# Supplementary material for: Biodiversity, complete inventory, taxonomy and keys to the species of Mysidae (Crustacea, Mysida) from marine caves of the Caribbean with revision of three genera and description of three new species
Source: Zookeys. 2026 Jun 24;1283:93–204. doi: 10.3897/zookeys.1283.169111 (PMC13324533; doi:10.3897/zookeys.1283.169111)
Supplement: XML Treatment for Anchialina typica typica [file zookeys.1283.169111-treatment1.xml]

<!DOCTYPE tp:taxon-treatment
  PUBLIC "-//TaxonX//DTD Taxonomic Treatment Publishing DTD v0 20100105//EN" "tax-treatment-NSO.dtd">
<tp:taxon-treatment xmlns:tp="http://www.plazi.org/taxpub"><tp:treatment-meta><kwd-group><label>Taxon classification</label><kwd>
              <named-content content-type="kingdom">Animalia</named-content>
            </kwd><kwd>
              <named-content content-type="order">Mysida</named-content>
            </kwd><kwd>
              <named-content content-type="family">Mysidae</named-content>
            </kwd></kwd-group><mixed-citation publication-type="journal"><person-group><name><surname>Wittmann</surname><given-names>Karl J.</given-names></name><name><surname>Chevaldonné</surname><given-names>Pierre</given-names></name></person-group><article-title>Biodiversity, complete inventory, taxonomy and keys to the species of <tp:taxon-name><tp:taxon-name-part taxon-name-part-type="family" reg="Mysidae">Mysidae</tp:taxon-name-part></tp:taxon-name> (<tp:taxon-name><tp:taxon-name-part taxon-name-part-type="subphylum" reg="Crustacea">Crustacea</tp:taxon-name-part></tp:taxon-name>, <tp:taxon-name><tp:taxon-name-part taxon-name-part-type="order" reg="Mysida">Mysida</tp:taxon-name-part></tp:taxon-name>) from marine caves of the Caribbean with revision of three genera and description of three new species</article-title><source>Zookeys</source><day>24</day><month>06</month><year>2026</year><volume>1283</volume><fpage>93</fpage><lpage>204</lpage><pub-id pub-id-type="doi">10.3897/zookeys.1283.169111</pub-id></mixed-citation></tp:treatment-meta><tp:nomenclature><tp:taxon-name><object-id xmlns:xlink="http://www.w3.org/1999/xlink" content-type="arpha" xlink:type="simple">7199468F-0D49-5F5E-BCFF-64CBE322B329</object-id>
                		<tp:taxon-name-part taxon-name-part-type="genus" reg="Anchialina">Anchialina</tp:taxon-name-part> <tp:taxon-name-part taxon-name-part-type="species" reg="typica">typica</tp:taxon-name-part> <tp:taxon-name-part taxon-name-part-type="subspecies" reg="typica">typica</tp:taxon-name-part>
                	</tp:taxon-name><tp:taxon-authority>(Krøyer, 1861)</tp:taxon-authority><xref ref-type="fig" rid="F2">Fig. 2A–D</xref><tp:nomenclature-citation-list><tp:nomenclature-citation><tp:taxon-name><tp:taxon-name-part taxon-name-part-type="genus" reg="Anchialus">Anchialus</tp:taxon-name-part> <tp:taxon-name-part taxon-name-part-type="species" reg="typicus">typicus</tp:taxon-name-part></tp:taxon-name><comment> Krøyer, 1861: 53–59, fig. 7a–l in pl. 2 (original description, tropical Atlantic).</comment></tp:nomenclature-citation><tp:nomenclature-citation><tp:taxon-name><tp:taxon-name-part taxon-name-part-type="genus" reg="Anchialina">Anchialina</tp:taxon-name-part> <tp:taxon-name-part taxon-name-part-type="species" reg="typica">typica</tp:taxon-name-part></tp:taxon-name><comment>: <xref ref-type="bibr" rid="B83">Norman and Scott 1906</xref>: 24 (replacement name <tp:taxon-name><tp:taxon-name-part taxon-name-part-type="genus" reg="Anchialina">Anchialina</tp:taxon-name-part></tp:taxon-name> for preoccupied genus name <tp:taxon-name><tp:taxon-name-part taxon-name-part-type="genus" reg="Anchialus">Anchialus</tp:taxon-name-part></tp:taxon-name>); <xref ref-type="bibr" rid="B60">Ii 1964</xref>: 188–195, figs 48, 49 (records, description); <xref ref-type="bibr" rid="B19">Brattegard 1970a</xref>: 24–28, fig. 6 (description, Bahamas); <xref ref-type="bibr" rid="B76">Meland et al. 2015</xref>: 23 (biogeography).</comment></tp:nomenclature-citation><tp:nomenclature-citation><tp:taxon-name><tp:taxon-name-part taxon-name-part-type="genus" reg="Anchialina">Anchialina</tp:taxon-name-part> <tp:taxon-name-part taxon-name-part-type="species" reg="typica">typica</tp:taxon-name-part> <tp:taxon-name-part taxon-name-part-type="subspecies" reg="typica">typica</tp:taxon-name-part></tp:taxon-name><comment>: <xref ref-type="bibr" rid="B84">Nouvel 1971</xref>: 327, fig. 1 (diagnosis, Atlantic distribution); <xref ref-type="bibr" rid="B46">Fukuoka and Murano 2002</xref>: 100 (in key); <xref ref-type="bibr" rid="B132">Wittmann et al. 2009</xref>: 144 (records from Canary and Selvagens islands).</comment></tp:nomenclature-citation><tp:nomenclature-citation><tp:taxon-name><tp:taxon-name-part taxon-name-part-type="genus" reg="Anchialina">Anchialina</tp:taxon-name-part> <tp:taxon-name-part taxon-name-part-type="species" reg="tipica">tipica</tp:taxon-name-part></tp:taxon-name><comment>: <xref ref-type="bibr" rid="B3">Băcescu 1991</xref>: 6 (misspelling of species name, record, Bahamas).</comment></tp:nomenclature-citation></tp:nomenclature-citation-list></tp:nomenclature><tp:treatment-sec sec-type="Material examined"><title>Material examined.</title><p>Leeward Antilles — <bold>Curaçao</bold> • 1 imm. (<abbrev xmlns:xlink="http://www.w3.org/1999/xlink" xlink:title="body length in mm" xlink:type="simple">BL</abbrev> = 1.5 mm) during daytime extracted from a large empty shell of <italic><tp:taxon-name><tp:taxon-name-part taxon-name-part-type="genus" reg="Strombus">Strombus</tp:taxon-name-part></tp:taxon-name></italic> sp. at Sun Reef (Station 17).</p></tp:treatment-sec><tp:treatment-sec sec-type="Short diagnosis at species level"><title>Short diagnosis at species level.</title><p><italic><tp:taxon-name><tp:taxon-name-part taxon-name-part-type="genus" reg="Anchialina">Anchialina</tp:taxon-name-part></tp:taxon-name></italic> Norman &amp; Scott, 1906, with trapezoid rostrum with concave terminal margin, rostrum covering base of eyestalks; antennal scale short, not extending beyond median segment of antennular trunk; eyes normal-sized, cornea calotte-shaped, in dorsal view weakly bean-shaped; pleomere 1 of female and pleomeres 1–5 of male with well-developed pleural plates; pleopods with unilobed pseudobranchiae; exopod of male pleopod 3 with 11–13 segments, distal segment with three setae; exopod of uropod with 16–20 spines along distal 65–75%; telson trapezoid with short apical cleft, distal half of each lateral margin with dense series of 25–35 spines; distolateral edges of telson each with large spine mesially accompanied by a half as long spine; cleft 1/6 telson length, its margin completely armed with laminae.</p></tp:treatment-sec><tp:treatment-sec sec-type="Differential diagnosis at subspecies level"><title>Differential diagnosis at subspecies level.</title><p>The nominotypical Atlantic-Mediterranean subspecies <italic><tp:taxon-name><tp:taxon-name-part taxon-name-part-type="genus" reg="Anchialina">A.</tp:taxon-name-part> <tp:taxon-name-part taxon-name-part-type="species" reg="typica">typica</tp:taxon-name-part> <tp:taxon-name-part taxon-name-part-type="subspecies" reg="typica">typica</tp:taxon-name-part></tp:taxon-name></italic> (Krøyer, 1861) differs from the Indian Ocean and Pacific <italic><tp:taxon-name><tp:taxon-name-part taxon-name-part-type="genus" reg="Anchialina">A.</tp:taxon-name-part> <tp:taxon-name-part taxon-name-part-type="species" reg="typica">typica</tp:taxon-name-part> <tp:taxon-name-part taxon-name-part-type="subspecies" reg="orientalis">orientalis</tp:taxon-name-part></tp:taxon-name></italic> H. Nouvel, 1971, by exopod of male pleopod 3 (Fig. <xref ref-type="fig" rid="F2">2C</xref>) with modified bent setae at fourth to sixth segments from tip and by disto-lateral angle of third segment from tip not clearly projecting laterally vs modified bent setae at fifth to seventh or eighth segments, and disto-lateral angle of third segment strongly projecting laterally.</p><fig id="F2" position="float" orientation="portrait"><object-id xmlns:xlink="http://www.w3.org/1999/xlink" content-type="doi" xlink:type="simple">10.3897/zookeys.1283.169111.figure2</object-id><object-id xmlns:xlink="http://www.w3.org/1999/xlink" content-type="arpha" xlink:type="simple">57E84562-B5D5-5FF6-BE9C-22CC620687E5</object-id><label>Figure 2.</label><caption><p>Selected diagnostic characters of <bold>A–D</bold>. <italic><tp:taxon-name><tp:taxon-name-part taxon-name-part-type="genus" reg="Anchialina">Anchialina</tp:taxon-name-part> <tp:taxon-name-part taxon-name-part-type="species" reg="typica">typica</tp:taxon-name-part> <tp:taxon-name-part taxon-name-part-type="subspecies" reg="typica">typica</tp:taxon-name-part></tp:taxon-name></italic> (Krøyer); <bold>E, F</bold>. <italic><tp:taxon-name><tp:taxon-name-part taxon-name-part-type="genus" reg="Amathimysis">Amathimysis</tp:taxon-name-part> <tp:taxon-name-part taxon-name-part-type="species" reg="sarbui">sarbui</tp:taxon-name-part></tp:taxon-name></italic> Băcescu. <bold>A</bold>. Eyes and anterior margin of carapace; <bold>B, E</bold>. Antennal scale, setae omitted; <bold>C</bold>. Distal half of exopod of male pleopod 3, only modified setae shown; <bold>D, F</bold>. Telson. Modified after <xref ref-type="bibr" rid="B60">Ii 1964</xref> (<bold>A, B, D</bold>), <xref ref-type="bibr" rid="B84">Nouvel 1971</xref> (<bold>C</bold>) and <xref ref-type="bibr" rid="B3">Băcescu 1991</xref> (<bold>E, F</bold>).</p></caption><graphic xmlns:xlink="http://www.w3.org/1999/xlink" xlink:href="zookeys-1283-093_article-169111__-g002.jpg" id="oo_1694672.jpg" position="float" orientation="portrait" xlink:type="simple"><uri content-type="original_file" xlink:type="simple">https://binary.pensoft.net/fig/1694672</uri></graphic></fig></tp:treatment-sec><tp:treatment-sec sec-type="Distribution"><title>Distribution</title><p>(Fig. <xref ref-type="fig" rid="F3">3A</xref>). This species shows an essentially epipelagic, nearly circumtropical distribution (<xref ref-type="bibr" rid="B76">Meland et al. 2015</xref>). The subspecies <italic><tp:taxon-name><tp:taxon-name-part taxon-name-part-type="genus" reg="Anchialina">A.</tp:taxon-name-part> <tp:taxon-name-part taxon-name-part-type="species" reg="typica">typica</tp:taxon-name-part> <tp:taxon-name-part taxon-name-part-type="subspecies" reg="typica">typica</tp:taxon-name-part></tp:taxon-name></italic> occurs in the western and eastern Atlantic and in the Mediterranean Sea (<xref ref-type="bibr" rid="B132">Wittmann et al. 2009</xref>). Only one ♀ was reported by <xref ref-type="bibr" rid="B3">Băcescu (1991)</xref> from a submarine cave at the Abaco Islands in the Bahamas (ca <named-content xmlns:xlink="http://www.w3.org/1999/xlink" content-type="dwc:verbatimCoordinates" xlink:type="simple">26°21'N, 77°09'W</named-content>). The present record from the interior of a large gastropod shell at Curaçao (Station 17) confirms a somewhat sciaphilic habitat preference. Nonetheless, this species is considered clearly trogloxene due to the great dominance of pelagic records.</p><fig id="F3" position="float" orientation="portrait"><object-id xmlns:xlink="http://www.w3.org/1999/xlink" content-type="doi" xlink:type="simple">10.3897/zookeys.1283.169111.figure3</object-id><object-id xmlns:xlink="http://www.w3.org/1999/xlink" content-type="arpha" xlink:type="simple">DE4D6881-823B-55DB-8D06-22085359D427</object-id><label>Figure 3.</label><caption><p>Distribution of the species of <bold>A</bold>. <italic><tp:taxon-name><tp:taxon-name-part taxon-name-part-type="genus" reg="Anchialina">Anchialina</tp:taxon-name-part></tp:taxon-name></italic> Norman &amp; Scott; <bold>B</bold>. <italic><tp:taxon-name><tp:taxon-name-part taxon-name-part-type="genus" reg="Amathimysis">Amathimysis</tp:taxon-name-part></tp:taxon-name></italic> Brattegard; <bold>C–F</bold>. <italic><tp:taxon-name><tp:taxon-name-part taxon-name-part-type="genus" reg="Antromysis">Antromysis</tp:taxon-name-part></tp:taxon-name></italic> Creaser; <bold>G, H</bold>. <italic><tp:taxon-name><tp:taxon-name-part taxon-name-part-type="genus" reg="Parvimysis">Parvimysis</tp:taxon-name-part></tp:taxon-name></italic> Brattegard, in marine and anchialine caves of the Caribbean and adjacent areas. Coinciding points slightly displaced.</p></caption><graphic xmlns:xlink="http://www.w3.org/1999/xlink" xlink:href="zookeys-1283-093_article-169111__-g003.jpg" id="oo_1694673.jpg" position="float" orientation="portrait" xlink:type="simple"><uri content-type="original_file" xlink:type="simple">https://binary.pensoft.net/fig/1694673</uri></graphic></fig><sec sec-type="Subfamily Erythropinae Hansen, 1910" id="sec14"><title>Subfamily <tp:taxon-name><tp:taxon-name-part taxon-name-part-type="subfamily" reg="Erythropinae">Erythropinae</tp:taxon-name-part></tp:taxon-name> Hansen, 1910</title><p>
              <bold>Tribe <tp:taxon-name><tp:taxon-name-part taxon-name-part-type="tribe" reg="Erythropini">Erythropini</tp:taxon-name-part></tp:taxon-name> Hansen, 1910</bold>
            </p><p>
              <bold>Genus <italic><tp:taxon-name><tp:taxon-name-part taxon-name-part-type="genus" reg="Amathimysis">Amathimysis</tp:taxon-name-part></tp:taxon-name></italic> Brattegard, 1969</bold>
            </p></sec></tp:treatment-sec><ref-list><ref id="B60"><mixed-citation xmlns:xlink="http://www.w3.org/1999/xlink" xlink:type="simple">Ii N (1964) Fauna Japonica (7). <tp:taxon-name><tp:taxon-name-part taxon-name-part-type="family">Mysidae</tp:taxon-name-part></tp:taxon-name> (<tp:taxon-name><tp:taxon-name-part taxon-name-part-type="subphylum">Crustacea</tp:taxon-name-part></tp:taxon-name>). Biogeographical Society of Japan, Tokyo, 610 pp.</mixed-citation></ref><ref id="B84"><mixed-citation xmlns:xlink="http://www.w3.org/1999/xlink" xlink:type="simple">Nouvel H (1971) Mysidacés récoltés par S. Frontier a Nosy-Bé VI. <italic><tp:taxon-name><tp:taxon-name-part taxon-name-part-type="genus">Anchialina</tp:taxon-name-part> <tp:taxon-name-part taxon-name-part-type="species">typica</tp:taxon-name-part></tp:taxon-name></italic> (Kroyer) avec distinction de deux sous-espèces, et <italic><tp:taxon-name><tp:taxon-name-part taxon-name-part-type="genus">Anchialina</tp:taxon-name-part> <tp:taxon-name-part taxon-name-part-type="species">latifrons</tp:taxon-name-part></tp:taxon-name></italic> n.sp. Bulletin de la Société d'Histoire naturelle de Toulouse 107(1/2): 325–338. <ext-link xlink:href="https://gallica.bnf.fr/ark:/12148/bpt6k6556571f/f347.image" ext-link-type="uri" xlink:type="simple">https://gallica.bnf.fr/ark:/12148/bpt6k6556571f/f347.image</ext-link></mixed-citation></ref><ref id="B3"><mixed-citation xmlns:xlink="http://www.w3.org/1999/xlink" xlink:type="simple">Băcescu M (1991) <italic><tp:taxon-name><tp:taxon-name-part taxon-name-part-type="genus">Mysidium</tp:taxon-name-part> <tp:taxon-name-part taxon-name-part-type="species">iliffei</tp:taxon-name-part></tp:taxon-name></italic> n.sp. et <italic><tp:taxon-name><tp:taxon-name-part taxon-name-part-type="genus">Amathimysis</tp:taxon-name-part> <tp:taxon-name-part taxon-name-part-type="species">sarbui</tp:taxon-name-part></tp:taxon-name></italic> n.sp., Mysidacés nouveaux dans le secteur des Antilles. Revue Roumaine de Biologie – Biologie Animale 36(1–2): 3–8.</mixed-citation></ref><ref id="B83"><mixed-citation xmlns:xlink="http://www.w3.org/1999/xlink" xlink:type="simple">Norman AM, Scott T (1906) The <tp:taxon-name><tp:taxon-name-part taxon-name-part-type="subphylum">Crustacea</tp:taxon-name-part></tp:taxon-name> of Devon and Cornwall. W. Wesley and Son, London, 1–232. [pls I–XXIV.] <ext-link xlink:href="10.5962/bhl.title.1939" ext-link-type="doi" xlink:type="simple">https://doi.org/10.5962/bhl.title.1939</ext-link></mixed-citation></ref><ref id="B19"><mixed-citation xmlns:xlink="http://www.w3.org/1999/xlink" xlink:type="simple">Brattegard T (1970a) Marine biological investigations in the Bahamas 11. <tp:taxon-name><tp:taxon-name-part taxon-name-part-type="order">Mysidacea</tp:taxon-name-part></tp:taxon-name> from shallow water in the Bahamas and southern Florida. Part 2. Sarsia 41(1): 1–36. <ext-link xlink:href="10.1080/00364827.1970.10408852" ext-link-type="doi" xlink:type="simple">https://doi.org/10.1080/00364827.1970.10408852</ext-link></mixed-citation></ref><ref id="B76"><mixed-citation xmlns:xlink="http://www.w3.org/1999/xlink" xlink:type="simple">Meland K, Mees J, Porter M, Wittmann KJ (2015) Taxonomic review of the orders <tp:taxon-name><tp:taxon-name-part taxon-name-part-type="order">Mysida</tp:taxon-name-part></tp:taxon-name> and <tp:taxon-name><tp:taxon-name-part taxon-name-part-type="order">Stygiomysida</tp:taxon-name-part></tp:taxon-name> (<tp:taxon-name><tp:taxon-name-part taxon-name-part-type="subphylum">Crustacea</tp:taxon-name-part></tp:taxon-name>, <tp:taxon-name><tp:taxon-name-part taxon-name-part-type="superorder">Peracarida</tp:taxon-name-part></tp:taxon-name>). PLoS ONE 10(4): e0124656. <ext-link xlink:href="10.1371/journal.pone.0124656" ext-link-type="doi" xlink:type="simple">https://doi.org/10.1371/journal.pone.0124656</ext-link></mixed-citation></ref><ref id="B46"><mixed-citation xmlns:xlink="http://www.w3.org/1999/xlink" xlink:type="simple">Fukuoka K, Murano M (2002) <tp:taxon-name><tp:taxon-name-part taxon-name-part-type="order">Mysidacea</tp:taxon-name-part></tp:taxon-name> (<tp:taxon-name><tp:taxon-name-part taxon-name-part-type="subphylum">Crustacea</tp:taxon-name-part></tp:taxon-name>) from the south-eastern Andaman Sea with descriptions of six new species. Phuket Marine Biological Center Special Publication 23(1): 53–108. <ext-link xlink:href="http://www.plankton.jp/PBE/issue/vol49_1/vol49_1_038.pdf" ext-link-type="uri" xlink:type="simple">http://www.plankton.jp/PBE/issue/vol49_1/vol49_1_038.pdf</ext-link></mixed-citation></ref><ref id="B132"><mixed-citation xmlns:xlink="http://www.w3.org/1999/xlink" xlink:type="simple">Wittmann KJ, Hernández F, de Vera A (2009) Pelagic mysids from the warm-temperate to subtropical NE Atlantic, with a redescription of <italic><tp:taxon-name><tp:taxon-name-part taxon-name-part-type="genus">Leptomysis</tp:taxon-name-part> <tp:taxon-name-part taxon-name-part-type="species">capensis</tp:taxon-name-part></tp:taxon-name></italic> Illig, 1906 (<tp:taxon-name><tp:taxon-name-part taxon-name-part-type="order">Mysida</tp:taxon-name-part></tp:taxon-name>, <tp:taxon-name><tp:taxon-name-part taxon-name-part-type="family">Mysidae</tp:taxon-name-part></tp:taxon-name>). Vieraea: Folia Scientiarum Biologicarum Canariensium 37: 141–158. <ext-link xlink:href="10.31939/vieraea.2009.37.13" ext-link-type="doi" xlink:type="simple">https://doi.org/10.31939/vieraea.2009.37.13</ext-link></mixed-citation></ref></ref-list></tp:taxon-treatment>
