# Supplementary material for: Biodiversity, complete inventory, taxonomy and keys to the species of Mysidae (Crustacea, Mysida) from marine caves of the Caribbean with revision of three genera and description of three new species
Source: Zookeys. 2026 Jun 24;1283:93–204. doi: 10.3897/zookeys.1283.169111 (PMC13324533; doi:10.3897/zookeys.1283.169111)
Supplement: XML Treatment for Amathimysis sarbui [file zookeys.1283.169111-treatment2.xml]

<!DOCTYPE tp:taxon-treatment
  PUBLIC "-//TaxonX//DTD Taxonomic Treatment Publishing DTD v0 20100105//EN" "tax-treatment-NSO.dtd">
<tp:taxon-treatment xmlns:tp="http://www.plazi.org/taxpub"><tp:treatment-meta><kwd-group><label>Taxon classification</label><kwd>
              <named-content content-type="kingdom">Animalia</named-content>
            </kwd><kwd>
              <named-content content-type="order">Mysida</named-content>
            </kwd><kwd>
              <named-content content-type="family">Mysidae</named-content>
            </kwd></kwd-group><mixed-citation publication-type="journal"><person-group><name><surname>Wittmann</surname><given-names>Karl J.</given-names></name><name><surname>Chevaldonné</surname><given-names>Pierre</given-names></name></person-group><article-title>Biodiversity, complete inventory, taxonomy and keys to the species of <tp:taxon-name><tp:taxon-name-part taxon-name-part-type="family" reg="Mysidae">Mysidae</tp:taxon-name-part></tp:taxon-name> (<tp:taxon-name><tp:taxon-name-part taxon-name-part-type="subphylum" reg="Crustacea">Crustacea</tp:taxon-name-part></tp:taxon-name>, <tp:taxon-name><tp:taxon-name-part taxon-name-part-type="order" reg="Mysida">Mysida</tp:taxon-name-part></tp:taxon-name>) from marine caves of the Caribbean with revision of three genera and description of three new species</article-title><source>Zookeys</source><day>24</day><month>06</month><year>2026</year><volume>1283</volume><fpage>93</fpage><lpage>204</lpage><pub-id pub-id-type="doi">10.3897/zookeys.1283.169111</pub-id></mixed-citation></tp:treatment-meta><tp:nomenclature><tp:taxon-name><object-id xmlns:xlink="http://www.w3.org/1999/xlink" content-type="arpha" xlink:type="simple">6CBEA459-0CE4-529E-8819-5D917325A862</object-id>
                		<tp:taxon-name-part taxon-name-part-type="genus" reg="Amathimysis">Amathimysis</tp:taxon-name-part> <tp:taxon-name-part taxon-name-part-type="species" reg="sarbui">sarbui</tp:taxon-name-part>
                	</tp:taxon-name><tp:taxon-authority>Băcescu, 1991</tp:taxon-authority><xref ref-type="fig" rid="F2">Fig. 2E, F</xref><tp:nomenclature-citation-list><tp:nomenclature-citation><tp:taxon-name><tp:taxon-name-part taxon-name-part-type="genus" reg="Amathimysis">Amathimysis</tp:taxon-name-part> <tp:taxon-name-part taxon-name-part-type="species" reg="sarbui">sarbui</tp:taxon-name-part></tp:taxon-name><comment> Băcescu, 1991: 6–8, fig. 2 except for the erroneous legend (original description); <xref ref-type="bibr" rid="B123">Wittmann 2024a</xref>: 145 (in key).</comment></tp:nomenclature-citation><tp:nomenclature-citation><tp:taxon-name><tp:taxon-name-part taxon-name-part-type="genus" reg="Amathimysis">Amathimysis</tp:taxon-name-part> <tp:taxon-name-part taxon-name-part-type="species" reg="illifei">illifei</tp:taxon-name-part></tp:taxon-name><comment> Băcescu, 1991: legend of fig. 2 (nomen nudum, species name confused with that of <tp:taxon-name><tp:taxon-name-part taxon-name-part-type="genus" reg="Mysidium">Mysidium</tp:taxon-name-part> <tp:taxon-name-part taxon-name-part-type="species" reg="iliffei">iliffei</tp:taxon-name-part></tp:taxon-name> Băcescu, 1991, described in the same publication).</comment></tp:nomenclature-citation></tp:nomenclature-citation-list></tp:nomenclature><tp:treatment-sec sec-type="Note"><title>Note.</title><p>Only the ♀ holotype known. <xref ref-type="bibr" rid="B3">Băcescu (1991)</xref> claimed deposition of slides with registry number 247 at the <abbrev xmlns:xlink="http://www.w3.org/1999/xlink" content-type="institution" xlink:title="Grigore Antipa National Museum of Natural History in Bucharest" xlink:type="simple">MINGA</abbrev>. However, there is neither a respective entry in the inventory booklet nor such material in the type collection (Iorgu Petrescu, pers. comm. in 2025).</p></tp:treatment-sec><tp:treatment-sec sec-type="Short diagnosis"><title>Short diagnosis.</title><p>Based on adult female holotype: <italic><tp:taxon-name><tp:taxon-name-part taxon-name-part-type="genus" reg="Amathimysis">Amathimysis</tp:taxon-name-part></tp:taxon-name></italic> Brattegard, 1969, with very large eyes, larger than the small antennal scale; antennal scale stout, only twice as long as maximum width, terminal segment 1/4–1/3 of total scale length, lateral margin with one tooth marking end of bare portion; endopod of uropods without spine; telson subtriangular, roughly heart-shaped, terminal margin narrowly truncate with two densely set large spines, each lateral margin with only one small subterminal spine.</p></tp:treatment-sec><tp:treatment-sec sec-type="Distribution"><title>Distribution</title><p>(Fig. <xref ref-type="fig" rid="F3">3B</xref>). <xref ref-type="bibr" rid="B3">Băcescu (1991)</xref> described the holotype from a submarine cave at the Abaco Islands in the Bahamas (ca <named-content xmlns:xlink="http://www.w3.org/1999/xlink" content-type="dwc:verbatimCoordinates" xlink:type="simple">26°21'N, 77°09'W</named-content>). Unless additional records become available, the very large eyes point to a troglophile rather than troglobiont status.</p><sec sec-type="Subfamily Mysinae Haworth, 1825" id="sec15"><title>Subfamily <tp:taxon-name><tp:taxon-name-part taxon-name-part-type="subfamily" reg="Mysinae">Mysinae</tp:taxon-name-part></tp:taxon-name> Haworth, 1825</title><p>
              <bold>Tribe <tp:taxon-name><tp:taxon-name-part taxon-name-part-type="tribe" reg="Diamysini">Diamysini</tp:taxon-name-part></tp:taxon-name> Wittmann, Ariani &amp; Lagardère, 2014</bold>
            </p></sec></tp:treatment-sec><tp:treatment-sec><!--Section generated to contain objects referenced in tp:taxon-treatment.--><fig id="F2" position="float" orientation="portrait"><object-id xmlns:xlink="http://www.w3.org/1999/xlink" content-type="doi" xlink:type="simple">10.3897/zookeys.1283.169111.figure2</object-id><object-id xmlns:xlink="http://www.w3.org/1999/xlink" content-type="arpha" xlink:type="simple">57E84562-B5D5-5FF6-BE9C-22CC620687E5</object-id><label>Figure 2.</label><caption><p>Selected diagnostic characters of <bold>A–D</bold>. <italic><tp:taxon-name><tp:taxon-name-part taxon-name-part-type="genus" reg="Anchialina">Anchialina</tp:taxon-name-part> <tp:taxon-name-part taxon-name-part-type="species" reg="typica">typica</tp:taxon-name-part> <tp:taxon-name-part taxon-name-part-type="subspecies" reg="typica">typica</tp:taxon-name-part></tp:taxon-name></italic> (Krøyer); <bold>E, F</bold>. <italic><tp:taxon-name><tp:taxon-name-part taxon-name-part-type="genus" reg="Amathimysis">Amathimysis</tp:taxon-name-part> <tp:taxon-name-part taxon-name-part-type="species" reg="sarbui">sarbui</tp:taxon-name-part></tp:taxon-name></italic> Băcescu. <bold>A</bold>. Eyes and anterior margin of carapace; <bold>B, E</bold>. Antennal scale, setae omitted; <bold>C</bold>. Distal half of exopod of male pleopod 3, only modified setae shown; <bold>D, F</bold>. Telson. Modified after <xref ref-type="bibr" rid="B60">Ii 1964</xref> (<bold>A, B, D</bold>), <xref ref-type="bibr" rid="B84">Nouvel 1971</xref> (<bold>C</bold>) and <xref ref-type="bibr" rid="B3">Băcescu 1991</xref> (<bold>E, F</bold>).</p></caption><graphic xmlns:xlink="http://www.w3.org/1999/xlink" xlink:href="zookeys-1283-093_article-169111__-g002.jpg" id="oo_1694672.jpg" position="float" orientation="portrait" xlink:type="simple"><uri content-type="original_file" xlink:type="simple">https://binary.pensoft.net/fig/1694672</uri></graphic></fig><fig id="F3" position="float" orientation="portrait"><object-id xmlns:xlink="http://www.w3.org/1999/xlink" content-type="doi" xlink:type="simple">10.3897/zookeys.1283.169111.figure3</object-id><object-id xmlns:xlink="http://www.w3.org/1999/xlink" content-type="arpha" xlink:type="simple">DE4D6881-823B-55DB-8D06-22085359D427</object-id><label>Figure 3.</label><caption><p>Distribution of the species of <bold>A</bold>. <italic><tp:taxon-name><tp:taxon-name-part taxon-name-part-type="genus" reg="Anchialina">Anchialina</tp:taxon-name-part></tp:taxon-name></italic> Norman &amp; Scott; <bold>B</bold>. <italic><tp:taxon-name><tp:taxon-name-part taxon-name-part-type="genus" reg="Amathimysis">Amathimysis</tp:taxon-name-part></tp:taxon-name></italic> Brattegard; <bold>C–F</bold>. <italic><tp:taxon-name><tp:taxon-name-part taxon-name-part-type="genus" reg="Antromysis">Antromysis</tp:taxon-name-part></tp:taxon-name></italic> Creaser; <bold>G, H</bold>. <italic><tp:taxon-name><tp:taxon-name-part taxon-name-part-type="genus" reg="Parvimysis">Parvimysis</tp:taxon-name-part></tp:taxon-name></italic> Brattegard, in marine and anchialine caves of the Caribbean and adjacent areas. Coinciding points slightly displaced.</p></caption><graphic xmlns:xlink="http://www.w3.org/1999/xlink" xlink:href="zookeys-1283-093_article-169111__-g003.jpg" id="oo_1694673.jpg" position="float" orientation="portrait" xlink:type="simple"><uri content-type="original_file" xlink:type="simple">https://binary.pensoft.net/fig/1694673</uri></graphic></fig></tp:treatment-sec><ref-list><ref id="B60"><mixed-citation xmlns:xlink="http://www.w3.org/1999/xlink" xlink:type="simple">Ii N (1964) Fauna Japonica (7). <tp:taxon-name><tp:taxon-name-part taxon-name-part-type="family">Mysidae</tp:taxon-name-part></tp:taxon-name> (<tp:taxon-name><tp:taxon-name-part taxon-name-part-type="subphylum">Crustacea</tp:taxon-name-part></tp:taxon-name>). Biogeographical Society of Japan, Tokyo, 610 pp.</mixed-citation></ref><ref id="B84"><mixed-citation xmlns:xlink="http://www.w3.org/1999/xlink" xlink:type="simple">Nouvel H (1971) Mysidacés récoltés par S. Frontier a Nosy-Bé VI. <italic><tp:taxon-name><tp:taxon-name-part taxon-name-part-type="genus">Anchialina</tp:taxon-name-part> <tp:taxon-name-part taxon-name-part-type="species">typica</tp:taxon-name-part></tp:taxon-name></italic> (Kroyer) avec distinction de deux sous-espèces, et <italic><tp:taxon-name><tp:taxon-name-part taxon-name-part-type="genus">Anchialina</tp:taxon-name-part> <tp:taxon-name-part taxon-name-part-type="species">latifrons</tp:taxon-name-part></tp:taxon-name></italic> n.sp. Bulletin de la Société d'Histoire naturelle de Toulouse 107(1/2): 325–338. <ext-link xlink:href="https://gallica.bnf.fr/ark:/12148/bpt6k6556571f/f347.image" ext-link-type="uri" xlink:type="simple">https://gallica.bnf.fr/ark:/12148/bpt6k6556571f/f347.image</ext-link></mixed-citation></ref><ref id="B3"><mixed-citation xmlns:xlink="http://www.w3.org/1999/xlink" xlink:type="simple">Băcescu M (1991) <italic><tp:taxon-name><tp:taxon-name-part taxon-name-part-type="genus">Mysidium</tp:taxon-name-part> <tp:taxon-name-part taxon-name-part-type="species">iliffei</tp:taxon-name-part></tp:taxon-name></italic> n.sp. et <italic><tp:taxon-name><tp:taxon-name-part taxon-name-part-type="genus">Amathimysis</tp:taxon-name-part> <tp:taxon-name-part taxon-name-part-type="species">sarbui</tp:taxon-name-part></tp:taxon-name></italic> n.sp., Mysidacés nouveaux dans le secteur des Antilles. Revue Roumaine de Biologie – Biologie Animale 36(1–2): 3–8.</mixed-citation></ref><ref id="B123"><mixed-citation xmlns:xlink="http://www.w3.org/1999/xlink" xlink:type="simple">Wittmann KJ (2024a) The <tp:taxon-name><tp:taxon-name-part taxon-name-part-type="family">Mysidae</tp:taxon-name-part></tp:taxon-name> (<tp:taxon-name><tp:taxon-name-part taxon-name-part-type="subphylum">Crustacea</tp:taxon-name-part></tp:taxon-name>, <tp:taxon-name><tp:taxon-name-part taxon-name-part-type="order">Mysida</tp:taxon-name-part></tp:taxon-name>) of the ANDEEP I–III expeditions to the Antarctic deep sea with description of twelve new species, establishment of four new genera and with world-wide keys to the species of <tp:taxon-name><tp:taxon-name-part taxon-name-part-type="subfamily">Erythropinae</tp:taxon-name-part></tp:taxon-name> and <tp:taxon-name><tp:taxon-name-part taxon-name-part-type="subfamily">Mysidellinae</tp:taxon-name-part></tp:taxon-name>. European Journal of Taxonomy 940(1): 1–180. <ext-link xlink:href="10.5852/ejt.2024.940.2577" ext-link-type="doi" xlink:type="simple">https://doi.org/10.5852/ejt.2024.940.2577</ext-link></mixed-citation></ref></ref-list></tp:taxon-treatment>
