# Supplementary material for: Biodiversity, complete inventory, taxonomy and keys to the species of Mysidae (Crustacea, Mysida) from marine caves of the Caribbean with revision of three genera and description of three new species
Source: Zookeys. 2026 Jun 24;1283:93–204. doi: 10.3897/zookeys.1283.169111 (PMC13324533; doi:10.3897/zookeys.1283.169111)
Supplement: XML Treatment for Antromysis [file zookeys.1283.169111-treatment3.xml]

<!DOCTYPE tp:taxon-treatment
  PUBLIC "-//TaxonX//DTD Taxonomic Treatment Publishing DTD v0 20100105//EN" "tax-treatment-NSO.dtd">
<tp:taxon-treatment xmlns:tp="http://www.plazi.org/taxpub"><tp:treatment-meta><kwd-group><label>Taxon classification</label><kwd>
              <named-content content-type="kingdom">Animalia</named-content>
            </kwd><kwd>
              <named-content content-type="order">Mysida</named-content>
            </kwd><kwd>
              <named-content content-type="family">Mysidae</named-content>
            </kwd></kwd-group><mixed-citation publication-type="journal"><person-group><name><surname>Wittmann</surname><given-names>Karl J.</given-names></name><name><surname>Chevaldonné</surname><given-names>Pierre</given-names></name></person-group><article-title>Biodiversity, complete inventory, taxonomy and keys to the species of <tp:taxon-name><tp:taxon-name-part taxon-name-part-type="family" reg="Mysidae">Mysidae</tp:taxon-name-part></tp:taxon-name> (<tp:taxon-name><tp:taxon-name-part taxon-name-part-type="subphylum" reg="Crustacea">Crustacea</tp:taxon-name-part></tp:taxon-name>, <tp:taxon-name><tp:taxon-name-part taxon-name-part-type="order" reg="Mysida">Mysida</tp:taxon-name-part></tp:taxon-name>) from marine caves of the Caribbean with revision of three genera and description of three new species</article-title><source>Zookeys</source><day>24</day><month>06</month><year>2026</year><volume>1283</volume><fpage>93</fpage><lpage>204</lpage><pub-id pub-id-type="doi">10.3897/zookeys.1283.169111</pub-id></mixed-citation></tp:treatment-meta><tp:nomenclature><label>Genus</label><tp:taxon-name><object-id xmlns:xlink="http://www.w3.org/1999/xlink" content-type="arpha" xlink:type="simple">23FB3B33-94A5-5C4B-AE2E-A4D28F2B2E32</object-id>
                		<tp:taxon-name-part taxon-name-part-type="genus" reg="Antromysis">Antromysis</tp:taxon-name-part>
                	</tp:taxon-name><tp:taxon-authority>Creaser, 1936</tp:taxon-authority><xref ref-type="fig" rid="F4">Figs 4</xref><xref ref-type="fig" rid="F5">, 5</xref><tp:nomenclature-citation-list><tp:nomenclature-citation><tp:taxon-name>
                <tp:taxon-name-part taxon-name-part-type="genus" reg="Antromysis">Antromysis</tp:taxon-name-part>
              </tp:taxon-name><comment> Creaser, 1936: 121 (original description from cave in Yucatán); W.M. <xref ref-type="bibr" rid="B114">Tattersall 1951</xref>: 229, 230 (revised diagnosis); <xref ref-type="bibr" rid="B74">Mauchline 1980</xref>: 33, fig. 8.26 (in key to genera); <xref ref-type="bibr" rid="B56">Henderson and Bamber 1983</xref>: 143 (removal of invalid subgenus <tp:taxon-name><tp:taxon-name-part taxon-name-part-type="genus" reg="Parvimysis">Parvimysis</tp:taxon-name-part></tp:taxon-name>); <xref ref-type="bibr" rid="B10">Bamber and Henderson 1990</xref>: 398 (removal of invalid subgenus <tp:taxon-name><tp:taxon-name-part taxon-name-part-type="genus" reg="Surinamysis">Surinamysis</tp:taxon-name-part></tp:taxon-name>); <xref ref-type="bibr" rid="B95">Pesce et al. 1994</xref>: 115 (in list of hypogean species); <xref ref-type="bibr" rid="B45">Fukuoka 2006</xref>: fig. 1 (distribution); <xref ref-type="bibr" rid="B97">Price 2020</xref>: 974, 975 (in key).</comment></tp:nomenclature-citation><tp:nomenclature-citation><tp:taxon-name><tp:taxon-name-part taxon-name-part-type="genus" reg="Antromysis">Antromysis</tp:taxon-name-part> (<tp:taxon-name-part taxon-name-part-type="subgenus" reg="Antromysis">Antromysis</tp:taxon-name-part>)</tp:taxon-name><comment>: <xref ref-type="bibr" rid="B12">Bowman 1977</xref>: 36, 37 (correct but meanwhile obsolete subgeneric assignment); <xref ref-type="bibr" rid="B16">Bowman 1982</xref>: 201.</comment></tp:nomenclature-citation><tp:nomenclature-citation><tp:taxon-name>
                <tp:taxon-name-part taxon-name-part-type="genus" reg="Antromysis"/>
                <tp:taxon-name-part taxon-name-part-type="subgenus" reg="Anophelina"/>
              </tp:taxon-name><comment> nec <tp:taxon-name><tp:taxon-name-part taxon-name-part-type="genus" reg="Antromysis">Antromysis</tp:taxon-name-part> (<tp:taxon-name-part taxon-name-part-type="subgenus" reg="Anophelina">Anophelina</tp:taxon-name-part>)</tp:taxon-name>: <xref ref-type="bibr" rid="B12">Bowman 1977</xref>: 36, 37 (synonymous subgenus); <xref ref-type="bibr" rid="B16">Bowman 1982</xref>: 201.</comment></tp:nomenclature-citation><tp:nomenclature-citation><tp:taxon-name>
                <tp:taxon-name-part taxon-name-part-type="genus" reg="Antromysis"/>
                <tp:taxon-name-part taxon-name-part-type="subgenus" reg="Surinamysis"/>
              </tp:taxon-name><comment> nec <tp:taxon-name><tp:taxon-name-part taxon-name-part-type="genus" reg="Antromysis">Antromysis</tp:taxon-name-part> (<tp:taxon-name-part taxon-name-part-type="subgenus" reg="Surinamysis">Surinamysis</tp:taxon-name-part>)</tp:taxon-name><xref ref-type="bibr" rid="B12">Bowman 1977</xref>: 37 (outdated combination); <xref ref-type="bibr" rid="B13">Bowman 1980</xref>: 208; <xref ref-type="bibr" rid="B14">Bowman 1981a</xref>: 27; <xref ref-type="bibr" rid="B16">Bowman 1982</xref>: 201.</comment></tp:nomenclature-citation><tp:nomenclature-citation><tp:taxon-name>
                <tp:taxon-name-part taxon-name-part-type="genus" reg="Antromysis"/>
                <tp:taxon-name-part taxon-name-part-type="subgenus" reg="Parvimysis"/>
              </tp:taxon-name><comment> nec <tp:taxon-name><tp:taxon-name-part taxon-name-part-type="genus" reg="Antromysis">Antromysis</tp:taxon-name-part> (<tp:taxon-name-part taxon-name-part-type="subgenus" reg="Parvimysis">Parvimysis</tp:taxon-name-part>)</tp:taxon-name>: <xref ref-type="bibr" rid="B12">Bowman 1977</xref>: 37 (invalid combination); <xref ref-type="bibr" rid="B14">Bowman 1981a</xref>: 27; <xref ref-type="bibr" rid="B16">Bowman 1982</xref>: 201.</comment></tp:nomenclature-citation><tp:nomenclature-citation><tp:taxon-name>
                <tp:taxon-name-part taxon-name-part-type="genus" reg="Antromysis"/>
              </tp:taxon-name><comment> nec <tp:taxon-name><tp:taxon-name-part taxon-name-part-type="genus" reg="Antromysis">Antromysis</tp:taxon-name-part></tp:taxon-name>: <xref ref-type="bibr" rid="B74">Mauchline 1980</xref>: 36, fig. 10.5 (invalid assignment of <tp:taxon-name><tp:taxon-name-part taxon-name-part-type="genus" reg="Parvimysis">Parvimysis</tp:taxon-name-part></tp:taxon-name> species in key to genera).</comment></tp:nomenclature-citation></tp:nomenclature-citation-list></tp:nomenclature><tp:treatment-sec sec-type="Short diagnosis"><title>Short diagnosis.</title><p><tp:taxon-name><tp:taxon-name-part taxon-name-part-type="tribe" reg="Diamysini">Diamysini</tp:taxon-name-part></tp:taxon-name> with separate subovate eyestalks, no cornea, no pigment (except for <italic><tp:taxon-name><tp:taxon-name-part taxon-name-part-type="genus" reg="Antromysis">Antromysis</tp:taxon-name-part> <tp:taxon-name-part taxon-name-part-type="species" reg="anophelinae">anophelinae</tp:taxon-name-part></tp:taxon-name></italic> W.M. Tattersall, 1951, showing fused eyestalks, distally with pigmented band of rudimentary ommatidia); antennular trunk without accessory flagellum; antennal scale setose except for a short bare basal portion of the lateral margin; thoracic endopods 3–7 with 2- or 3-segmented carpopropodus; female pleopods forming a setose, uniramous, unsegmented bilobate plate; male pleopods biramous, endopod also forming an unsegmented bilobate plate, exopod 2- or 3-segmented, apically with a single strong seta; uropods without spine; telson small, stout, length &lt;1.3× maximum width, lateral margins each with 0–4 spines.</p><fig id="F4" position="float" orientation="portrait"><object-id xmlns:xlink="http://www.w3.org/1999/xlink" content-type="doi" xlink:type="simple">10.3897/zookeys.1283.169111.figure4</object-id><object-id xmlns:xlink="http://www.w3.org/1999/xlink" content-type="arpha" xlink:type="simple">8DA9DCC0-F1C3-5B85-ADEF-5A98FD2C16EB</object-id><label>Figure 4.</label><caption><p>Differentiation between the species of <italic><tp:taxon-name><tp:taxon-name-part taxon-name-part-type="genus" reg="Antromysis">Antromysis</tp:taxon-name-part></tp:taxon-name></italic> Creaser, so far recorded in Caribbean caves. <bold>A, B</bold>. Eyes with frontal margin of carapace (<bold>A</bold>) and telson (<bold>B</bold>) in <italic><tp:taxon-name><tp:taxon-name-part taxon-name-part-type="genus" reg="Antromysis">Antromysis</tp:taxon-name-part> <tp:taxon-name-part taxon-name-part-type="species" reg="cenotensis">cenotensis</tp:taxon-name-part></tp:taxon-name></italic> Creaser; <bold>C</bold>. Telson of <italic><tp:taxon-name><tp:taxon-name-part taxon-name-part-type="genus" reg="Antromysis">A.</tp:taxon-name-part> <tp:taxon-name-part taxon-name-part-type="species" reg="peckorum">peckorum</tp:taxon-name-part></tp:taxon-name></italic> Bowman; <bold>D, E</bold>. Eyes with frontal margin of carapace (<bold>D</bold>) and telson (<bold>E</bold>) in <italic><tp:taxon-name><tp:taxon-name-part taxon-name-part-type="genus" reg="Antromysis">A.</tp:taxon-name-part> <tp:taxon-name-part taxon-name-part-type="species" reg="cubanica">cubanica</tp:taxon-name-part></tp:taxon-name></italic> Băcescu &amp; Orghidan; <bold>F</bold>. Telson in <italic><tp:taxon-name><tp:taxon-name-part taxon-name-part-type="genus" reg="Antromysis">A.</tp:taxon-name-part> <tp:taxon-name-part taxon-name-part-type="species" reg="juberthiei">juberthiei</tp:taxon-name-part></tp:taxon-name></italic> Băcescu &amp; Orghidan. Modified after <xref ref-type="bibr" rid="B12">Bowman 1977</xref> (<bold>A–C</bold>), <xref ref-type="bibr" rid="B6">Băcescu and Orghidan 1971</xref> (<bold>D, E</bold>) and <xref ref-type="bibr" rid="B7">Băcescu and Orghidan 1977</xref> (<bold>F</bold>).</p></caption><graphic xmlns:xlink="http://www.w3.org/1999/xlink" xlink:href="zookeys-1283-093_article-169111__-g004.jpg" id="oo_1694674.jpg" position="float" orientation="portrait" xlink:type="simple"><uri content-type="original_file" xlink:type="simple">https://binary.pensoft.net/fig/1694674</uri></graphic></fig><fig id="F5" position="float" orientation="portrait"><object-id xmlns:xlink="http://www.w3.org/1999/xlink" content-type="doi" xlink:type="simple">10.3897/zookeys.1283.169111.figure5</object-id><object-id xmlns:xlink="http://www.w3.org/1999/xlink" content-type="arpha" xlink:type="simple">9B460BE8-AF69-5A3A-9751-5609107020BF</object-id><label>Figure 5.</label><caption><p><italic><tp:taxon-name><tp:taxon-name-part taxon-name-part-type="genus" reg="Antromysis">Antromysis</tp:taxon-name-part> <tp:taxon-name-part taxon-name-part-type="species" reg="cubanica">cubanica</tp:taxon-name-part></tp:taxon-name></italic> Băcescu &amp; Orghidan, holotype ♂ from the anchialine Cueva Juanelo Piedra at the Caribbean coast of Cuba.</p></caption><graphic xmlns:xlink="http://www.w3.org/1999/xlink" xlink:href="zookeys-1283-093_article-169111__-g005.jpg" id="oo_1694675.jpg" position="float" orientation="portrait" xlink:type="simple"><uri content-type="original_file" xlink:type="simple">https://binary.pensoft.net/fig/1694675</uri></graphic></fig></tp:treatment-sec><tp:treatment-sec sec-type="Species inventory"><title>Species inventory.</title><p>Six species are acknowledged at a world-wide scale; bold italics highlight species recorded from Caribbean caves: <bold><italic><tp:taxon-name><tp:taxon-name-part taxon-name-part-type="genus" reg="Antromysis">Antromysis</tp:taxon-name-part> <tp:taxon-name-part taxon-name-part-type="species" reg="cenotensis">cenotensis</tp:taxon-name-part></tp:taxon-name></italic></bold> Creaser, 1936 (type species), <italic><tp:taxon-name><tp:taxon-name-part taxon-name-part-type="genus" reg="Antromysis">A.</tp:taxon-name-part> <tp:taxon-name-part taxon-name-part-type="species" reg="anophelinae">anophelinae</tp:taxon-name-part></tp:taxon-name></italic> W.M. Tattersall, 1951, <bold><italic><tp:taxon-name><tp:taxon-name-part taxon-name-part-type="genus" reg="Antromysis">A.</tp:taxon-name-part> <tp:taxon-name-part taxon-name-part-type="species" reg="cubanica">cubanica</tp:taxon-name-part></tp:taxon-name></italic></bold> Băcescu &amp; Orghidan, 1971, <bold><italic><tp:taxon-name><tp:taxon-name-part taxon-name-part-type="genus" reg="Antromysis">A.</tp:taxon-name-part> <tp:taxon-name-part taxon-name-part-type="species" reg="juberthiei">juberthiei</tp:taxon-name-part></tp:taxon-name></italic></bold> Băcescu &amp; Orghidan, 1977, <bold><italic><tp:taxon-name><tp:taxon-name-part taxon-name-part-type="genus" reg="Antromysis">A.</tp:taxon-name-part> <tp:taxon-name-part taxon-name-part-type="species" reg="peckorum">peckorum</tp:taxon-name-part></tp:taxon-name></italic></bold> Bowman, 1977, and <italic><tp:taxon-name><tp:taxon-name-part taxon-name-part-type="genus" reg="Antromysis">A.</tp:taxon-name-part> <tp:taxon-name-part taxon-name-part-type="species" reg="reddelli">reddelli</tp:taxon-name-part></tp:taxon-name></italic> Bowman, 1977. See also key to Caribbean species below.</p></tp:treatment-sec><ref-list><ref id="B12"><mixed-citation xmlns:xlink="http://www.w3.org/1999/xlink" xlink:type="simple">Bowman TE (1977) A review of the genus <italic><tp:taxon-name><tp:taxon-name-part taxon-name-part-type="genus">Antromysis</tp:taxon-name-part></tp:taxon-name></italic> (<tp:taxon-name><tp:taxon-name-part taxon-name-part-type="subphylum">Crustacea</tp:taxon-name-part></tp:taxon-name>: <tp:taxon-name><tp:taxon-name-part taxon-name-part-type="order">Mysidacea</tp:taxon-name-part></tp:taxon-name>), including the new species from Jamaica and Oaxaca, Mexico, and a redescription and new records for <italic><tp:taxon-name><tp:taxon-name-part taxon-name-part-type="genus">A.</tp:taxon-name-part> <tp:taxon-name-part taxon-name-part-type="species">cenotensis</tp:taxon-name-part></tp:taxon-name></italic>. In: Reddell JR (Ed.) Studies on the Caves and Cave Fauna of the Yucatan Peninsula. Bulletin of the Association of Mexican Cave Studies 6: 27–38. <ext-link xlink:href="http://www.mexicancaves.org/bul/bul6.pdf" ext-link-type="uri" xlink:type="simple">http://www.mexicancaves.org/bul/bul6.pdf</ext-link></mixed-citation></ref><ref id="B6"><mixed-citation xmlns:xlink="http://www.w3.org/1999/xlink" xlink:type="simple">Băcescu M, Orghidan T (1971) <italic><tp:taxon-name><tp:taxon-name-part taxon-name-part-type="genus">Antromysis</tp:taxon-name-part> <tp:taxon-name-part taxon-name-part-type="species">cubanica</tp:taxon-name-part></tp:taxon-name></italic> n.sp. et <italic><tp:taxon-name><tp:taxon-name-part taxon-name-part-type="genus">Spelaeomysis</tp:taxon-name-part> <tp:taxon-name-part taxon-name-part-type="species">nuniezi</tp:taxon-name-part></tp:taxon-name></italic> n.sp., Mysis cavernicoles nouvelles de Cuba. Revue Roumaine de Biologie – Zoologie 16(4): 225–231. <ext-link xlink:href="http://www.ibiol.ro/zoology/Volume%2016/Rev.roum.biol.-biol.anim._1971_16_4.pdf" ext-link-type="uri" xlink:type="simple">http://www.ibiol.ro/zoology/Volume%2016/Rev.roum.biol.-biol.anim._1971_16_4.pdf</ext-link></mixed-citation></ref><ref id="B7"><mixed-citation xmlns:xlink="http://www.w3.org/1999/xlink" xlink:type="simple">Băcescu M, Orghidan TN (1977) New contribution to the knowledge of troglobian mysids of Cuba: <italic><tp:taxon-name><tp:taxon-name-part taxon-name-part-type="genus">Antromysis</tp:taxon-name-part> <tp:taxon-name-part taxon-name-part-type="species">juberthiei</tp:taxon-name-part></tp:taxon-name></italic> n. sp. In: Orghidan T, Nunez Jinénez A, Decou V, Negra S, Vina Bayes N (Eds) Résultats des Expéditions Biospéléologiques Cubano-Roumaines à Cuba. Editura Academiei Republicii Socialiste România, Bucuresti 2, 263–265.</mixed-citation></ref><ref id="B114"><mixed-citation xmlns:xlink="http://www.w3.org/1999/xlink" xlink:type="simple">Tattersall WM (1951) A review of the <tp:taxon-name><tp:taxon-name-part taxon-name-part-type="order">Mysidacea</tp:taxon-name-part></tp:taxon-name> of the United States National Museum. Bulletin of the United States National Museum 201: 1–292. <ext-link xlink:href="10.5962/bhl.part.16843" ext-link-type="doi" xlink:type="simple">https://doi.org/10.5962/bhl.part.16843</ext-link></mixed-citation></ref><ref id="B74"><mixed-citation xmlns:xlink="http://www.w3.org/1999/xlink" xlink:type="simple">Mauchline J (1980) The biology of mysids and euphausiids. Advances in Marine Biology 18: 1–677.</mixed-citation></ref><ref id="B56"><mixed-citation xmlns:xlink="http://www.w3.org/1999/xlink" xlink:type="simple">Henderson PA, Bamber RN (1983) A new species of mysid (<tp:taxon-name><tp:taxon-name-part taxon-name-part-type="subphylum">Crustacea</tp:taxon-name-part></tp:taxon-name>: <tp:taxon-name><tp:taxon-name-part taxon-name-part-type="order">Mysidacea</tp:taxon-name-part></tp:taxon-name>) from the Amazon Basin. Journal of Natural History 17(2): 139–143. <ext-link xlink:href="10.1080/00222938300770121" ext-link-type="doi" xlink:type="simple">https://doi.org/10.1080/00222938300770121</ext-link></mixed-citation></ref><ref id="B10"><mixed-citation xmlns:xlink="http://www.w3.org/1999/xlink" xlink:type="simple">Bamber RN, Henderson PA (1990) A new freshwater mysid from the Amazon, with a reassessment of <italic><tp:taxon-name><tp:taxon-name-part taxon-name-part-type="genus">Surinamysis</tp:taxon-name-part></tp:taxon-name></italic> Bowman (<tp:taxon-name><tp:taxon-name-part taxon-name-part-type="subphylum">Crustacea</tp:taxon-name-part></tp:taxon-name>: <tp:taxon-name><tp:taxon-name-part taxon-name-part-type="order">Mysidacea</tp:taxon-name-part></tp:taxon-name>). Zoological Journal of the Linnean Society 100: 393–401. <ext-link xlink:href="10.1111/j.1096-3642.1990.tb01867.x" ext-link-type="doi" xlink:type="simple">https://doi.org/10.1111/j.1096-3642.1990.tb01867.x</ext-link></mixed-citation></ref><ref id="B95"><mixed-citation xmlns:xlink="http://www.w3.org/1999/xlink" xlink:type="simple">Pesce GL, Juberthie-Jupeau L, Passelaigue F (1994) <tp:taxon-name><tp:taxon-name-part taxon-name-part-type="order">Mysidacea</tp:taxon-name-part></tp:taxon-name>. In: Juberthie C, Decu V (Eds) Encyclopaedia Biospeologica. Société Internationale de Biospéologie, Bucharest, 113–119.</mixed-citation></ref><ref id="B45"><mixed-citation xmlns:xlink="http://www.w3.org/1999/xlink" xlink:type="simple">Fukuoka K (2006) Taxonomy and Geographic Distribution of Mysids of the Tribe <tp:taxon-name><tp:taxon-name-part taxon-name-part-type="tribe">Mysini</tp:taxon-name-part></tp:taxon-name> (<tp:taxon-name><tp:taxon-name-part taxon-name-part-type="subphylum">Crustacea</tp:taxon-name-part></tp:taxon-name>: <tp:taxon-name><tp:taxon-name-part taxon-name-part-type="order">Mysida</tp:taxon-name-part></tp:taxon-name>: <tp:taxon-name><tp:taxon-name-part taxon-name-part-type="family">Mysidae</tp:taxon-name-part></tp:taxon-name>). TAXA, Proceedings of the Japanese Society of Systematic Zoology 21: 13–18. <ext-link xlink:href="10.1080/00222930600956858" ext-link-type="doi" xlink:type="simple">https://doi.org/10.1080/00222930600956858</ext-link></mixed-citation></ref><ref id="B97"><mixed-citation xmlns:xlink="http://www.w3.org/1999/xlink" xlink:type="simple">Price WW (2020) <tp:taxon-name><tp:taxon-name-part taxon-name-part-type="order">Mysida</tp:taxon-name-part></tp:taxon-name>. In: Rogers DC, Magalhães C, Peralta M, Bezerra Ribeiro F, Bond-Buckup G, Price WW, Guerrero-Kommritz J, Mantelatto FL, Bueno A, Camacho AI, González ER, Jara CG, Pedraza M, Pedraza-Lara C, Latorre ER, Santos S (Eds) Phylum <tp:taxon-name><tp:taxon-name-part taxon-name-part-type="phylum">Arthropoda</tp:taxon-name-part></tp:taxon-name>: <tp:taxon-name><tp:taxon-name-part taxon-name-part-type="subphylum">Crustacea</tp:taxon-name-part></tp:taxon-name>: <tp:taxon-name><tp:taxon-name-part taxon-name-part-type="class">Malacostraca</tp:taxon-name-part></tp:taxon-name>. Thorp and Covich’s Freshwater Invertebrates. Keys to Neotropical and Antarctic Fauna, Fourth Edition, Academic Press (Vol. 5, Chapter 23), 972–986. <ext-link xlink:href="10.1016/B978-0-12-804225-0.00023-X" ext-link-type="doi" xlink:type="simple">https://doi.org/10.1016/B978-0-12-804225-0.00023-X</ext-link></mixed-citation></ref><ref id="B16"><mixed-citation xmlns:xlink="http://www.w3.org/1999/xlink" xlink:type="simple">Bowman TE (1982) <tp:taxon-name><tp:taxon-name-part taxon-name-part-type="order">Mysidacea</tp:taxon-name-part></tp:taxon-name>. In: Hurlbert SH, Villalobos-Figueroa A (Eds) Aquatic Biota of Mexico, Central America and the West Indies. San Diego State Univ., San Diego, California, 201–202.</mixed-citation></ref><ref id="B13"><mixed-citation xmlns:xlink="http://www.w3.org/1999/xlink" xlink:type="simple">Bowman TE (1980) <tp:taxon-name><tp:taxon-name-part taxon-name-part-type="genus">Antromysis</tp:taxon-name-part> (<tp:taxon-name-part taxon-name-part-type="subgenus">Surinamysis</tp:taxon-name-part>) <tp:taxon-name-part taxon-name-part-type="species">merista</tp:taxon-name-part></tp:taxon-name>, a new freshwater mysid from Venezuela (<tp:taxon-name><tp:taxon-name-part taxon-name-part-type="subphylum">Crustacea</tp:taxon-name-part></tp:taxon-name>: <tp:taxon-name><tp:taxon-name-part taxon-name-part-type="order">Mysidacea</tp:taxon-name-part></tp:taxon-name>). Proceedings of the Biological Society of Washington 93(1): 208–215. <ext-link xlink:href="https://ia800202.us.archive.org/5/items/biostor-81716/biostor-81716.pdf" ext-link-type="uri" xlink:type="simple">https://ia800202.us.archive.org/5/items/biostor-81716/biostor-81716.pdf</ext-link></mixed-citation></ref><ref id="B14"><mixed-citation xmlns:xlink="http://www.w3.org/1999/xlink" xlink:type="simple">Bowman TE (1981a) <tp:taxon-name><tp:taxon-name-part taxon-name-part-type="order">Mysidacea</tp:taxon-name-part></tp:taxon-name>. In: Hurlbert SH, Rodríguez G, Santos ND (Eds) Aquatic Biota of Tropical South America, Part 1: <tp:taxon-name><tp:taxon-name-part taxon-name-part-type="phylum">Arthropoda</tp:taxon-name-part></tp:taxon-name>. San Diego State Univ., San Diego, California, 27 pp.</mixed-citation></ref></ref-list></tp:taxon-treatment>
