# Supplementary material for: Biodiversity, complete inventory, taxonomy and keys to the species of Mysidae (Crustacea, Mysida) from marine caves of the Caribbean with revision of three genera and description of three new species
Source: Zookeys. 2026 Jun 24;1283:93–204. doi: 10.3897/zookeys.1283.169111 (PMC13324533; doi:10.3897/zookeys.1283.169111)
Supplement: XML Treatment for Antromysis juberthiei [file zookeys.1283.169111-treatment6.xml]

<!DOCTYPE tp:taxon-treatment
  PUBLIC "-//TaxonX//DTD Taxonomic Treatment Publishing DTD v0 20100105//EN" "tax-treatment-NSO.dtd">
<tp:taxon-treatment xmlns:tp="http://www.plazi.org/taxpub"><tp:treatment-meta><kwd-group><label>Taxon classification</label><kwd>
              <named-content content-type="kingdom">Animalia</named-content>
            </kwd><kwd>
              <named-content content-type="order">Mysida</named-content>
            </kwd><kwd>
              <named-content content-type="family">Mysidae</named-content>
            </kwd></kwd-group><mixed-citation publication-type="journal"><person-group><name><surname>Wittmann</surname><given-names>Karl J.</given-names></name><name><surname>Chevaldonné</surname><given-names>Pierre</given-names></name></person-group><article-title>Biodiversity, complete inventory, taxonomy and keys to the species of <tp:taxon-name><tp:taxon-name-part taxon-name-part-type="family" reg="Mysidae">Mysidae</tp:taxon-name-part></tp:taxon-name> (<tp:taxon-name><tp:taxon-name-part taxon-name-part-type="subphylum" reg="Crustacea">Crustacea</tp:taxon-name-part></tp:taxon-name>, <tp:taxon-name><tp:taxon-name-part taxon-name-part-type="order" reg="Mysida">Mysida</tp:taxon-name-part></tp:taxon-name>) from marine caves of the Caribbean with revision of three genera and description of three new species</article-title><source>Zookeys</source><day>24</day><month>06</month><year>2026</year><volume>1283</volume><fpage>93</fpage><lpage>204</lpage><pub-id pub-id-type="doi">10.3897/zookeys.1283.169111</pub-id></mixed-citation></tp:treatment-meta><tp:nomenclature><tp:taxon-name><object-id xmlns:xlink="http://www.w3.org/1999/xlink" content-type="arpha" xlink:type="simple">08350BBE-0092-5F58-939E-34EB723A3D6E</object-id>
                		<tp:taxon-name-part taxon-name-part-type="genus" reg="Antromysis">Antromysis</tp:taxon-name-part> <tp:taxon-name-part taxon-name-part-type="species" reg="juberthiei">juberthiei</tp:taxon-name-part>
                	</tp:taxon-name><tp:taxon-authority>Băcescu &amp; Orghidan, 1977</tp:taxon-authority><xref ref-type="fig" rid="F4">Fig. 4F</xref><tp:nomenclature-citation-list><tp:nomenclature-citation><tp:taxon-name><tp:taxon-name-part taxon-name-part-type="genus" reg="Antromysis">Antromysis</tp:taxon-name-part> <tp:taxon-name-part taxon-name-part-type="species" reg="juberthiei">juberthiei</tp:taxon-name-part></tp:taxon-name><comment> Băcescu &amp; Orghidan, 1977: 263–265, fig. 1 (original description); <xref ref-type="bibr" rid="B95">Pesce et al. 1994</xref>: 115 (stygobiont status, endemic to Cuba); <xref ref-type="bibr" rid="B96">Petrescu and Wittmann 2009</xref>: 62 (types in museum collection); <xref ref-type="bibr" rid="B89">Ortiz and Lalana 2018</xref>: 74, fig. 16A (Cuban archipelago, in key); <xref ref-type="bibr" rid="B97">Price 2020</xref>: 979, fig. 23.181E (in key, neotropical fauna); <xref ref-type="bibr" rid="B40">Daneliya and Wittmann 2021</xref>: table 10.1 (endangerment status).</comment></tp:nomenclature-citation></tp:nomenclature-citation-list></tp:nomenclature><tp:treatment-sec sec-type="Type examined"><title>Type examined.</title><p>Cuba • <bold><italic>holotype</italic></bold>, ♀ ad. (<abbrev xmlns:xlink="http://www.w3.org/1999/xlink" xlink:title="body length in mm" xlink:type="simple">BL</abbrev> = 3.8 mm; <abbrev xmlns:xlink="http://www.w3.org/1999/xlink" content-type="institution" xlink:title="Grigore Antipa National Museum of Natural History in Bucharest" xlink:type="simple">MINGA</abbrev> 49161) from the Cueva de los Murciélagos (= Bat Cave; Station 22).</p></tp:treatment-sec><tp:treatment-sec sec-type="Short diagnosis"><title>Short diagnosis.</title><p><italic><tp:taxon-name><tp:taxon-name-part taxon-name-part-type="genus" reg="Antromysis">Antromysis</tp:taxon-name-part></tp:taxon-name></italic> with eyestalks set well apart; exopod of male pleopod 3 two-segmented, basal segment distally with comparatively large barbed seta; telson slightly shorter than maximum width near basis; telson terminally broadly rounded, all around with bare margin.</p></tp:treatment-sec><tp:treatment-sec sec-type="Distribution"><title>Distribution</title><p>(Fig. <xref ref-type="fig" rid="F3">3E</xref>). So far known only from brackish waters in the Cueva de los Murciélagos (Station 22: type locality) 1500 m landwards from the coast of Isla de Pinos, also called Isla de Juvendud; this island off the Caribbean coast of Cuba.</p></tp:treatment-sec><tp:treatment-sec><!--Section generated to contain objects referenced in tp:taxon-treatment.--><fig id="F4" position="float" orientation="portrait"><object-id xmlns:xlink="http://www.w3.org/1999/xlink" content-type="doi" xlink:type="simple">10.3897/zookeys.1283.169111.figure4</object-id><object-id xmlns:xlink="http://www.w3.org/1999/xlink" content-type="arpha" xlink:type="simple">8DA9DCC0-F1C3-5B85-ADEF-5A98FD2C16EB</object-id><label>Figure 4.</label><caption><p>Differentiation between the species of <italic><tp:taxon-name><tp:taxon-name-part taxon-name-part-type="genus" reg="Antromysis">Antromysis</tp:taxon-name-part></tp:taxon-name></italic> Creaser, so far recorded in Caribbean caves. <bold>A, B</bold>. Eyes with frontal margin of carapace (<bold>A</bold>) and telson (<bold>B</bold>) in <italic><tp:taxon-name><tp:taxon-name-part taxon-name-part-type="genus" reg="Antromysis">Antromysis</tp:taxon-name-part> <tp:taxon-name-part taxon-name-part-type="species" reg="cenotensis">cenotensis</tp:taxon-name-part></tp:taxon-name></italic> Creaser; <bold>C</bold>. Telson of <italic><tp:taxon-name><tp:taxon-name-part taxon-name-part-type="genus" reg="Antromysis">A.</tp:taxon-name-part> <tp:taxon-name-part taxon-name-part-type="species" reg="peckorum">peckorum</tp:taxon-name-part></tp:taxon-name></italic> Bowman; <bold>D, E</bold>. Eyes with frontal margin of carapace (<bold>D</bold>) and telson (<bold>E</bold>) in <italic><tp:taxon-name><tp:taxon-name-part taxon-name-part-type="genus" reg="Antromysis">A.</tp:taxon-name-part> <tp:taxon-name-part taxon-name-part-type="species" reg="cubanica">cubanica</tp:taxon-name-part></tp:taxon-name></italic> Băcescu &amp; Orghidan; <bold>F</bold>. Telson in <italic><tp:taxon-name><tp:taxon-name-part taxon-name-part-type="genus" reg="Antromysis">A.</tp:taxon-name-part> <tp:taxon-name-part taxon-name-part-type="species" reg="juberthiei">juberthiei</tp:taxon-name-part></tp:taxon-name></italic> Băcescu &amp; Orghidan. Modified after <xref ref-type="bibr" rid="B12">Bowman 1977</xref> (<bold>A–C</bold>), <xref ref-type="bibr" rid="B6">Băcescu and Orghidan 1971</xref> (<bold>D, E</bold>) and <xref ref-type="bibr" rid="B7">Băcescu and Orghidan 1977</xref> (<bold>F</bold>).</p></caption><graphic xmlns:xlink="http://www.w3.org/1999/xlink" xlink:href="zookeys-1283-093_article-169111__-g004.jpg" id="oo_1694674.jpg" position="float" orientation="portrait" xlink:type="simple"><uri content-type="original_file" xlink:type="simple">https://binary.pensoft.net/fig/1694674</uri></graphic></fig><fig id="F3" position="float" orientation="portrait"><object-id xmlns:xlink="http://www.w3.org/1999/xlink" content-type="doi" xlink:type="simple">10.3897/zookeys.1283.169111.figure3</object-id><object-id xmlns:xlink="http://www.w3.org/1999/xlink" content-type="arpha" xlink:type="simple">DE4D6881-823B-55DB-8D06-22085359D427</object-id><label>Figure 3.</label><caption><p>Distribution of the species of <bold>A</bold>. <italic><tp:taxon-name><tp:taxon-name-part taxon-name-part-type="genus" reg="Anchialina">Anchialina</tp:taxon-name-part></tp:taxon-name></italic> Norman &amp; Scott; <bold>B</bold>. <italic><tp:taxon-name><tp:taxon-name-part taxon-name-part-type="genus" reg="Amathimysis">Amathimysis</tp:taxon-name-part></tp:taxon-name></italic> Brattegard; <bold>C–F</bold>. <italic><tp:taxon-name><tp:taxon-name-part taxon-name-part-type="genus" reg="Antromysis">Antromysis</tp:taxon-name-part></tp:taxon-name></italic> Creaser; <bold>G, H</bold>. <italic><tp:taxon-name><tp:taxon-name-part taxon-name-part-type="genus" reg="Parvimysis">Parvimysis</tp:taxon-name-part></tp:taxon-name></italic> Brattegard, in marine and anchialine caves of the Caribbean and adjacent areas. Coinciding points slightly displaced.</p></caption><graphic xmlns:xlink="http://www.w3.org/1999/xlink" xlink:href="zookeys-1283-093_article-169111__-g003.jpg" id="oo_1694673.jpg" position="float" orientation="portrait" xlink:type="simple"><uri content-type="original_file" xlink:type="simple">https://binary.pensoft.net/fig/1694673</uri></graphic></fig></tp:treatment-sec><ref-list><ref id="B12"><mixed-citation xmlns:xlink="http://www.w3.org/1999/xlink" xlink:type="simple">Bowman TE (1977) A review of the genus <italic><tp:taxon-name><tp:taxon-name-part taxon-name-part-type="genus">Antromysis</tp:taxon-name-part></tp:taxon-name></italic> (<tp:taxon-name><tp:taxon-name-part taxon-name-part-type="subphylum">Crustacea</tp:taxon-name-part></tp:taxon-name>: <tp:taxon-name><tp:taxon-name-part taxon-name-part-type="order">Mysidacea</tp:taxon-name-part></tp:taxon-name>), including the new species from Jamaica and Oaxaca, Mexico, and a redescription and new records for <italic><tp:taxon-name><tp:taxon-name-part taxon-name-part-type="genus">A.</tp:taxon-name-part> <tp:taxon-name-part taxon-name-part-type="species">cenotensis</tp:taxon-name-part></tp:taxon-name></italic>. In: Reddell JR (Ed.) Studies on the Caves and Cave Fauna of the Yucatan Peninsula. Bulletin of the Association of Mexican Cave Studies 6: 27–38. <ext-link xlink:href="http://www.mexicancaves.org/bul/bul6.pdf" ext-link-type="uri" xlink:type="simple">http://www.mexicancaves.org/bul/bul6.pdf</ext-link></mixed-citation></ref><ref id="B6"><mixed-citation xmlns:xlink="http://www.w3.org/1999/xlink" xlink:type="simple">Băcescu M, Orghidan T (1971) <italic><tp:taxon-name><tp:taxon-name-part taxon-name-part-type="genus">Antromysis</tp:taxon-name-part> <tp:taxon-name-part taxon-name-part-type="species">cubanica</tp:taxon-name-part></tp:taxon-name></italic> n.sp. et <italic><tp:taxon-name><tp:taxon-name-part taxon-name-part-type="genus">Spelaeomysis</tp:taxon-name-part> <tp:taxon-name-part taxon-name-part-type="species">nuniezi</tp:taxon-name-part></tp:taxon-name></italic> n.sp., Mysis cavernicoles nouvelles de Cuba. Revue Roumaine de Biologie – Zoologie 16(4): 225–231. <ext-link xlink:href="http://www.ibiol.ro/zoology/Volume%2016/Rev.roum.biol.-biol.anim._1971_16_4.pdf" ext-link-type="uri" xlink:type="simple">http://www.ibiol.ro/zoology/Volume%2016/Rev.roum.biol.-biol.anim._1971_16_4.pdf</ext-link></mixed-citation></ref><ref id="B7"><mixed-citation xmlns:xlink="http://www.w3.org/1999/xlink" xlink:type="simple">Băcescu M, Orghidan TN (1977) New contribution to the knowledge of troglobian mysids of Cuba: <italic><tp:taxon-name><tp:taxon-name-part taxon-name-part-type="genus">Antromysis</tp:taxon-name-part> <tp:taxon-name-part taxon-name-part-type="species">juberthiei</tp:taxon-name-part></tp:taxon-name></italic> n. sp. In: Orghidan T, Nunez Jinénez A, Decou V, Negra S, Vina Bayes N (Eds) Résultats des Expéditions Biospéléologiques Cubano-Roumaines à Cuba. Editura Academiei Republicii Socialiste România, Bucuresti 2, 263–265.</mixed-citation></ref><ref id="B95"><mixed-citation xmlns:xlink="http://www.w3.org/1999/xlink" xlink:type="simple">Pesce GL, Juberthie-Jupeau L, Passelaigue F (1994) <tp:taxon-name><tp:taxon-name-part taxon-name-part-type="order">Mysidacea</tp:taxon-name-part></tp:taxon-name>. In: Juberthie C, Decu V (Eds) Encyclopaedia Biospeologica. Société Internationale de Biospéologie, Bucharest, 113–119.</mixed-citation></ref><ref id="B96"><mixed-citation xmlns:xlink="http://www.w3.org/1999/xlink" xlink:type="simple">Petrescu I, Wittmann KJ (2009) Catalogue of the <tp:taxon-name><tp:taxon-name-part taxon-name-part-type="order">Mysida</tp:taxon-name-part></tp:taxon-name> type collection (<tp:taxon-name><tp:taxon-name-part taxon-name-part-type="subphylum">Crustacea</tp:taxon-name-part></tp:taxon-name>: <tp:taxon-name><tp:taxon-name-part taxon-name-part-type="superorder">Peracarida</tp:taxon-name-part></tp:taxon-name>) from the "Grigore Antipa” National Museum of Natural History (Bucureşti). Travaux du Muséum National d’Histoire Naturelle «Grigore Antipa» 52: 53–72. <ext-link xlink:href="10.2478/v10191-010-0008-5" ext-link-type="doi" xlink:type="simple">https://doi.org/10.2478/v10191-010-0008-5</ext-link></mixed-citation></ref><ref id="B89"><mixed-citation xmlns:xlink="http://www.w3.org/1999/xlink" xlink:type="simple">Ortiz M, Lalana R (2018) Los Misidáceos (<tp:taxon-name><tp:taxon-name-part taxon-name-part-type="order">Lophogastrida</tp:taxon-name-part></tp:taxon-name>, <tp:taxon-name><tp:taxon-name-part taxon-name-part-type="order">Stygiomysida</tp:taxon-name-part></tp:taxon-name> y <tp:taxon-name><tp:taxon-name-part taxon-name-part-type="order">Mysida</tp:taxon-name-part></tp:taxon-name>), de Cuba: Historia, claves dicotómicas, figuras y bibliografía. Revista Investigaciones Marinas 37(2) (2017): 61–79. <ext-link xlink:href="http://www.rim.uh.cu/index.php/RIM/article/view/335/327" ext-link-type="uri" xlink:type="simple">http://www.rim.uh.cu/index.php/RIM/article/view/335/327</ext-link></mixed-citation></ref><ref id="B97"><mixed-citation xmlns:xlink="http://www.w3.org/1999/xlink" xlink:type="simple">Price WW (2020) <tp:taxon-name><tp:taxon-name-part taxon-name-part-type="order">Mysida</tp:taxon-name-part></tp:taxon-name>. In: Rogers DC, Magalhães C, Peralta M, Bezerra Ribeiro F, Bond-Buckup G, Price WW, Guerrero-Kommritz J, Mantelatto FL, Bueno A, Camacho AI, González ER, Jara CG, Pedraza M, Pedraza-Lara C, Latorre ER, Santos S (Eds) Phylum <tp:taxon-name><tp:taxon-name-part taxon-name-part-type="phylum">Arthropoda</tp:taxon-name-part></tp:taxon-name>: <tp:taxon-name><tp:taxon-name-part taxon-name-part-type="subphylum">Crustacea</tp:taxon-name-part></tp:taxon-name>: <tp:taxon-name><tp:taxon-name-part taxon-name-part-type="class">Malacostraca</tp:taxon-name-part></tp:taxon-name>. Thorp and Covich’s Freshwater Invertebrates. Keys to Neotropical and Antarctic Fauna, Fourth Edition, Academic Press (Vol. 5, Chapter 23), 972–986. <ext-link xlink:href="10.1016/B978-0-12-804225-0.00023-X" ext-link-type="doi" xlink:type="simple">https://doi.org/10.1016/B978-0-12-804225-0.00023-X</ext-link></mixed-citation></ref><ref id="B40"><mixed-citation xmlns:xlink="http://www.w3.org/1999/xlink" xlink:type="simple">Daneliya ME, Wittmann KJ (2021) Chapter 10. Conservation of Continental <tp:taxon-name><tp:taxon-name-part taxon-name-part-type="order">Mysida</tp:taxon-name-part></tp:taxon-name> and <tp:taxon-name><tp:taxon-name-part taxon-name-part-type="order">Stygiomysida</tp:taxon-name-part></tp:taxon-name>. In: Kawai T, Christopher Rogers D (Eds) Recent Advances in Freshwater Crustacean Biodiversity and Conservation. Advances in Crustacean Research 22(10): 307–346. <ext-link xlink:href="10.1201/9781003139560" ext-link-type="doi" xlink:type="simple">https://doi.org/10.1201/9781003139560</ext-link></mixed-citation></ref></ref-list></tp:taxon-treatment>
