# Supplementary material for: Biodiversity, complete inventory, taxonomy and keys to the species of Mysidae (Crustacea, Mysida) from marine caves of the Caribbean with revision of three genera and description of three new species
Source: Zookeys. 2026 Jun 24;1283:93–204. doi: 10.3897/zookeys.1283.169111 (PMC13324533; doi:10.3897/zookeys.1283.169111)
Supplement: XML Treatment for Parvimysis [file zookeys.1283.169111-treatment8.xml]

<!DOCTYPE tp:taxon-treatment
  PUBLIC "-//TaxonX//DTD Taxonomic Treatment Publishing DTD v0 20100105//EN" "tax-treatment-NSO.dtd">
<tp:taxon-treatment xmlns:tp="http://www.plazi.org/taxpub"><tp:treatment-meta><kwd-group><label>Taxon classification</label><kwd>
              <named-content content-type="kingdom">Animalia</named-content>
            </kwd><kwd>
              <named-content content-type="order">Mysida</named-content>
            </kwd><kwd>
              <named-content content-type="family">Mysidae</named-content>
            </kwd></kwd-group><mixed-citation publication-type="journal"><person-group><name><surname>Wittmann</surname><given-names>Karl J.</given-names></name><name><surname>Chevaldonné</surname><given-names>Pierre</given-names></name></person-group><article-title>Biodiversity, complete inventory, taxonomy and keys to the species of <tp:taxon-name><tp:taxon-name-part taxon-name-part-type="family" reg="Mysidae">Mysidae</tp:taxon-name-part></tp:taxon-name> (<tp:taxon-name><tp:taxon-name-part taxon-name-part-type="subphylum" reg="Crustacea">Crustacea</tp:taxon-name-part></tp:taxon-name>, <tp:taxon-name><tp:taxon-name-part taxon-name-part-type="order" reg="Mysida">Mysida</tp:taxon-name-part></tp:taxon-name>) from marine caves of the Caribbean with revision of three genera and description of three new species</article-title><source>Zookeys</source><day>24</day><month>06</month><year>2026</year><volume>1283</volume><fpage>93</fpage><lpage>204</lpage><pub-id pub-id-type="doi">10.3897/zookeys.1283.169111</pub-id></mixed-citation></tp:treatment-meta><tp:nomenclature><label>Genus</label><tp:taxon-name><object-id xmlns:xlink="http://www.w3.org/1999/xlink" content-type="arpha" xlink:type="simple">41220AED-E5CF-5B3A-9CB8-8A893D01DC76</object-id>
                		<tp:taxon-name-part taxon-name-part-type="genus" reg="Parvimysis">Parvimysis</tp:taxon-name-part>
                	</tp:taxon-name><tp:taxon-authority>Brattegard, 1969</tp:taxon-authority><xref ref-type="fig" rid="F6">Fig. 6</xref><tp:nomenclature-citation-list><tp:nomenclature-citation><tp:taxon-name>
                <tp:taxon-name-part taxon-name-part-type="genus" reg="Parvimysis">Parvimysis</tp:taxon-name-part>
              </tp:taxon-name><comment> Brattegard, 1969: 74, table 5 (diagnosis); <xref ref-type="bibr" rid="B12">Bowman 1977</xref>: 37 (downgrading to subgenus level, in key); <xref ref-type="bibr" rid="B56">Henderson and Bamber 1983</xref>: 143 (retaining genus level); <xref ref-type="bibr" rid="B85">Nouvel et al. 1999</xref>: 79 (in list of genera); <xref ref-type="bibr" rid="B120">Wittmann 2018</xref>: 542, 543 (diagnosis, in key, vaterite statoliths); <xref ref-type="bibr" rid="B97">Price 2020</xref>: 974, 979, 980 (in key to genera, key to species); <xref ref-type="bibr" rid="B121">Wittmann 2020</xref>: 3, 4 (revision, species inventory, Caribbean, West Atlantic, key to species).</comment></tp:nomenclature-citation><tp:nomenclature-citation><tp:taxon-name><tp:taxon-name-part taxon-name-part-type="genus" reg="Antromysis">Antromysis</tp:taxon-name-part> (<tp:taxon-name-part taxon-name-part-type="subgenus" reg="Parvimysis">Parvimysis</tp:taxon-name-part>)</tp:taxon-name><comment>: <xref ref-type="bibr" rid="B12">Bowman 1977</xref>: 37; <xref ref-type="bibr" rid="B14">Bowman 1981a</xref>: Table <xref ref-type="table" rid="T1">1</xref> (in list); <xref ref-type="bibr" rid="B79">Modlin 1987a</xref>: 110 (species record); <xref ref-type="bibr" rid="B26">Camp et al. 1998</xref>: 126 (in checklist).</comment></tp:nomenclature-citation><tp:nomenclature-citation><tp:taxon-name>
                <tp:taxon-name-part taxon-name-part-type="genus" reg="Antromysis">Antromysis</tp:taxon-name-part>
              </tp:taxon-name><comment>: <xref ref-type="bibr" rid="B82">Müller 1993</xref>: 209, 210 (listed <tp:taxon-name><tp:taxon-name-part taxon-name-part-type="genus" reg="Parvimysis">Parvimysis</tp:taxon-name-part></tp:taxon-name> in synonymy); <xref ref-type="bibr" rid="B116">Vázquez-Bader 2000</xref>: 48 (attributed the type species <tp:taxon-name><tp:taxon-name-part taxon-name-part-type="genus" reg="Parvimysis">Parvimysis</tp:taxon-name-part> <tp:taxon-name-part taxon-name-part-type="species" reg="bahamensis">bahamensis</tp:taxon-name-part></tp:taxon-name> Brattegard, 1969, to <tp:taxon-name><tp:taxon-name-part taxon-name-part-type="genus" reg="Antromysis">Antromysis</tp:taxon-name-part></tp:taxon-name>).</comment></tp:nomenclature-citation></tp:nomenclature-citation-list></tp:nomenclature><tp:treatment-sec sec-type="Short diagnosis"><title>Short diagnosis.</title><p><tp:taxon-name><tp:taxon-name-part taxon-name-part-type="tribe" reg="Diamysini">Diamysini</tp:taxon-name-part></tp:taxon-name> with eyes well-developed, cornea well pigmented; antennular trunk terminally with the usual two flagella in both sexes, no accessory flagellum; antennal scale setose all around, with small terminal segment; thoracic endopods 1–8 with unsegmented carpus and propodus; female pleopods 1–5 and male pleopods 1–3, 5 representing simple setose unsegmented rods; male pleopod 4 biramous, endopod forming an unsegmented bilobate plate, exopod 2- to 3-segmented, apical segment with a single strong seta, in certain species accompanied by a small seta, remaining segments without seta; uropods without spine; telson small, subtriangular to trapezoid, terminally truncate to distinctly emarginated; lateral margins with spines, latero-terminal edges each with one larger spine; terminal margin bare or armed with diverse cuticle structures.</p><fig id="F6" position="float" orientation="portrait"><object-id xmlns:xlink="http://www.w3.org/1999/xlink" content-type="doi" xlink:type="simple">10.3897/zookeys.1283.169111.figure6</object-id><object-id xmlns:xlink="http://www.w3.org/1999/xlink" content-type="arpha" xlink:type="simple">240F6E4A-DF9A-5A21-8CD8-F1F85E5DE2D8</object-id><label>Figure 6.</label><caption><p>Differentiation between the species of <italic><tp:taxon-name><tp:taxon-name-part taxon-name-part-type="genus" reg="Parvimysis">Parvimysis</tp:taxon-name-part></tp:taxon-name></italic> Brattegard, from Caribbean caves. <bold>A, B</bold>. Cephalic region (<bold>A</bold>) and telson (<bold>B</bold>) in <italic><tp:taxon-name><tp:taxon-name-part taxon-name-part-type="genus" reg="Parvimysis">P.</tp:taxon-name-part> <tp:taxon-name-part taxon-name-part-type="species" reg="brattegardi">brattegardi</tp:taxon-name-part></tp:taxon-name></italic> Wittmann; <bold>C, D</bold>. Cephalic region (<bold>C</bold>) and telson (<bold>D</bold>) in <italic><tp:taxon-name><tp:taxon-name-part taxon-name-part-type="genus" reg="Parvimysis">P.</tp:taxon-name-part> <tp:taxon-name-part taxon-name-part-type="species" reg="laminata">laminata</tp:taxon-name-part></tp:taxon-name></italic> Wittmann. Slightly modified after <xref ref-type="bibr" rid="B121">Wittmann 2020</xref>.</p></caption><graphic xmlns:xlink="http://www.w3.org/1999/xlink" xlink:href="zookeys-1283-093_article-169111__-g006.jpg" id="oo_1694676.jpg" position="float" orientation="portrait" xlink:type="simple"><uri content-type="original_file" xlink:type="simple">https://binary.pensoft.net/fig/1694676</uri></graphic></fig></tp:treatment-sec><tp:treatment-sec sec-type="Species inventory"><title>Species inventory.</title><p>Fourteen species are acknowledged; bold italics highlight two species recorded from Caribbean caves: <italic><tp:taxon-name><tp:taxon-name-part taxon-name-part-type="genus" reg="Parvimysis">Parvimysis</tp:taxon-name-part> <tp:taxon-name-part taxon-name-part-type="species" reg="bahamensis">bahamensis</tp:taxon-name-part></tp:taxon-name></italic> Brattegard, 1969 (type species), <italic><tp:taxon-name><tp:taxon-name-part taxon-name-part-type="genus" reg="Parvimysis">P.</tp:taxon-name-part> <tp:taxon-name-part taxon-name-part-type="species" reg="almyra">almyra</tp:taxon-name-part></tp:taxon-name></italic> Brattegard, 1977, <italic><tp:taxon-name><tp:taxon-name-part taxon-name-part-type="genus" reg="Parvimysis">P.</tp:taxon-name-part> <tp:taxon-name-part taxon-name-part-type="species" reg="pisciscibus">pisciscibus</tp:taxon-name-part></tp:taxon-name></italic> Henderson &amp; Bamber, 1983, <italic><tp:taxon-name><tp:taxon-name-part taxon-name-part-type="genus" reg="Parvimysis">P.</tp:taxon-name-part> <tp:taxon-name-part taxon-name-part-type="species" reg="amazonica">amazonica</tp:taxon-name-part></tp:taxon-name></italic> Wittmann, 2018, <italic><tp:taxon-name><tp:taxon-name-part taxon-name-part-type="genus" reg="Parvimysis">P.</tp:taxon-name-part> <tp:taxon-name-part taxon-name-part-type="species" reg="fittkaui">fittkaui</tp:taxon-name-part></tp:taxon-name></italic> Wittmann, 2018, <italic><tp:taxon-name><tp:taxon-name-part taxon-name-part-type="genus" reg="Parvimysis">P.</tp:taxon-name-part> <tp:taxon-name-part taxon-name-part-type="species" reg="fluviatilis">fluviatilis</tp:taxon-name-part></tp:taxon-name></italic> Wittmann, 2018, <italic><tp:taxon-name><tp:taxon-name-part taxon-name-part-type="genus" reg="Parvimysis">P.</tp:taxon-name-part> <tp:taxon-name-part taxon-name-part-type="species" reg="lacustris">lacustris</tp:taxon-name-part></tp:taxon-name></italic> Wittmann, 2018, <italic><tp:taxon-name><tp:taxon-name-part taxon-name-part-type="genus" reg="Parvimysis">P.</tp:taxon-name-part> <tp:taxon-name-part taxon-name-part-type="species" reg="macrops">macrops</tp:taxon-name-part></tp:taxon-name></italic> Wittmann, 2018, <italic><tp:taxon-name><tp:taxon-name-part taxon-name-part-type="genus" reg="Parvimysis">P.</tp:taxon-name-part> <tp:taxon-name-part taxon-name-part-type="species" reg="tridens">tridens</tp:taxon-name-part></tp:taxon-name></italic> Wittmann, 2018, <bold><italic><tp:taxon-name><tp:taxon-name-part taxon-name-part-type="genus" reg="Parvimysis">P.</tp:taxon-name-part> <tp:taxon-name-part taxon-name-part-type="species" reg="brattegardi">brattegardi</tp:taxon-name-part></tp:taxon-name></italic></bold> Wittmann, 2020, <bold><italic><tp:taxon-name><tp:taxon-name-part taxon-name-part-type="genus" reg="Parvimysis">P.</tp:taxon-name-part> <tp:taxon-name-part taxon-name-part-type="species" reg="laminata">laminata</tp:taxon-name-part></tp:taxon-name></italic></bold> Wittmann, 2020, <italic><tp:taxon-name><tp:taxon-name-part taxon-name-part-type="genus" reg="Parvimysis">P.</tp:taxon-name-part> <tp:taxon-name-part taxon-name-part-type="species" reg="nuda">nuda</tp:taxon-name-part></tp:taxon-name></italic> Wittmann, 2020, <italic><tp:taxon-name><tp:taxon-name-part taxon-name-part-type="genus" reg="Parvimysis">P.</tp:taxon-name-part> <tp:taxon-name-part taxon-name-part-type="species" reg="ornata">ornata</tp:taxon-name-part></tp:taxon-name></italic> Wittmann, 2020, and <italic><tp:taxon-name><tp:taxon-name-part taxon-name-part-type="genus" reg="Parvimysis">P.</tp:taxon-name-part> <tp:taxon-name-part taxon-name-part-type="species" reg="pricei">pricei</tp:taxon-name-part></tp:taxon-name></italic> Wittmann, 2020. See also key below to species from Caribbean caves.</p></tp:treatment-sec><tp:treatment-sec><!--Section generated to contain objects referenced in tp:taxon-treatment.--><table-wrap id="T1" position="float" orientation="portrait"><label>Table 1.</label><caption><p>Detailed sampling data from marine caves of the Caribbean with supplements from other sea areas.</p></caption><table><tbody><tr><th rowspan="1" colspan="1">Station #</th><th rowspan="1" colspan="1">Locality</th><th rowspan="1" colspan="1">Coordinates</th><th rowspan="1" colspan="1">Depth (m)</th><th rowspan="1" colspan="1">Date (local time)</th><th rowspan="1" colspan="1">Sample description</th><th rowspan="1" colspan="1">Species recorded</th></tr><tr><td rowspan="1" colspan="1">
                  <bold>1</bold>
                </td><td rowspan="1" colspan="1">Caribbean, Lesser Antilles, Martinique, Anses d’Arlet, Anse Noire Cave</td><td rowspan="1" colspan="1">
                  <named-content xmlns:xlink="http://www.w3.org/1999/xlink" content-type="dwc:verbatimCoordinates" xlink:type="simple">14°31.70'N, 61°05.30'W</named-content>
                </td><td rowspan="1" colspan="1">4</td><td rowspan="1" colspan="1">14 May 2015, morning</td><td rowspan="1" colspan="1">PACOTILLES-2 station #545, semi-dark part of marine cave, mysids forming a small group, leg. P.C.</td><td rowspan="1" colspan="1"><italic><tp:taxon-name><tp:taxon-name-part taxon-name-part-type="genus" reg="Heteromysis">Heteromysis</tp:taxon-name-part> <tp:taxon-name-part taxon-name-part-type="species" reg="troglophila">troglophila</tp:taxon-name-part></tp:taxon-name></italic> sp. nov.</td></tr><tr><td rowspan="1" colspan="1">
                  <bold>2</bold>
                </td><td rowspan="1" colspan="1">Caribbean, Lesser Antilles, Martinique, Zeb Cave</td><td rowspan="1" colspan="1">
                  <named-content xmlns:xlink="http://www.w3.org/1999/xlink" content-type="dwc:verbatimCoordinates" xlink:type="simple">14°27.83'N, 61°01.07'W</named-content>
                </td><td rowspan="1" colspan="1">20</td><td rowspan="1" colspan="1">15 May 2015, morning</td><td rowspan="1" colspan="1">PACOTILLES-2 station #547, mysid swarm in entrance of marine cave, leg. P.C.</td><td rowspan="1" colspan="1"><italic><tp:taxon-name><tp:taxon-name-part taxon-name-part-type="genus" reg="Mysidium">Mysidium</tp:taxon-name-part> <tp:taxon-name-part taxon-name-part-type="species" reg="gracile">gracile</tp:taxon-name-part></tp:taxon-name></italic>, <italic><tp:taxon-name><tp:taxon-name-part taxon-name-part-type="genus" reg="Mysidium">M.</tp:taxon-name-part> <tp:taxon-name-part taxon-name-part-type="species" reg="integrum">integrum</tp:taxon-name-part></tp:taxon-name></italic>, <italic><tp:taxon-name><tp:taxon-name-part taxon-name-part-type="genus" reg="Mysidium">M.</tp:taxon-name-part> <tp:taxon-name-part taxon-name-part-type="species" reg="columbiae">columbiae</tp:taxon-name-part></tp:taxon-name></italic></td></tr><tr><td rowspan="1" colspan="1">
                  <bold>3</bold>
                </td><td rowspan="1" colspan="1">Caribbean, Lesser Antilles, St Vincent, Bat Cave</td><td rowspan="1" colspan="1">
                  <named-content xmlns:xlink="http://www.w3.org/1999/xlink" content-type="dwc:verbatimCoordinates" xlink:type="simple">13°11.28'N, 61°16.17'W</named-content>
                </td><td rowspan="1" colspan="1">10</td><td rowspan="1" colspan="1">18 May 2015, morning</td><td rowspan="1" colspan="1">PACOTILLES-2 station #553, entrance of marine cave, leg. P.C.</td><td rowspan="1" colspan="1">
                  <italic>
                    <tp:taxon-name><tp:taxon-name-part taxon-name-part-type="genus" reg="Mysidium">Mysidium</tp:taxon-name-part> <tp:taxon-name-part taxon-name-part-type="species" reg="gracile">gracile</tp:taxon-name-part></tp:taxon-name>
                  </italic>
                </td></tr><tr><td rowspan="1" colspan="1">
                  <bold>4</bold>
                </td><td rowspan="1" colspan="1">Caribbean, Lesser Antilles, The Grenadines, SW-Bequia, W of Admiralty Bay, Full Moon Cave</td><td rowspan="1" colspan="1">
                  <named-content xmlns:xlink="http://www.w3.org/1999/xlink" content-type="dwc:verbatimCoordinates" xlink:type="simple">12°59.52'N, 61°16.73'W</named-content>
                </td><td rowspan="1" colspan="1">13</td><td rowspan="1" colspan="1">19 May 2015, morning</td><td rowspan="1" colspan="1">PACOTILLES-2 station #555, sampled with Sket bottle in darkest area of marine cave, huge swarms, leg. P.C.</td><td rowspan="1" colspan="1"><italic><tp:taxon-name><tp:taxon-name-part taxon-name-part-type="genus" reg="Palaumysis">Palaumysis</tp:taxon-name-part> <tp:taxon-name-part taxon-name-part-type="species" reg="antillensis">antillensis</tp:taxon-name-part></tp:taxon-name></italic> sp. nov.</td></tr><tr><td rowspan="1" colspan="1">
                  <bold>5</bold>
                </td><td rowspan="1" colspan="1">Caribbean, Lesser Antilles, The Grenadines, SW-Bequia, W of Admiralty Bay, Full Moon Cave</td><td rowspan="1" colspan="1">
                  <named-content xmlns:xlink="http://www.w3.org/1999/xlink" content-type="dwc:verbatimCoordinates" xlink:type="simple">12°59.52'N, 61°16.73'W</named-content>
                </td><td rowspan="1" colspan="1">13</td><td rowspan="1" colspan="1">19 May 2015, afternoon</td><td rowspan="1" colspan="1">PACOTILLES-2 station #556a, semi-dark part of marine cave, mysids in small groups, leg. P.C.</td><td rowspan="1" colspan="1">
                  <italic>
                    <tp:taxon-name><tp:taxon-name-part taxon-name-part-type="genus" reg="Parvimysis">Parvimysis</tp:taxon-name-part> <tp:taxon-name-part taxon-name-part-type="species" reg="laminata">laminata</tp:taxon-name-part></tp:taxon-name>
                  </italic>
                </td></tr><tr><td rowspan="1" colspan="1">
                  <bold>6</bold>
                </td><td rowspan="1" colspan="1">Caribbean, Lesser Antilles, The Grenadines, SW-Bequia, W of Admiralty Bay, Full Moon Cave</td><td rowspan="1" colspan="1">
                  <named-content xmlns:xlink="http://www.w3.org/1999/xlink" content-type="dwc:verbatimCoordinates" xlink:type="simple">12°59.52'N, 61°16.73'W</named-content>
                </td><td rowspan="1" colspan="1">13</td><td rowspan="1" colspan="1">19 May 2015, afternoon</td><td rowspan="1" colspan="1">PACOTILLES-2 station #556b, marine, mid-cave swarm, leg. P.C.</td><td rowspan="1" colspan="1"><italic><tp:taxon-name><tp:taxon-name-part taxon-name-part-type="genus" reg="Mysidium">Mysidium</tp:taxon-name-part> <tp:taxon-name-part taxon-name-part-type="species" reg="antillarum">antillarum</tp:taxon-name-part></tp:taxon-name></italic>, <italic><tp:taxon-name><tp:taxon-name-part taxon-name-part-type="genus" reg="Mysidium">M.</tp:taxon-name-part> <tp:taxon-name-part taxon-name-part-type="species" reg="columbiae">columbiae</tp:taxon-name-part></tp:taxon-name></italic></td></tr><tr><td rowspan="1" colspan="1">
                  <bold>7</bold>
                </td><td rowspan="1" colspan="1">Caribbean, Lesser Antilles, Saint-Martin, Circus</td><td rowspan="1" colspan="1">
                  <named-content xmlns:xlink="http://www.w3.org/1999/xlink" content-type="dwc:verbatimCoordinates" xlink:type="simple">18°06.51'N, 62°59.00'W</named-content>
                </td><td rowspan="1" colspan="1">12</td><td rowspan="1" colspan="1">26 May 2015, morning</td><td rowspan="1" colspan="1">PACOTILLES-2 station #565, marine, semi-dark areas, from small holes, leg. P.C.</td><td rowspan="1" colspan="1">
                  <italic>
                    <tp:taxon-name><tp:taxon-name-part taxon-name-part-type="genus" reg="Mysidium">Mysidium</tp:taxon-name-part> <tp:taxon-name-part taxon-name-part-type="species" reg="gracile">gracile</tp:taxon-name-part></tp:taxon-name>
                  </italic>
                </td></tr><tr><td rowspan="1" colspan="1">
                  <bold>8</bold>
                </td><td rowspan="1" colspan="1">Caribbean, Lesser Antilles, Saint-Martin, Basse Espagnole</td><td rowspan="1" colspan="1">
                  <named-content xmlns:xlink="http://www.w3.org/1999/xlink" content-type="dwc:verbatimCoordinates" xlink:type="simple">18°07.82'N, 63°00.27'W</named-content>
                </td><td rowspan="1" colspan="1">15</td><td rowspan="1" colspan="1">27 May 2015, morning</td><td rowspan="1" colspan="1">PACOTILLES-2 station #567, marine, semi-dark areas, from small holes, leg. P.C.</td><td rowspan="1" colspan="1"><italic><tp:taxon-name><tp:taxon-name-part taxon-name-part-type="genus" reg="Mysidium">Mysidium</tp:taxon-name-part> <tp:taxon-name-part taxon-name-part-type="species" reg="gracile">gracile</tp:taxon-name-part></tp:taxon-name></italic>, <italic><tp:taxon-name><tp:taxon-name-part taxon-name-part-type="genus" reg="Mysidium">M.</tp:taxon-name-part> <tp:taxon-name-part taxon-name-part-type="species" reg="integrum">integrum</tp:taxon-name-part></tp:taxon-name></italic>, <italic><tp:taxon-name><tp:taxon-name-part taxon-name-part-type="genus" reg="Mysidium">M.</tp:taxon-name-part> <tp:taxon-name-part taxon-name-part-type="species" reg="triangulare">triangulare</tp:taxon-name-part></tp:taxon-name></italic></td></tr><tr><td rowspan="1" colspan="1">
                  <bold>9</bold>
                </td><td rowspan="1" colspan="1">Caribbean, Lesser Antilles, Guadeloupe, Pointe Fontaine, Grande Terre, north of Port-Louis, Cathedral Cave</td><td rowspan="1" colspan="1">
                  <named-content xmlns:xlink="http://www.w3.org/1999/xlink" content-type="dwc:verbatimCoordinates" xlink:type="simple">16°27.74'N, 61°31.84'W</named-content>
                </td><td rowspan="1" colspan="1">18</td><td rowspan="1" colspan="1">29 May 2015, afternoon</td><td rowspan="1" colspan="1">PACOTILLES-2 station #571a, semi-dark part of marine cave, mysids in small groups, leg. P.C.</td><td rowspan="1" colspan="1">
                  <italic>
                    <tp:taxon-name><tp:taxon-name-part taxon-name-part-type="genus" reg="Parvimysis">Parvimysis</tp:taxon-name-part> <tp:taxon-name-part taxon-name-part-type="species" reg="laminata">laminata</tp:taxon-name-part></tp:taxon-name>
                  </italic>
                </td></tr><tr><td rowspan="1" colspan="1">
                  <bold>10</bold>
                </td><td rowspan="1" colspan="1">Caribbean, Lesser Antilles, Guadeloupe, Pointe Fontaine, Grande Terre, north of Port-Louis, Cathedral Cave</td><td rowspan="1" colspan="1">
                  <named-content xmlns:xlink="http://www.w3.org/1999/xlink" content-type="dwc:verbatimCoordinates" xlink:type="simple">16°27.74'N, 61°31.84'W</named-content>
                </td><td rowspan="1" colspan="1">18</td><td rowspan="1" colspan="1">29 May 2015, afternoon</td><td rowspan="1" colspan="1">PACOTILLES-2 station #571b, marine, cave entrance swarm, leg. P.C.</td><td rowspan="1" colspan="1"><italic><tp:taxon-name><tp:taxon-name-part taxon-name-part-type="genus" reg="Mysidium">Mysidium</tp:taxon-name-part> <tp:taxon-name-part taxon-name-part-type="species" reg="columbiae">columbiae</tp:taxon-name-part></tp:taxon-name></italic>, <italic><tp:taxon-name><tp:taxon-name-part taxon-name-part-type="genus" reg="Mysidium">M.</tp:taxon-name-part> <tp:taxon-name-part taxon-name-part-type="species" reg="integrum">integrum</tp:taxon-name-part></tp:taxon-name></italic></td></tr><tr><td rowspan="1" colspan="1">
                  <bold>11</bold>
                </td><td rowspan="1" colspan="1">Caribbean, Lesser Antilles, Guadeloupe, Pointe Fontaine, Grande Terre, north of Port-Louis, Barracuda Cave</td><td rowspan="1" colspan="1">
                  <named-content xmlns:xlink="http://www.w3.org/1999/xlink" content-type="dwc:verbatimCoordinates" xlink:type="simple">16°27.30'N, 61°32.25'W</named-content>
                </td><td rowspan="1" colspan="1">19</td><td rowspan="1" colspan="1">30 May 2015, afternoon</td><td rowspan="1" colspan="1">PACOTILLES-2 station #573, semi-dark part of marine cave, mysids in small groups, leg. P.C.</td><td rowspan="1" colspan="1"><italic><tp:taxon-name><tp:taxon-name-part taxon-name-part-type="genus" reg="Bermudamysis">Bermudamysis</tp:taxon-name-part> <tp:taxon-name-part taxon-name-part-type="species" reg="caribbaea">caribbaea</tp:taxon-name-part></tp:taxon-name></italic> sp. nov., <italic><tp:taxon-name><tp:taxon-name-part taxon-name-part-type="genus" reg="Mysidium">Mysidium</tp:taxon-name-part> <tp:taxon-name-part taxon-name-part-type="species" reg="columbiae">columbiae</tp:taxon-name-part></tp:taxon-name></italic>, <italic><tp:taxon-name><tp:taxon-name-part taxon-name-part-type="genus" reg="Parvimysis">Parvimysis</tp:taxon-name-part> <tp:taxon-name-part taxon-name-part-type="species" reg="laminata">laminata</tp:taxon-name-part></tp:taxon-name></italic></td></tr><tr><td rowspan="1" colspan="1">
                  <bold>12</bold>
                </td><td rowspan="1" colspan="1">Caribbean, Lesser Antilles, Guadeloupe, Pointe de la Grande Vigie, Grande Terre, Amedien Cave</td><td rowspan="1" colspan="1">
                  <named-content xmlns:xlink="http://www.w3.org/1999/xlink" content-type="dwc:verbatimCoordinates" xlink:type="simple">16°30.72'N, 61°27.97'W</named-content>
                </td><td rowspan="1" colspan="1">6</td><td rowspan="1" colspan="1">31 May 2015, morning</td><td rowspan="1" colspan="1">PACOTILLES-2 station #574, dark part of marine cave, mysids solitary, leg. P.C.</td><td rowspan="1" colspan="1"><italic><tp:taxon-name><tp:taxon-name-part taxon-name-part-type="genus" reg="Heteromysis">Heteromysis</tp:taxon-name-part> <tp:taxon-name-part taxon-name-part-type="species" reg="troglophila">troglophila</tp:taxon-name-part></tp:taxon-name></italic> sp. nov.</td></tr><tr><td rowspan="1" colspan="1">
                  <bold>13</bold>
                </td><td rowspan="1" colspan="1">Caribbean, Lesser Antilles, Guadeloupe, Pointe Fontaine, Grande Terre, north of Port-Louis, Cathedral Cave</td><td rowspan="1" colspan="1">
                  <named-content xmlns:xlink="http://www.w3.org/1999/xlink" content-type="dwc:verbatimCoordinates" xlink:type="simple">16°27.74'N, 61°31.84'W</named-content>
                </td><td rowspan="1" colspan="1">18</td><td rowspan="1" colspan="1">31 May 2015, afternoon</td><td rowspan="1" colspan="1">PACOTILLES-2 station #575-1, sampled in darkest area of marine cave, huge swarms, leg. P.C.</td><td rowspan="1" colspan="1"><italic><tp:taxon-name><tp:taxon-name-part taxon-name-part-type="genus" reg="Palaumysis">Palaumysis</tp:taxon-name-part> <tp:taxon-name-part taxon-name-part-type="species" reg="antillensis">antillensis</tp:taxon-name-part></tp:taxon-name></italic> sp. nov.</td></tr><tr><td rowspan="1" colspan="1">
                  <bold>14</bold>
                </td><td rowspan="1" colspan="1">Caribbean, Lesser Antilles, Guadeloupe, Pointe Fontaine, Grande Terre, north of Port-Louis, Cathedral Cave</td><td rowspan="1" colspan="1">
                  <named-content xmlns:xlink="http://www.w3.org/1999/xlink" content-type="dwc:verbatimCoordinates" xlink:type="simple">16°27.74'N, 61°31.84'W</named-content>
                </td><td rowspan="1" colspan="1">18</td><td rowspan="1" colspan="1">31 May 2015, afternoon</td><td rowspan="1" colspan="1">PACOTILLES-2 station #575-2, dark part of marine cave, together with thousands of <italic><tp:taxon-name><tp:taxon-name-part taxon-name-part-type="genus" reg="Palaumysis">Palaumysis</tp:taxon-name-part> <tp:taxon-name-part taxon-name-part-type="species" reg="antillensis">antillensis</tp:taxon-name-part></tp:taxon-name></italic>, leg. P.C.</td><td rowspan="1" colspan="1">
                  <italic>
                    <tp:taxon-name><tp:taxon-name-part taxon-name-part-type="genus" reg="Platyops">Platyops</tp:taxon-name-part> <tp:taxon-name-part taxon-name-part-type="species" reg="sterreri">sterreri</tp:taxon-name-part></tp:taxon-name>
                  </italic>
                </td></tr><tr><td rowspan="1" colspan="1">
                  <bold>15</bold>
                </td><td rowspan="1" colspan="1">Caribbean, Leeward Antilles, west coast of Curaçao, Blue Chamber (The Cove)</td><td rowspan="1" colspan="1">
                  <named-content xmlns:xlink="http://www.w3.org/1999/xlink" content-type="dwc:verbatimCoordinates" xlink:type="simple">12°17.93'N, 69°09.26'W</named-content>
                </td><td rowspan="1" colspan="1">3</td><td rowspan="1" colspan="1">25 Feb. 2014, about 14:40, day</td><td rowspan="1" colspan="1">Mysid swarms in rock recesses and in an intertidal marine cave, leg. K.J.W.</td><td rowspan="1" colspan="1"><italic><tp:taxon-name><tp:taxon-name-part taxon-name-part-type="genus" reg="Mysidium">Mysidium</tp:taxon-name-part> <tp:taxon-name-part taxon-name-part-type="species" reg="integrum">integrum</tp:taxon-name-part></tp:taxon-name></italic>, <italic><tp:taxon-name><tp:taxon-name-part taxon-name-part-type="genus" reg="Mysidium">M.</tp:taxon-name-part> <tp:taxon-name-part taxon-name-part-type="species" reg="triangulare">triangulare</tp:taxon-name-part></tp:taxon-name></italic>, <italic><tp:taxon-name><tp:taxon-name-part taxon-name-part-type="genus" reg="Parvimysis">Parvimysis</tp:taxon-name-part> <tp:taxon-name-part taxon-name-part-type="species" reg="laminata">laminata</tp:taxon-name-part></tp:taxon-name></italic></td></tr><tr><td rowspan="1" colspan="1">
                  <bold>16</bold>
                </td><td rowspan="1" colspan="1">Caribbean, Leeward Antilles, southwest coast of Curaçao, Boca Sint Michiel, Sun Reef</td><td rowspan="1" colspan="1">
                  <named-content xmlns:xlink="http://www.w3.org/1999/xlink" content-type="dwc:verbatimCoordinates" xlink:type="simple">12°08.35'N, 68°59.89'W</named-content>
                </td><td rowspan="1" colspan="1">7–21</td><td rowspan="1" colspan="1">19 Feb. 2014, 19:30–20:30, night</td><td rowspan="1" colspan="1">Reef flat and reef slope, above sand inside rock recesses, leg. K.J.W.</td><td rowspan="1" colspan="1">
                  <italic>
                    <tp:taxon-name><tp:taxon-name-part taxon-name-part-type="genus" reg="Mysidium">Mysidium</tp:taxon-name-part> <tp:taxon-name-part taxon-name-part-type="species" reg="cubanense">cubanense</tp:taxon-name-part></tp:taxon-name>
                  </italic>
                </td></tr><tr><td rowspan="1" colspan="1">
                  <bold>17</bold>
                </td><td rowspan="1" colspan="1">Caribbean, Leeward Antilles, southwest coast of Curaçao, Boca Sint Michiel, Sun Reef</td><td rowspan="1" colspan="1">
                  <named-content xmlns:xlink="http://www.w3.org/1999/xlink" content-type="dwc:verbatimCoordinates" xlink:type="simple">12°08.35'N, 68°59.89'W</named-content>
                </td><td rowspan="1" colspan="1">7–28</td><td rowspan="1" colspan="1">20 Feb. 2014, 08:15–09:00, day</td><td rowspan="1" colspan="1">Reef flat and reef slope, small swarms in entrance of small marine caves, also in empty shell of <italic><tp:taxon-name><tp:taxon-name-part taxon-name-part-type="genus" reg="Strombus">Strombus</tp:taxon-name-part></tp:taxon-name></italic> sp., leg. K.J.W.</td><td rowspan="1" colspan="1"><italic><tp:taxon-name><tp:taxon-name-part taxon-name-part-type="genus" reg="Anchialina">Anchialina</tp:taxon-name-part> <tp:taxon-name-part taxon-name-part-type="species" reg="typica">typica</tp:taxon-name-part> <tp:taxon-name-part taxon-name-part-type="subspecies" reg="typica">typica</tp:taxon-name-part></tp:taxon-name></italic>, <italic><tp:taxon-name><tp:taxon-name-part taxon-name-part-type="genus" reg="Mysidium">Mysidium</tp:taxon-name-part> <tp:taxon-name-part taxon-name-part-type="species" reg="antillarum">antillarum</tp:taxon-name-part></tp:taxon-name></italic>, <italic><tp:taxon-name><tp:taxon-name-part taxon-name-part-type="genus" reg="Mysidium">M.</tp:taxon-name-part> <tp:taxon-name-part taxon-name-part-type="species" reg="columbiae">columbiae</tp:taxon-name-part></tp:taxon-name></italic>, <italic><tp:taxon-name><tp:taxon-name-part taxon-name-part-type="genus" reg="Mysidium">M.</tp:taxon-name-part> <tp:taxon-name-part taxon-name-part-type="species" reg="integrum">integrum</tp:taxon-name-part></tp:taxon-name></italic>, <italic><tp:taxon-name><tp:taxon-name-part taxon-name-part-type="genus" reg="Mysidium">M.</tp:taxon-name-part> <tp:taxon-name-part taxon-name-part-type="species" reg="triangulare">triangulare</tp:taxon-name-part></tp:taxon-name></italic>, <italic><tp:taxon-name><tp:taxon-name-part taxon-name-part-type="genus" reg="Parvimysis">Parvimysis</tp:taxon-name-part> <tp:taxon-name-part taxon-name-part-type="species" reg="laminata">laminata</tp:taxon-name-part></tp:taxon-name></italic>, <italic><tp:taxon-name><tp:taxon-name-part taxon-name-part-type="genus" reg="Parvimysis">P.</tp:taxon-name-part> <tp:taxon-name-part taxon-name-part-type="species" reg="brattegardi">brattegardi</tp:taxon-name-part></tp:taxon-name></italic></td></tr><tr><td rowspan="1" colspan="1">
                  <bold>18</bold>
                </td><td rowspan="1" colspan="1">Caribbean, Leeward Antilles, Curaçao, Playa Lagun</td><td rowspan="1" colspan="1">
                  <named-content xmlns:xlink="http://www.w3.org/1999/xlink" content-type="dwc:verbatimCoordinates" xlink:type="simple">12°19.09'N, 69°09.07'W</named-content>
                </td><td rowspan="1" colspan="1">5</td><td rowspan="1" colspan="1">28 Aug. 1997, day</td><td rowspan="1" colspan="1">Above sand inside small marine cave, leg. Peter Wirtz</td><td rowspan="1" colspan="1">
                  <italic>
                    <tp:taxon-name><tp:taxon-name-part taxon-name-part-type="genus" reg="Mysidium">Mysidium</tp:taxon-name-part> <tp:taxon-name-part taxon-name-part-type="species" reg="cubanense">cubanense</tp:taxon-name-part></tp:taxon-name>
                  </italic>
                </td></tr><tr><td rowspan="1" colspan="1">
                  <bold>19</bold>
                </td><td rowspan="1" colspan="1">Caribbean, Leeward Antilles, Curaçao, Playa Lagun</td><td rowspan="1" colspan="1">
                  <named-content xmlns:xlink="http://www.w3.org/1999/xlink" content-type="dwc:verbatimCoordinates" xlink:type="simple">12°19.10'N, 69°09.12'W</named-content>
                </td><td rowspan="1" colspan="1">5</td><td rowspan="1" colspan="1">28 Aug. 1997, day</td><td rowspan="1" colspan="1">Inside marine cave, leg. Peter Wirtz</td><td rowspan="1" colspan="1">
                  <italic>
                    <tp:taxon-name><tp:taxon-name-part taxon-name-part-type="genus" reg="Parvimysis">Parvimysis</tp:taxon-name-part> <tp:taxon-name-part taxon-name-part-type="species" reg="laminata">laminata</tp:taxon-name-part></tp:taxon-name>
                    <tp:taxon-name><tp:taxon-name-part taxon-name-part-type="genus" reg="Heteromysis">Heteromysis</tp:taxon-name-part> <tp:taxon-name-part taxon-name-part-type="species" reg="bermudensis">bermudensis</tp:taxon-name-part></tp:taxon-name>
                  </italic>
                </td></tr><tr><td rowspan="1" colspan="1">
                  <bold>20</bold>
                </td><td rowspan="1" colspan="1">Caribbean, Greater Antilles, S-Jamaica, Portland Ridge / Parish Claredon, Jackson Bay Cave</td><td rowspan="1" colspan="1">
                  <named-content xmlns:xlink="http://www.w3.org/1999/xlink" content-type="dwc:verbatimCoordinates" xlink:type="simple">17°44.11'N, 77°13.40'W</named-content>
                </td><td rowspan="1" colspan="1">–</td><td rowspan="1" colspan="1">Mar. 1995, day</td><td rowspan="1" colspan="1">200 m from cave entrance, 4 <abbrev xmlns:xlink="http://www.w3.org/1999/xlink" xlink:title="practical salinity units" xlink:type="simple">psu</abbrev>, leg. C.D. Schubart, don. Wulf C. Kobusch</td><td rowspan="1" colspan="1">
                  <italic>
                    <tp:taxon-name><tp:taxon-name-part taxon-name-part-type="genus" reg="Antromysis">Antromysis</tp:taxon-name-part> <tp:taxon-name-part taxon-name-part-type="species" reg="peckorum">peckorum</tp:taxon-name-part></tp:taxon-name>
                  </italic>
                </td></tr><tr><td rowspan="1" colspan="1">
                  <bold>21</bold>
                </td><td rowspan="1" colspan="1">Bahamas, Long Island, ≈260 km to the southeast of the type locality, Stevens</td><td rowspan="1" colspan="1">this island at, <named-content xmlns:xlink="http://www.w3.org/1999/xlink" content-type="dwc:verbatimCoordinates" xlink:type="simple">23°04.5'N, 75°01.2'W</named-content></td><td rowspan="1" colspan="1">45</td><td rowspan="1" colspan="1">9 Jan. 2005</td><td rowspan="1" colspan="1">Submarine cave, don. Kenneth Meland</td><td rowspan="1" colspan="1">
                  <italic>
                    <tp:taxon-name><tp:taxon-name-part taxon-name-part-type="genus" reg="Palaumysis">Palaumysis</tp:taxon-name-part> <tp:taxon-name-part taxon-name-part-type="species" reg="bahamensis">bahamensis</tp:taxon-name-part></tp:taxon-name>
                  </italic>
                </td></tr><tr><td rowspan="1" colspan="1">
                  <bold>22</bold>
                </td><td rowspan="1" colspan="1">Caribbean coast of Cuba, Isla de Pinos = Isla de la Juventud, Cueva de los Murciélagos (Bat Cave), sea distance 1500 m</td><td rowspan="1" colspan="1">this island at, <named-content xmlns:xlink="http://www.w3.org/1999/xlink" content-type="dwc:verbatimCoordinates" xlink:type="simple">21°45.00'N, 82°49.20'W</named-content></td><td rowspan="1" colspan="1">–</td><td rowspan="1" colspan="1">23 Mar. 1973</td><td rowspan="1" colspan="1">Brackish water, leg. Christian Juberthie and Nicasio Viña (Cubano-Romanian Speleological Expedition)</td><td rowspan="1" colspan="1">
                  <italic>
                    <tp:taxon-name><tp:taxon-name-part taxon-name-part-type="genus" reg="Antromysis">Antromysis</tp:taxon-name-part> <tp:taxon-name-part taxon-name-part-type="species" reg="juberthiei">juberthiei</tp:taxon-name-part></tp:taxon-name>
                  </italic>
                </td></tr><tr><td rowspan="1" colspan="1">
                  <bold>23</bold>
                </td><td rowspan="1" colspan="1">Caribbean coast of Cuba, Península de Zapata, El Brinco Cave</td><td rowspan="1" colspan="1">
                  <named-content xmlns:xlink="http://www.w3.org/1999/xlink" content-type="dwc:verbatimCoordinates" xlink:type="simple">22°04.54'N, 81°03.37'W</named-content>
                </td><td rowspan="1" colspan="1">–</td><td rowspan="1" colspan="1">29 Nov. 2014</td><td rowspan="1" colspan="1">Anchialine cave with entrance ≈390 m landwards Playa Girón, leg. Alejandro Martinez Garcia</td><td rowspan="1" colspan="1"><italic><tp:taxon-name><tp:taxon-name-part taxon-name-part-type="genus" reg="Palaumysis">Palaumysis</tp:taxon-name-part> <tp:taxon-name-part taxon-name-part-type="species" reg="antillensis">antillensis</tp:taxon-name-part></tp:taxon-name></italic> sp. nov.</td></tr><tr><td rowspan="1" colspan="1">
                  <bold>24</bold>
                </td><td rowspan="1" colspan="1">Caribbean coast of Cuba, Cueva Juanelo Piedra, brackish water lake in anchialine cave 5 km north of the Caribbean coast</td><td rowspan="1" colspan="1">
                  <named-content xmlns:xlink="http://www.w3.org/1999/xlink" content-type="dwc:verbatimCoordinates" xlink:type="simple">22°43.80'N, 82°24.42'W</named-content>
                </td><td rowspan="1" colspan="1">–</td><td rowspan="1" colspan="1">22 Nov. 1970</td><td rowspan="1" colspan="1">Leg. Traian Orghidan, Christian Juberthie, Nicasio Viña and Carlos Fundora (Cubano-Romanian Speleological Expedition)</td><td rowspan="1" colspan="1">
                  <italic>
                    <tp:taxon-name><tp:taxon-name-part taxon-name-part-type="genus" reg="Antromysis">Antromysis</tp:taxon-name-part> <tp:taxon-name-part taxon-name-part-type="species" reg="cubanica">cubanica</tp:taxon-name-part></tp:taxon-name>
                  </italic>
                </td></tr><tr><td rowspan="1" colspan="1">
                  <bold>25</bold>
                </td><td rowspan="1" colspan="1">Gulf of Mexico coast of Cuba, Playa La Habana; in front of Cuban Institute of Oceanology</td><td rowspan="1" colspan="1">estimated, <named-content xmlns:xlink="http://www.w3.org/1999/xlink" content-type="dwc:verbatimCoordinates" xlink:type="simple">23°07.24'N, 82°26.61'W</named-content></td><td rowspan="1" colspan="1">26</td><td rowspan="1" colspan="1">22 Jan. 1968</td><td rowspan="1" colspan="1">From sponges in stands of corals, marine, leg. Mihai Băcescu</td><td rowspan="1" colspan="1">
                  <italic>
                    <tp:taxon-name><tp:taxon-name-part taxon-name-part-type="genus" reg="Heteromysis">Heteromysis</tp:taxon-name-part> <tp:taxon-name-part taxon-name-part-type="species" reg="spongicola">spongicola</tp:taxon-name-part></tp:taxon-name>
                  </italic>
                </td></tr><tr><td rowspan="1" colspan="1">
                  <bold>26</bold>
                </td><td rowspan="1" colspan="1">Gulf of Mexico coast of Cuba, in front of Marine Research Center - Ciudad Habana</td><td rowspan="1" colspan="1">
                  <named-content xmlns:xlink="http://www.w3.org/1999/xlink" content-type="dwc:verbatimCoordinates" xlink:type="simple">23°08.00'N, 82°20.00'W</named-content>
                </td><td rowspan="1" colspan="1">13</td><td rowspan="1" colspan="1">13 May 1983</td><td rowspan="1" colspan="1">At the entrance of a small marine cave, leg. Manolo Ortiz, det. Mihai Băcescu</td><td rowspan="1" colspan="1">
                  <italic>
                    <tp:taxon-name><tp:taxon-name-part taxon-name-part-type="genus" reg="Mysidium">Mysidium</tp:taxon-name-part> <tp:taxon-name-part taxon-name-part-type="species" reg="cubanense">cubanense</tp:taxon-name-part></tp:taxon-name>
                  </italic>
                </td></tr><tr><td rowspan="1" colspan="1">
                  <bold>27</bold>
                </td><td rowspan="1" colspan="1">Mexico, Yucatán, 1.3 km S of Tecoh, Grutas de Tzab-Nah</td><td rowspan="1" colspan="1">
                  <named-content xmlns:xlink="http://www.w3.org/1999/xlink" content-type="dwc:verbatimCoordinates" xlink:type="simple">20°43.83'N, 89°28.47'W</named-content>
                </td><td rowspan="1" colspan="1">–</td><td rowspan="1" colspan="1">22 Apr. 1973</td><td rowspan="1" colspan="1">Anchialine cave; leg. J. Reddell &amp; D. McKenzie</td><td rowspan="1" colspan="1">
                  <italic>
                    <tp:taxon-name><tp:taxon-name-part taxon-name-part-type="genus" reg="Antromysis">Antromysis</tp:taxon-name-part> <tp:taxon-name-part taxon-name-part-type="species" reg="cenotensis">cenotensis</tp:taxon-name-part></tp:taxon-name>
                  </italic>
                </td></tr><tr><td rowspan="1" colspan="1">
                  <bold>28</bold>
                </td><td rowspan="1" colspan="1">Bermuda, Castle Grotto</td><td rowspan="1" colspan="1">
                  <named-content xmlns:xlink="http://www.w3.org/1999/xlink" content-type="dwc:verbatimCoordinates" xlink:type="simple">32°21.22'N, 64°42.84'W</named-content>
                </td><td rowspan="1" colspan="1">0.5</td><td rowspan="1" colspan="1">20 July 1982</td><td rowspan="1" colspan="1">Submarine cave, leg. T.M. Iliffe</td><td rowspan="1" colspan="1">
                  <italic>
                    <tp:taxon-name><tp:taxon-name-part taxon-name-part-type="genus" reg="Platyops">Platyops</tp:taxon-name-part> <tp:taxon-name-part taxon-name-part-type="species" reg="sterreri">sterreri</tp:taxon-name-part></tp:taxon-name>
                  </italic>
                </td></tr><tr><td rowspan="1" colspan="1">
                  <bold>29</bold>
                </td><td rowspan="1" colspan="1">Bermuda, Walsingham Cave</td><td rowspan="1" colspan="1">
                  <named-content xmlns:xlink="http://www.w3.org/1999/xlink" content-type="dwc:verbatimCoordinates" xlink:type="simple">32°20.91'N, 64°42.63'W</named-content>
                </td><td rowspan="1" colspan="1">0.5</td><td rowspan="1" colspan="1">17 Feb. 1982</td><td rowspan="1" colspan="1">Leg. T.M. Iliffe</td><td rowspan="1" colspan="1">
                  <italic>
                    <tp:taxon-name><tp:taxon-name-part taxon-name-part-type="genus" reg="Platyops">Platyops</tp:taxon-name-part> <tp:taxon-name-part taxon-name-part-type="species" reg="sterreri">sterreri</tp:taxon-name-part></tp:taxon-name>
                  </italic>
                </td></tr><tr><td rowspan="1" colspan="1">
                  <bold>30</bold>
                </td><td rowspan="1" colspan="1">Bermuda, Green Bay Cave</td><td rowspan="1" colspan="1">
                  <named-content xmlns:xlink="http://www.w3.org/1999/xlink" content-type="dwc:verbatimCoordinates" xlink:type="simple">32°19.62'N, 64°44.39'W</named-content>
                </td><td rowspan="1" colspan="1">15</td><td rowspan="1" colspan="1">31 Jan. 1984</td><td rowspan="1" colspan="1">Taken with hand net from bottom silt in the ‘Desert’, leg. T.M. Iliffe</td><td rowspan="1" colspan="1">
                  <italic>
                    <tp:taxon-name><tp:taxon-name-part taxon-name-part-type="genus" reg="Bermudamysis">Bermudamysis</tp:taxon-name-part> <tp:taxon-name-part taxon-name-part-type="species" reg="speluncola">speluncola</tp:taxon-name-part></tp:taxon-name>
                  </italic>
                </td></tr><tr><td rowspan="1" colspan="1">
                  <bold>31</bold>
                </td><td rowspan="1" colspan="1">Bermuda, Green Bay Cave</td><td rowspan="1" colspan="1">
                  <named-content xmlns:xlink="http://www.w3.org/1999/xlink" content-type="dwc:verbatimCoordinates" xlink:type="simple">32°19.62'N, 64°44.39'W</named-content>
                </td><td rowspan="1" colspan="1">15–18</td><td rowspan="1" colspan="1">28 Nov. 2000</td><td rowspan="1" colspan="1">Collected with plankton net from surface of silty sediments of Desert Room to the left of the Rat Trap, leg. T.M. Iliffe</td><td rowspan="1" colspan="1">
                  <italic>
                    <tp:taxon-name><tp:taxon-name-part taxon-name-part-type="genus" reg="Bermudamysis">Bermudamysis</tp:taxon-name-part> <tp:taxon-name-part taxon-name-part-type="species" reg="speluncola">speluncola</tp:taxon-name-part></tp:taxon-name>
                  </italic>
                </td></tr><tr><td rowspan="1" colspan="1">
                  <bold>32</bold>
                </td><td rowspan="1" colspan="1">Bermuda, Palm Cave</td><td rowspan="1" colspan="1">
                  <named-content xmlns:xlink="http://www.w3.org/1999/xlink" content-type="dwc:verbatimCoordinates" xlink:type="simple">32°20.77'N, 64°42.76'W</named-content>
                </td><td rowspan="1" colspan="1">16</td><td rowspan="1" colspan="1">13–16 Mar. 1982</td><td rowspan="1" colspan="1">Sampled with hand net from bottom silt in the Palm Cave Room, leg. T.M. Iliffe</td><td rowspan="1" colspan="1">
                  <italic>
                    <tp:taxon-name><tp:taxon-name-part taxon-name-part-type="genus" reg="Bermudamysis">Bermudamysis</tp:taxon-name-part> <tp:taxon-name-part taxon-name-part-type="species" reg="speluncola">speluncola</tp:taxon-name-part></tp:taxon-name>
                  </italic>
                </td></tr><tr><td rowspan="1" colspan="1">
                  <bold>33</bold>
                </td><td rowspan="1" colspan="1">Bermuda, Cherry Pit Cave</td><td rowspan="1" colspan="1">
                  <named-content xmlns:xlink="http://www.w3.org/1999/xlink" content-type="dwc:verbatimCoordinates" xlink:type="simple">32°20.73'N, 64°42.64'W</named-content>
                </td><td rowspan="1" colspan="1">8–12</td><td rowspan="1" colspan="1">12 Jan. 1984</td><td rowspan="1" colspan="1">Leg. T.M. Iliffe</td><td rowspan="1" colspan="1">
                  <italic>
                    <tp:taxon-name><tp:taxon-name-part taxon-name-part-type="genus" reg="Bermudamysis">Bermudamysis</tp:taxon-name-part> <tp:taxon-name-part taxon-name-part-type="species" reg="speluncola">speluncola</tp:taxon-name-part></tp:taxon-name>
                  </italic>
                </td></tr><tr><td rowspan="1" colspan="1">
                  <bold>34</bold>
                </td><td rowspan="1" colspan="1">Bermuda, Hamilton Parish, Deep Blue Cave</td><td rowspan="1" colspan="1">
                  <named-content xmlns:xlink="http://www.w3.org/1999/xlink" content-type="dwc:verbatimCoordinates" xlink:type="simple">32°20.90'N, 64°42.69'W</named-content>
                </td><td rowspan="1" colspan="1">6–15</td><td rowspan="1" colspan="1">1 Dec. 2000</td><td rowspan="1" colspan="1">Collected from surface of silty sediments and scraping of rock walls of main cavern, leg. T.M. Iliffe</td><td rowspan="1" colspan="1">
                  <italic>
                    <tp:taxon-name><tp:taxon-name-part taxon-name-part-type="genus" reg="Bermudamysis">Bermudamysis</tp:taxon-name-part> <tp:taxon-name-part taxon-name-part-type="species" reg="speluncola">speluncola</tp:taxon-name-part></tp:taxon-name>
                  </italic>
                </td></tr><tr><td rowspan="1" colspan="1">
                  <bold>35</bold>
                </td><td rowspan="1" colspan="1">Bermuda, Hamilton Parish, Grenadier Pool</td><td rowspan="1" colspan="1">
                  <named-content xmlns:xlink="http://www.w3.org/1999/xlink" content-type="dwc:verbatimCoordinates" xlink:type="simple">32°21.16'N, 64°43.15'W</named-content>
                </td><td rowspan="1" colspan="1">3–6</td><td rowspan="1" colspan="1">2 Dec. 2000</td><td rowspan="1" colspan="1">28 <abbrev xmlns:xlink="http://www.w3.org/1999/xlink" xlink:title="practical salinity units" xlink:type="simple">psu</abbrev>; mysids collected from water column of open pool and cavern, swimming in swarms in the water column, leg. T.M. Iliffe</td><td rowspan="1" colspan="1">
                  <italic>
                    <tp:taxon-name><tp:taxon-name-part taxon-name-part-type="genus" reg="Bermudamysis">Bermudamysis</tp:taxon-name-part> <tp:taxon-name-part taxon-name-part-type="species" reg="speluncola">speluncola</tp:taxon-name-part></tp:taxon-name>
                  </italic>
                </td></tr><tr><td rowspan="1" colspan="1">
                  <bold>36</bold>
                </td><td rowspan="1" colspan="1">Micronesia, Palau Archipelago, Koror Island, submarine Chandelier Cave</td><td rowspan="1" colspan="1">
                  <named-content xmlns:xlink="http://www.w3.org/1999/xlink" content-type="dwc:verbatimCoordinates" xlink:type="simple">07°20.45'N, 134°27.04'E</named-content>
                </td><td rowspan="1" colspan="1">10</td><td rowspan="1" colspan="1">8 Feb. 1985</td><td rowspan="1" colspan="1">Leg. T.M. Iliffe and D. Williams</td><td rowspan="1" colspan="1">
                  <italic>
                    <tp:taxon-name><tp:taxon-name-part taxon-name-part-type="genus" reg="Palaumysis">Palaumysis</tp:taxon-name-part> <tp:taxon-name-part taxon-name-part-type="species" reg="simonae">simonae</tp:taxon-name-part></tp:taxon-name>
                  </italic>
                </td></tr><tr><td rowspan="1" colspan="1">
                  <bold>37</bold>
                </td><td rowspan="1" colspan="1">Micronesia, Palau Archipelago, near Ngeruktabel Island, unnamed cave near Soft Coral Arch</td><td rowspan="1" colspan="1">
                  <named-content xmlns:xlink="http://www.w3.org/1999/xlink" content-type="dwc:verbatimCoordinates" xlink:type="simple">07°16.04'N, 134°22.96'E</named-content>
                </td><td rowspan="1" colspan="1">12</td><td rowspan="1" colspan="1">31 May 2002</td><td rowspan="1" colspan="1">Diver-operated hand net, leg. Sammy de Grave, don. Kenneth Meland</td><td rowspan="1" colspan="1">
                  <italic>
                    <tp:taxon-name><tp:taxon-name-part taxon-name-part-type="genus" reg="Palaumysis">Palaumysis</tp:taxon-name-part> <tp:taxon-name-part taxon-name-part-type="species" reg="simonae">simonae</tp:taxon-name-part></tp:taxon-name>
                  </italic>
                </td></tr><tr><td rowspan="1" colspan="1">
                  <bold>38</bold>
                </td><td rowspan="1" colspan="1">Micronesia, Palau Archipelago, unnamed island near Ngeruktabel Island, Ishura Cave</td><td rowspan="1" colspan="1">
                  <named-content xmlns:xlink="http://www.w3.org/1999/xlink" content-type="dwc:verbatimCoordinates" xlink:type="simple">07°14.61'N, 134°22.07'E</named-content>
                </td><td rowspan="1" colspan="1">7.5–2</td><td rowspan="1" colspan="1">24 Dec. 2001</td><td rowspan="1" colspan="1">Diver-operated hand net, leg. Tomoki Kase, don. Yukio Hanamura</td><td rowspan="1" colspan="1">
                  <italic>
                    <tp:taxon-name><tp:taxon-name-part taxon-name-part-type="genus" reg="Palaumysis">Palaumysis</tp:taxon-name-part> <tp:taxon-name-part taxon-name-part-type="species" reg="simonae">simonae</tp:taxon-name-part></tp:taxon-name>
                  </italic>
                </td></tr></tbody></table></table-wrap></tp:treatment-sec><ref-list><ref id="B121"><mixed-citation xmlns:xlink="http://www.w3.org/1999/xlink" xlink:type="simple">Wittmann KJ (2020) Revision of the genus <italic><tp:taxon-name><tp:taxon-name-part taxon-name-part-type="genus">Parvimysis</tp:taxon-name-part></tp:taxon-name></italic> (<tp:taxon-name><tp:taxon-name-part taxon-name-part-type="order">Mysida</tp:taxon-name-part></tp:taxon-name>, <tp:taxon-name><tp:taxon-name-part taxon-name-part-type="family">Mysidae</tp:taxon-name-part></tp:taxon-name>) with descriptions of five new species from coastal waters of the Caribbean. Zootaxa 4742(1): 001–030. <ext-link xlink:href="10.11646/zootaxa.4742.1.1" ext-link-type="doi" xlink:type="simple">https://doi.org/10.11646/zootaxa.4742.1.1</ext-link></mixed-citation></ref><ref id="B12"><mixed-citation xmlns:xlink="http://www.w3.org/1999/xlink" xlink:type="simple">Bowman TE (1977) A review of the genus <italic><tp:taxon-name><tp:taxon-name-part taxon-name-part-type="genus">Antromysis</tp:taxon-name-part></tp:taxon-name></italic> (<tp:taxon-name><tp:taxon-name-part taxon-name-part-type="subphylum">Crustacea</tp:taxon-name-part></tp:taxon-name>: <tp:taxon-name><tp:taxon-name-part taxon-name-part-type="order">Mysidacea</tp:taxon-name-part></tp:taxon-name>), including the new species from Jamaica and Oaxaca, Mexico, and a redescription and new records for <italic><tp:taxon-name><tp:taxon-name-part taxon-name-part-type="genus">A.</tp:taxon-name-part> <tp:taxon-name-part taxon-name-part-type="species">cenotensis</tp:taxon-name-part></tp:taxon-name></italic>. In: Reddell JR (Ed.) Studies on the Caves and Cave Fauna of the Yucatan Peninsula. Bulletin of the Association of Mexican Cave Studies 6: 27–38. <ext-link xlink:href="http://www.mexicancaves.org/bul/bul6.pdf" ext-link-type="uri" xlink:type="simple">http://www.mexicancaves.org/bul/bul6.pdf</ext-link></mixed-citation></ref><ref id="B56"><mixed-citation xmlns:xlink="http://www.w3.org/1999/xlink" xlink:type="simple">Henderson PA, Bamber RN (1983) A new species of mysid (<tp:taxon-name><tp:taxon-name-part taxon-name-part-type="subphylum">Crustacea</tp:taxon-name-part></tp:taxon-name>: <tp:taxon-name><tp:taxon-name-part taxon-name-part-type="order">Mysidacea</tp:taxon-name-part></tp:taxon-name>) from the Amazon Basin. Journal of Natural History 17(2): 139–143. <ext-link xlink:href="10.1080/00222938300770121" ext-link-type="doi" xlink:type="simple">https://doi.org/10.1080/00222938300770121</ext-link></mixed-citation></ref><ref id="B85"><mixed-citation xmlns:xlink="http://www.w3.org/1999/xlink" xlink:type="simple">Nouvel H, Casanova J-P, Lagardère J-P (1999) 4. Ordre des Mysidacés (<tp:taxon-name><tp:taxon-name-part taxon-name-part-type="order">Mysidacea</tp:taxon-name-part></tp:taxon-name> Boas 1883). In: Forest J (Ed.) Traité de Zoologie (Tome VII). Crustacés. Fasc. IIIA. Crustacés Péracarides. Mémoires de l'Institut Océanographique, Monaco 19: 39–86.</mixed-citation></ref><ref id="B120"><mixed-citation xmlns:xlink="http://www.w3.org/1999/xlink" xlink:type="simple">Wittmann KJ (2018) Six new freshwater species of <italic><tp:taxon-name><tp:taxon-name-part taxon-name-part-type="genus">Parvimysis</tp:taxon-name-part></tp:taxon-name></italic>, with notes on breeding biology, statolith composition, and a key to the <tp:taxon-name><tp:taxon-name-part taxon-name-part-type="family">Mysidae</tp:taxon-name-part></tp:taxon-name> (<tp:taxon-name><tp:taxon-name-part taxon-name-part-type="order">Mysida</tp:taxon-name-part></tp:taxon-name>) of Amazonia. Crustaceana 91(5): 537–576. <ext-link xlink:href="10.1163/15685403-00003782" ext-link-type="doi" xlink:type="simple">https://doi.org/10.1163/15685403-00003782</ext-link></mixed-citation></ref><ref id="B97"><mixed-citation xmlns:xlink="http://www.w3.org/1999/xlink" xlink:type="simple">Price WW (2020) <tp:taxon-name><tp:taxon-name-part taxon-name-part-type="order">Mysida</tp:taxon-name-part></tp:taxon-name>. In: Rogers DC, Magalhães C, Peralta M, Bezerra Ribeiro F, Bond-Buckup G, Price WW, Guerrero-Kommritz J, Mantelatto FL, Bueno A, Camacho AI, González ER, Jara CG, Pedraza M, Pedraza-Lara C, Latorre ER, Santos S (Eds) Phylum <tp:taxon-name><tp:taxon-name-part taxon-name-part-type="phylum">Arthropoda</tp:taxon-name-part></tp:taxon-name>: <tp:taxon-name><tp:taxon-name-part taxon-name-part-type="subphylum">Crustacea</tp:taxon-name-part></tp:taxon-name>: <tp:taxon-name><tp:taxon-name-part taxon-name-part-type="class">Malacostraca</tp:taxon-name-part></tp:taxon-name>. Thorp and Covich’s Freshwater Invertebrates. Keys to Neotropical and Antarctic Fauna, Fourth Edition, Academic Press (Vol. 5, Chapter 23), 972–986. <ext-link xlink:href="10.1016/B978-0-12-804225-0.00023-X" ext-link-type="doi" xlink:type="simple">https://doi.org/10.1016/B978-0-12-804225-0.00023-X</ext-link></mixed-citation></ref><ref id="B14"><mixed-citation xmlns:xlink="http://www.w3.org/1999/xlink" xlink:type="simple">Bowman TE (1981a) <tp:taxon-name><tp:taxon-name-part taxon-name-part-type="order">Mysidacea</tp:taxon-name-part></tp:taxon-name>. In: Hurlbert SH, Rodríguez G, Santos ND (Eds) Aquatic Biota of Tropical South America, Part 1: <tp:taxon-name><tp:taxon-name-part taxon-name-part-type="phylum">Arthropoda</tp:taxon-name-part></tp:taxon-name>. San Diego State Univ., San Diego, California, 27 pp.</mixed-citation></ref><ref id="B79"><mixed-citation xmlns:xlink="http://www.w3.org/1999/xlink" xlink:type="simple">Modlin RF (1987a) <tp:taxon-name><tp:taxon-name-part taxon-name-part-type="order">Mysidacea</tp:taxon-name-part></tp:taxon-name> from shallow waters in the vicinity of Carrie Bow Cay, Belize, Central America, with descriptions of two new species. Journal of Crustacean Biology 7(1): 106–121. <ext-link xlink:href="10.1163/193724087X00090" ext-link-type="doi" xlink:type="simple">https://doi.org/10.1163/193724087X00090</ext-link></mixed-citation></ref><ref id="B26"><mixed-citation xmlns:xlink="http://www.w3.org/1999/xlink" xlink:type="simple">Camp DK, Lyons WG, Perkins TH (1998) Checklist of Shallow-Water Marine Malacostracan <tp:taxon-name><tp:taxon-name-part taxon-name-part-type="subphylum">Crustacea</tp:taxon-name-part></tp:taxon-name> of Florida. In: Camp DK, Lyons WG, Perkins TH (Eds) Checklists of Selected Shallow-Water Marine Invertebrates of Florida. Florida Marine Research Institute Technical Report TR-3. Florida Department of Environmental Protection, 123–190.</mixed-citation></ref><ref id="B82"><mixed-citation xmlns:xlink="http://www.w3.org/1999/xlink" xlink:type="simple">Müller H-G (1993) World catalogue and bibliography of the recent <tp:taxon-name><tp:taxon-name-part taxon-name-part-type="order">Mysidacea</tp:taxon-name-part></tp:taxon-name>. Wissenschaftlicher Verlag H.-G. Müller, Wetzlar, 491 pp. <ext-link xlink:href="https://search.worldcat.org/de/title/world-catalogue-and-bibliography-of-the-recent-mysidacea/oclc/82432921?referer=di&amp;ht=edition" ext-link-type="uri" xlink:type="simple">https://search.worldcat.org/de/title/world-catalogue-and-bibliography-of-the-recent-mysidacea/oclc/82432921?referer=di&amp;ht=edition</ext-link></mixed-citation></ref><ref id="B116"><mixed-citation xmlns:xlink="http://www.w3.org/1999/xlink" xlink:type="simple">Vázquez-Bader AR (2000) Catálogo de Autoridades de Crustáceos. In: Llorente J, Morrone J (Eds) Biodiversidad, Taxonomía y Biogeografía de Artrópodos de México: Hacia una Síntesis de su Conocimiento. UNAM, CONABIO y BAYER, Mexico City, Vol. II, 1–77.</mixed-citation></ref></ref-list></tp:taxon-treatment>
