# Supplementary material for: Biodiversity, complete inventory, taxonomy and keys to the species of Mysidae (Crustacea, Mysida) from marine caves of the Caribbean with revision of three genera and description of three new species
Source: Zookeys. 2026 Jun 24;1283:93–204. doi: 10.3897/zookeys.1283.169111 (PMC13324533; doi:10.3897/zookeys.1283.169111)
Supplement: XML Treatment for Parvimysis brattegardi [file zookeys.1283.169111-treatment9.xml]

<!DOCTYPE tp:taxon-treatment
  PUBLIC "-//TaxonX//DTD Taxonomic Treatment Publishing DTD v0 20100105//EN" "tax-treatment-NSO.dtd">
<tp:taxon-treatment xmlns:tp="http://www.plazi.org/taxpub"><tp:treatment-meta><kwd-group><label>Taxon classification</label><kwd>
              <named-content content-type="kingdom">Animalia</named-content>
            </kwd><kwd>
              <named-content content-type="order">Mysida</named-content>
            </kwd><kwd>
              <named-content content-type="family">Mysidae</named-content>
            </kwd></kwd-group><mixed-citation publication-type="journal"><person-group><name><surname>Wittmann</surname><given-names>Karl J.</given-names></name><name><surname>Chevaldonné</surname><given-names>Pierre</given-names></name></person-group><article-title>Biodiversity, complete inventory, taxonomy and keys to the species of <tp:taxon-name><tp:taxon-name-part taxon-name-part-type="family" reg="Mysidae">Mysidae</tp:taxon-name-part></tp:taxon-name> (<tp:taxon-name><tp:taxon-name-part taxon-name-part-type="subphylum" reg="Crustacea">Crustacea</tp:taxon-name-part></tp:taxon-name>, <tp:taxon-name><tp:taxon-name-part taxon-name-part-type="order" reg="Mysida">Mysida</tp:taxon-name-part></tp:taxon-name>) from marine caves of the Caribbean with revision of three genera and description of three new species</article-title><source>Zookeys</source><day>24</day><month>06</month><year>2026</year><volume>1283</volume><fpage>93</fpage><lpage>204</lpage><pub-id pub-id-type="doi">10.3897/zookeys.1283.169111</pub-id></mixed-citation></tp:treatment-meta><tp:nomenclature><tp:taxon-name><object-id xmlns:xlink="http://www.w3.org/1999/xlink" content-type="arpha" xlink:type="simple">C065A6E0-DDEE-5B1B-9B6A-FA4F13B2904E</object-id>
                		<tp:taxon-name-part taxon-name-part-type="genus" reg="Parvimysis">Parvimysis</tp:taxon-name-part> <tp:taxon-name-part taxon-name-part-type="species" reg="brattegardi">brattegardi</tp:taxon-name-part>
                	</tp:taxon-name><tp:taxon-authority>Wittmann, 2020</tp:taxon-authority><xref ref-type="fig" rid="F6">Fig. 6A, B</xref><tp:nomenclature-citation-list><tp:nomenclature-citation><tp:taxon-name><tp:taxon-name-part taxon-name-part-type="genus" reg="Parvimysis">Parvimysis</tp:taxon-name-part> <tp:taxon-name-part taxon-name-part-type="species" reg="brattegardi">brattegardi</tp:taxon-name-part></tp:taxon-name><comment> Wittmann, 2020: 14–18, tables 1, 2, figs 6, 7 (original description, Curaçao); <xref ref-type="bibr" rid="B122">Wittmann 2023</xref>: table SS1 (sensory organs, trogloxene status).</comment></tp:nomenclature-citation></tp:nomenclature-citation-list></tp:nomenclature><tp:treatment-sec sec-type="Material examined"><title>Material examined.</title><p>Leeward Antilles — <bold>Curaçao</bold> • 22 ♀♀ ad. (<abbrev xmlns:xlink="http://www.w3.org/1999/xlink" xlink:title="body length in mm" xlink:type="simple">BL</abbrev> = 2.5–3.5 mm), 44 ♂♂ ad. (<abbrev xmlns:xlink="http://www.w3.org/1999/xlink" xlink:title="body length in mm" xlink:type="simple">BL</abbrev> = 1.8–2.5 mm), 21 subad., 10 imm., 6 juv. from swarms in entrance of two small caves (Station 17).</p></tp:treatment-sec><tp:treatment-sec sec-type="Short diagnosis"><title>Short diagnosis.</title><p><italic><tp:taxon-name><tp:taxon-name-part taxon-name-part-type="genus" reg="Parvimysis">Parvimysis</tp:taxon-name-part></tp:taxon-name></italic> with subtriangular, apically rounded rostrum; antennal scale with basal segment not reaching to end of antennular trunk; eyes moderately sized, maximum cornea diameter 1.5–1.7× length of terminal segment of antennular trunk in dorsal view; exopod of male pleopod 4 three-segmented, ending in large modified seta plus a minute lobe bearing a minute seta; telson trapezoid to subtriangular with weakly concave terminal margin lined by 4–12 laminae that are 0.2–0.5× length of latero-apical spines.</p></tp:treatment-sec><tp:treatment-sec sec-type="Distribution"><title>Distribution</title><p>(Fig. <xref ref-type="fig" rid="F3">3G</xref>). In sublittoral marine waters of Curaçao, <named-content xmlns:xlink="http://www.w3.org/1999/xlink" content-type="dwc:verbatimCoordinates" xlink:type="simple">12°N, 69°W</named-content>, depth 1–32 m, swarms on reef flat and slope, among algae, in rock recesses and small caves (<xref ref-type="bibr" rid="B121">Wittmann 2020</xref>, <xref ref-type="bibr" rid="B122">2023</xref>).</p></tp:treatment-sec><tp:treatment-sec><!--Section generated to contain objects referenced in tp:taxon-treatment.--><fig id="F6" position="float" orientation="portrait"><object-id xmlns:xlink="http://www.w3.org/1999/xlink" content-type="doi" xlink:type="simple">10.3897/zookeys.1283.169111.figure6</object-id><object-id xmlns:xlink="http://www.w3.org/1999/xlink" content-type="arpha" xlink:type="simple">240F6E4A-DF9A-5A21-8CD8-F1F85E5DE2D8</object-id><label>Figure 6.</label><caption><p>Differentiation between the species of <italic><tp:taxon-name><tp:taxon-name-part taxon-name-part-type="genus" reg="Parvimysis">Parvimysis</tp:taxon-name-part></tp:taxon-name></italic> Brattegard, from Caribbean caves. <bold>A, B</bold>. Cephalic region (<bold>A</bold>) and telson (<bold>B</bold>) in <italic><tp:taxon-name><tp:taxon-name-part taxon-name-part-type="genus" reg="Parvimysis">P.</tp:taxon-name-part> <tp:taxon-name-part taxon-name-part-type="species" reg="brattegardi">brattegardi</tp:taxon-name-part></tp:taxon-name></italic> Wittmann; <bold>C, D</bold>. Cephalic region (<bold>C</bold>) and telson (<bold>D</bold>) in <italic><tp:taxon-name><tp:taxon-name-part taxon-name-part-type="genus" reg="Parvimysis">P.</tp:taxon-name-part> <tp:taxon-name-part taxon-name-part-type="species" reg="laminata">laminata</tp:taxon-name-part></tp:taxon-name></italic> Wittmann. Slightly modified after <xref ref-type="bibr" rid="B121">Wittmann 2020</xref>.</p></caption><graphic xmlns:xlink="http://www.w3.org/1999/xlink" xlink:href="zookeys-1283-093_article-169111__-g006.jpg" id="oo_1694676.jpg" position="float" orientation="portrait" xlink:type="simple"><uri content-type="original_file" xlink:type="simple">https://binary.pensoft.net/fig/1694676</uri></graphic></fig><fig id="F3" position="float" orientation="portrait"><object-id xmlns:xlink="http://www.w3.org/1999/xlink" content-type="doi" xlink:type="simple">10.3897/zookeys.1283.169111.figure3</object-id><object-id xmlns:xlink="http://www.w3.org/1999/xlink" content-type="arpha" xlink:type="simple">DE4D6881-823B-55DB-8D06-22085359D427</object-id><label>Figure 3.</label><caption><p>Distribution of the species of <bold>A</bold>. <italic><tp:taxon-name><tp:taxon-name-part taxon-name-part-type="genus" reg="Anchialina">Anchialina</tp:taxon-name-part></tp:taxon-name></italic> Norman &amp; Scott; <bold>B</bold>. <italic><tp:taxon-name><tp:taxon-name-part taxon-name-part-type="genus" reg="Amathimysis">Amathimysis</tp:taxon-name-part></tp:taxon-name></italic> Brattegard; <bold>C–F</bold>. <italic><tp:taxon-name><tp:taxon-name-part taxon-name-part-type="genus" reg="Antromysis">Antromysis</tp:taxon-name-part></tp:taxon-name></italic> Creaser; <bold>G, H</bold>. <italic><tp:taxon-name><tp:taxon-name-part taxon-name-part-type="genus" reg="Parvimysis">Parvimysis</tp:taxon-name-part></tp:taxon-name></italic> Brattegard, in marine and anchialine caves of the Caribbean and adjacent areas. Coinciding points slightly displaced.</p></caption><graphic xmlns:xlink="http://www.w3.org/1999/xlink" xlink:href="zookeys-1283-093_article-169111__-g003.jpg" id="oo_1694673.jpg" position="float" orientation="portrait" xlink:type="simple"><uri content-type="original_file" xlink:type="simple">https://binary.pensoft.net/fig/1694673</uri></graphic></fig></tp:treatment-sec><ref-list><ref id="B121"><mixed-citation xmlns:xlink="http://www.w3.org/1999/xlink" xlink:type="simple">Wittmann KJ (2020) Revision of the genus <italic><tp:taxon-name><tp:taxon-name-part taxon-name-part-type="genus">Parvimysis</tp:taxon-name-part></tp:taxon-name></italic> (<tp:taxon-name><tp:taxon-name-part taxon-name-part-type="order">Mysida</tp:taxon-name-part></tp:taxon-name>, <tp:taxon-name><tp:taxon-name-part taxon-name-part-type="family">Mysidae</tp:taxon-name-part></tp:taxon-name>) with descriptions of five new species from coastal waters of the Caribbean. Zootaxa 4742(1): 001–030. <ext-link xlink:href="10.11646/zootaxa.4742.1.1" ext-link-type="doi" xlink:type="simple">https://doi.org/10.11646/zootaxa.4742.1.1</ext-link></mixed-citation></ref><ref id="B122"><mixed-citation xmlns:xlink="http://www.w3.org/1999/xlink" xlink:type="simple">Wittmann KJ (2023) Evidence and Modification of Non-Visual Eyestalk Organs in Troglobiont <tp:taxon-name><tp:taxon-name-part taxon-name-part-type="order">Mysida</tp:taxon-name-part></tp:taxon-name> and <tp:taxon-name><tp:taxon-name-part taxon-name-part-type="order">Stygiomysida</tp:taxon-name-part></tp:taxon-name> (<tp:taxon-name><tp:taxon-name-part taxon-name-part-type="subphylum">Crustacea</tp:taxon-name-part></tp:taxon-name>). <tp:taxon-name><tp:taxon-name-part taxon-name-part-type="phylum">Arthropoda</tp:taxon-name-part></tp:taxon-name> 1(4): 432–450. [+ suppl.] <ext-link xlink:href="10.3390/arthropoda1040019" ext-link-type="doi" xlink:type="simple">https://doi.org/10.3390/arthropoda1040019</ext-link></mixed-citation></ref></ref-list></tp:taxon-treatment>
