# Supplementary material for: Biodiversity, complete inventory, taxonomy and keys to the species of Mysidae (Crustacea, Mysida) from marine caves of the Caribbean with revision of three genera and description of three new species
Source: Zookeys. 2026 Jun 24;1283:93–204. doi: 10.3897/zookeys.1283.169111 (PMC13324533; doi:10.3897/zookeys.1283.169111)
Supplement: XML Treatment for Parvimysis laminata [file zookeys.1283.169111-treatment10.xml]

<!DOCTYPE tp:taxon-treatment
  PUBLIC "-//TaxonX//DTD Taxonomic Treatment Publishing DTD v0 20100105//EN" "tax-treatment-NSO.dtd">
<tp:taxon-treatment xmlns:tp="http://www.plazi.org/taxpub"><tp:treatment-meta><kwd-group><label>Taxon classification</label><kwd>
              <named-content content-type="kingdom">Animalia</named-content>
            </kwd><kwd>
              <named-content content-type="order">Mysida</named-content>
            </kwd><kwd>
              <named-content content-type="family">Mysidae</named-content>
            </kwd></kwd-group><mixed-citation publication-type="journal"><person-group><name><surname>Wittmann</surname><given-names>Karl J.</given-names></name><name><surname>Chevaldonné</surname><given-names>Pierre</given-names></name></person-group><article-title>Biodiversity, complete inventory, taxonomy and keys to the species of <tp:taxon-name><tp:taxon-name-part taxon-name-part-type="family" reg="Mysidae">Mysidae</tp:taxon-name-part></tp:taxon-name> (<tp:taxon-name><tp:taxon-name-part taxon-name-part-type="subphylum" reg="Crustacea">Crustacea</tp:taxon-name-part></tp:taxon-name>, <tp:taxon-name><tp:taxon-name-part taxon-name-part-type="order" reg="Mysida">Mysida</tp:taxon-name-part></tp:taxon-name>) from marine caves of the Caribbean with revision of three genera and description of three new species</article-title><source>Zookeys</source><day>24</day><month>06</month><year>2026</year><volume>1283</volume><fpage>93</fpage><lpage>204</lpage><pub-id pub-id-type="doi">10.3897/zookeys.1283.169111</pub-id></mixed-citation></tp:treatment-meta><tp:nomenclature><tp:taxon-name><object-id xmlns:xlink="http://www.w3.org/1999/xlink" content-type="arpha" xlink:type="simple">0B7A6255-0BF7-5FD9-9762-F18D41145071</object-id>
                		<tp:taxon-name-part taxon-name-part-type="genus" reg="Parvimysis">Parvimysis</tp:taxon-name-part> <tp:taxon-name-part taxon-name-part-type="species" reg="laminata">laminata</tp:taxon-name-part>
                	</tp:taxon-name><tp:taxon-authority>Wittmann, 2020</tp:taxon-authority><xref ref-type="fig" rid="F6">Fig. 6C, D</xref><tp:nomenclature-citation-list><tp:nomenclature-citation><tp:taxon-name>
                <tp:taxon-name-part taxon-name-part-type="genus" reg="Parvimysis">Parvimysis</tp:taxon-name-part>
              </tp:taxon-name><comment> sp. B: <xref ref-type="bibr" rid="B125">Wittmann and Ariani 2019</xref>: fig. 1E, F, suppl. (vaterite statoliths, biogeography).</comment></tp:nomenclature-citation><tp:nomenclature-citation><tp:taxon-name><tp:taxon-name-part taxon-name-part-type="genus" reg="Parvimysis">Parvimysis</tp:taxon-name-part> <tp:taxon-name-part taxon-name-part-type="species" reg="laminata">laminata</tp:taxon-name-part></tp:taxon-name><comment> Wittmann, 2020: 10–14, tables 1, 2, figs 3–5 (original description, Curaçao); <xref ref-type="bibr" rid="B122">Wittmann 2023</xref>: table SS1 (sensory organs, trogloxene status).</comment></tp:nomenclature-citation></tp:nomenclature-citation-list></tp:nomenclature><tp:treatment-sec sec-type="Material examined"><title>Material examined.</title><p>Lesser Antilles — <bold>SW-Bequia</bold> • 4 ♀♀ ad. (<named-content xmlns:xlink="http://www.w3.org/1999/xlink" content-type="dwc:institutional_code" xlink:title="Zoologisches Museum Hamburg" xlink:href="https://scientific-collections.gbif.org/institution/773a0d99-3ea8-4a8b-9191-accbdb47b4d3" xlink:type="simple">ZMH</named-content>-K-066766) from Full Moon Cave (Station 5) • 3 ♀♀ ad., 1 ♂ ad. (<named-content xmlns:xlink="http://www.w3.org/1999/xlink" content-type="dwc:institutional_code" xlink:title="Naturhistorisches Museum Wien" xlink:href="https://scientific-collections.gbif.org/institution/37a95137-fb12-4e75-b35c-ffc6e5af94f9" xlink:type="simple">NHMW</named-content>-ZOO-CR-31414), sampling data as for preceding • 2 ♀♀ ad., 2 ♂♂ ad. (<named-content xmlns:xlink="http://www.w3.org/1999/xlink" content-type="dwc:institutional_code" xlink:title="MNHN - Museum national d'Histoire naturelle" xlink:href="https://scientific-collections.gbif.org/institution/6a6ac6c5-1b8a-48db-91a2-f8661274ff80" xlink:type="simple">MNHN</named-content>-IU-2025-2839), sampling data as for preceding — <bold>Guadeloupe</bold> • 9 ♀♀ ad. (<abbrev xmlns:xlink="http://www.w3.org/1999/xlink" xlink:title="body length in mm" xlink:type="simple">BL</abbrev> = 2.6–2.9 mm), 13 ♂♂ ad. (<abbrev xmlns:xlink="http://www.w3.org/1999/xlink" xlink:title="body length in mm" xlink:type="simple">BL</abbrev> = 1.7–2.4 mm) (<abbrev xmlns:xlink="http://www.w3.org/1999/xlink" content-type="institution" xlink:title="Grigore Antipa National Museum of Natural History in Bucharest" xlink:type="simple">MINGA</abbrev> MYS 458) from Cathedral Cave (Station 9) • 3 ♀♀ ad. (<abbrev xmlns:xlink="http://www.w3.org/1999/xlink" xlink:title="body length in mm" xlink:type="simple">BL</abbrev> = 2.4–2.8 mm), 3 ♂♂ ad. (<abbrev xmlns:xlink="http://www.w3.org/1999/xlink" xlink:title="body length in mm" xlink:type="simple">BL</abbrev> = 1.9–2.3 mm) (<named-content xmlns:xlink="http://www.w3.org/1999/xlink" content-type="dwc:institutional_code" xlink:title="MNHN - Museum national d'Histoire naturelle" xlink:href="https://scientific-collections.gbif.org/institution/6a6ac6c5-1b8a-48db-91a2-f8661274ff80" xlink:type="simple">MNHN</named-content>-IU-2025-2840) from Barracuda Cave (Station 11). Leeward Antilles — <bold>Curaçao</bold> • 10 ♀♀ ad. (<abbrev xmlns:xlink="http://www.w3.org/1999/xlink" xlink:title="body length in mm" xlink:type="simple">BL</abbrev> = 2.7–3.0 mm), 10 ♂♂ ad. (<abbrev xmlns:xlink="http://www.w3.org/1999/xlink" xlink:title="body length in mm" xlink:type="simple">BL</abbrev> = 2.1–2.5 mm) (<named-content xmlns:xlink="http://www.w3.org/1999/xlink" content-type="dwc:institutional_code" xlink:title="Museum of Zoology at the University of Bergen, Invertebrate Collection" xlink:href="https://scientific-collections.gbif.org/institution/1b1a6027-eaa3-4715-8ac2-e7384d6248cb" xlink:type="simple">ZMBN</named-content> 135401) inside marine cave at Playa Lagun (Station 19 — type locality) • 20 ♀♀ ad., 14 ♂♂ ad. (<named-content xmlns:xlink="http://www.w3.org/1999/xlink" content-type="dwc:institutional_code" xlink:title="Zoologisches Museum Hamburg" xlink:href="https://scientific-collections.gbif.org/institution/773a0d99-3ea8-4a8b-9191-accbdb47b4d3" xlink:type="simple">ZMH</named-content>-K-066774) from entrance of small caves at Sun Reef (Station 17) • 15 ♂♂ ad., 17 ♀♀ ad., 2 imm. (<named-content xmlns:xlink="http://www.w3.org/1999/xlink" content-type="dwc:institutional_code" xlink:title="MNHN - Museum national d'Histoire naturelle" xlink:href="https://scientific-collections.gbif.org/institution/6a6ac6c5-1b8a-48db-91a2-f8661274ff80" xlink:type="simple">MNHN</named-content>-IU-2025-2838), sampling data as for preceding.</p></tp:treatment-sec><tp:treatment-sec sec-type="Short diagnosis"><title>Short diagnosis.</title><p><italic><tp:taxon-name><tp:taxon-name-part taxon-name-part-type="genus" reg="Parvimysis">Parvimysis</tp:taxon-name-part></tp:taxon-name></italic> with short, broadly rounded rostrum; antennal scale with basal segment extending beyond antennular trunk; eyes very large, maximum cornea diameter 1.8–2.4× length of terminal segment of antennular trunk in dorsal view; exopod of male pleopod 4 three-segmented, ending in large modified seta plus a minute lobe bearing a minute seta; telson trapezoid, terminally truncate or slightly concave, its terminal margin lined by 9–16 laminae that are 0.4–0.8× length of latero-apical spines.</p></tp:treatment-sec><tp:treatment-sec sec-type="Distribution and habitat"><title>Distribution and habitat</title><p>(Fig. <xref ref-type="fig" rid="F3">3H</xref>). In euhaline coastal waters of the Leeward Antilles (Curaçao and Bonaire: Stations 15, 17, 19) and the Lesser Antilles (Bequia and Guadeloupe: Stations 5, 9, 11), total range 12–16°N, 61–69°W, 1–32 m depth. Recorded from the open sea floor where it hovers in swarms and loose aggregations a few cm above the substrate, also found over and inside rock recesses (<xref ref-type="bibr" rid="B121">Wittmann 2020</xref>). Present records from the semi-dark zone of diveable caves (Stations 5, 9, 11). The mysids appeared colorless <italic>in situ</italic>. In the Barracuda Cave (Station 11) they were found close to the reddish <italic><tp:taxon-name><tp:taxon-name-part taxon-name-part-type="genus" reg="Bermudamysis">Bermudamysis</tp:taxon-name-part> <tp:taxon-name-part taxon-name-part-type="species" reg="caribbaea">caribbaea</tp:taxon-name-part></tp:taxon-name></italic> sp. nov. Classified as trogloxene by <xref ref-type="bibr" rid="B122">Wittmann (2023)</xref>, but inclusion of the new records points rather to a troglophile status.</p></tp:treatment-sec><tp:treatment-sec><!--Section generated to contain objects referenced in tp:taxon-treatment.--><fig id="F6" position="float" orientation="portrait"><object-id xmlns:xlink="http://www.w3.org/1999/xlink" content-type="doi" xlink:type="simple">10.3897/zookeys.1283.169111.figure6</object-id><object-id xmlns:xlink="http://www.w3.org/1999/xlink" content-type="arpha" xlink:type="simple">240F6E4A-DF9A-5A21-8CD8-F1F85E5DE2D8</object-id><label>Figure 6.</label><caption><p>Differentiation between the species of <italic><tp:taxon-name><tp:taxon-name-part taxon-name-part-type="genus" reg="Parvimysis">Parvimysis</tp:taxon-name-part></tp:taxon-name></italic> Brattegard, from Caribbean caves. <bold>A, B</bold>. Cephalic region (<bold>A</bold>) and telson (<bold>B</bold>) in <italic><tp:taxon-name><tp:taxon-name-part taxon-name-part-type="genus" reg="Parvimysis">P.</tp:taxon-name-part> <tp:taxon-name-part taxon-name-part-type="species" reg="brattegardi">brattegardi</tp:taxon-name-part></tp:taxon-name></italic> Wittmann; <bold>C, D</bold>. Cephalic region (<bold>C</bold>) and telson (<bold>D</bold>) in <italic><tp:taxon-name><tp:taxon-name-part taxon-name-part-type="genus" reg="Parvimysis">P.</tp:taxon-name-part> <tp:taxon-name-part taxon-name-part-type="species" reg="laminata">laminata</tp:taxon-name-part></tp:taxon-name></italic> Wittmann. Slightly modified after <xref ref-type="bibr" rid="B121">Wittmann 2020</xref>.</p></caption><graphic xmlns:xlink="http://www.w3.org/1999/xlink" xlink:href="zookeys-1283-093_article-169111__-g006.jpg" id="oo_1694676.jpg" position="float" orientation="portrait" xlink:type="simple"><uri content-type="original_file" xlink:type="simple">https://binary.pensoft.net/fig/1694676</uri></graphic></fig><fig id="F3" position="float" orientation="portrait"><object-id xmlns:xlink="http://www.w3.org/1999/xlink" content-type="doi" xlink:type="simple">10.3897/zookeys.1283.169111.figure3</object-id><object-id xmlns:xlink="http://www.w3.org/1999/xlink" content-type="arpha" xlink:type="simple">DE4D6881-823B-55DB-8D06-22085359D427</object-id><label>Figure 3.</label><caption><p>Distribution of the species of <bold>A</bold>. <italic><tp:taxon-name><tp:taxon-name-part taxon-name-part-type="genus" reg="Anchialina">Anchialina</tp:taxon-name-part></tp:taxon-name></italic> Norman &amp; Scott; <bold>B</bold>. <italic><tp:taxon-name><tp:taxon-name-part taxon-name-part-type="genus" reg="Amathimysis">Amathimysis</tp:taxon-name-part></tp:taxon-name></italic> Brattegard; <bold>C–F</bold>. <italic><tp:taxon-name><tp:taxon-name-part taxon-name-part-type="genus" reg="Antromysis">Antromysis</tp:taxon-name-part></tp:taxon-name></italic> Creaser; <bold>G, H</bold>. <italic><tp:taxon-name><tp:taxon-name-part taxon-name-part-type="genus" reg="Parvimysis">Parvimysis</tp:taxon-name-part></tp:taxon-name></italic> Brattegard, in marine and anchialine caves of the Caribbean and adjacent areas. Coinciding points slightly displaced.</p></caption><graphic xmlns:xlink="http://www.w3.org/1999/xlink" xlink:href="zookeys-1283-093_article-169111__-g003.jpg" id="oo_1694673.jpg" position="float" orientation="portrait" xlink:type="simple"><uri content-type="original_file" xlink:type="simple">https://binary.pensoft.net/fig/1694673</uri></graphic></fig></tp:treatment-sec><ref-list><ref id="B121"><mixed-citation xmlns:xlink="http://www.w3.org/1999/xlink" xlink:type="simple">Wittmann KJ (2020) Revision of the genus <italic><tp:taxon-name><tp:taxon-name-part taxon-name-part-type="genus">Parvimysis</tp:taxon-name-part></tp:taxon-name></italic> (<tp:taxon-name><tp:taxon-name-part taxon-name-part-type="order">Mysida</tp:taxon-name-part></tp:taxon-name>, <tp:taxon-name><tp:taxon-name-part taxon-name-part-type="family">Mysidae</tp:taxon-name-part></tp:taxon-name>) with descriptions of five new species from coastal waters of the Caribbean. Zootaxa 4742(1): 001–030. <ext-link xlink:href="10.11646/zootaxa.4742.1.1" ext-link-type="doi" xlink:type="simple">https://doi.org/10.11646/zootaxa.4742.1.1</ext-link></mixed-citation></ref><ref id="B125"><mixed-citation xmlns:xlink="http://www.w3.org/1999/xlink" xlink:type="simple">Wittmann KJ, Ariani AP (2019) Amazonia versus Pontocaspis: a key to understanding the mineral composition of mysid statoliths (<tp:taxon-name><tp:taxon-name-part taxon-name-part-type="subphylum">Crustacea</tp:taxon-name-part></tp:taxon-name>: <tp:taxon-name><tp:taxon-name-part taxon-name-part-type="order">Mysida</tp:taxon-name-part></tp:taxon-name>). Biogeographia – The Journal of Integrative Biogeography 34: 1–15, suppl.: 1–34. <ext-link xlink:href="10.21426/B634142438" ext-link-type="doi" xlink:type="simple">https://doi.org/10.21426/B634142438</ext-link></mixed-citation></ref><ref id="B122"><mixed-citation xmlns:xlink="http://www.w3.org/1999/xlink" xlink:type="simple">Wittmann KJ (2023) Evidence and Modification of Non-Visual Eyestalk Organs in Troglobiont <tp:taxon-name><tp:taxon-name-part taxon-name-part-type="order">Mysida</tp:taxon-name-part></tp:taxon-name> and <tp:taxon-name><tp:taxon-name-part taxon-name-part-type="order">Stygiomysida</tp:taxon-name-part></tp:taxon-name> (<tp:taxon-name><tp:taxon-name-part taxon-name-part-type="subphylum">Crustacea</tp:taxon-name-part></tp:taxon-name>). <tp:taxon-name><tp:taxon-name-part taxon-name-part-type="phylum">Arthropoda</tp:taxon-name-part></tp:taxon-name> 1(4): 432–450. [+ suppl.] <ext-link xlink:href="10.3390/arthropoda1040019" ext-link-type="doi" xlink:type="simple">https://doi.org/10.3390/arthropoda1040019</ext-link></mixed-citation></ref></ref-list></tp:taxon-treatment>
