# Supplementary material for: Biodiversity, complete inventory, taxonomy and keys to the species of Mysidae (Crustacea, Mysida) from marine caves of the Caribbean with revision of three genera and description of three new species
Source: Zookeys. 2026 Jun 24;1283:93–204. doi: 10.3897/zookeys.1283.169111 (PMC13324533; doi:10.3897/zookeys.1283.169111)
Supplement: XML Treatment for Mysidium [file zookeys.1283.169111-treatment11.xml]

<!DOCTYPE tp:taxon-treatment
  PUBLIC "-//TaxonX//DTD Taxonomic Treatment Publishing DTD v0 20100105//EN" "tax-treatment-NSO.dtd">
<tp:taxon-treatment xmlns:tp="http://www.plazi.org/taxpub"><tp:treatment-meta><kwd-group><label>Taxon classification</label><kwd>
                <named-content content-type="kingdom">Animalia</named-content>
              </kwd><kwd>
                <named-content content-type="order">Mysida</named-content>
              </kwd><kwd>
                <named-content content-type="family">Mysidae</named-content>
              </kwd></kwd-group><mixed-citation publication-type="journal"><person-group><name><surname>Wittmann</surname><given-names>Karl J.</given-names></name><name><surname>Chevaldonné</surname><given-names>Pierre</given-names></name></person-group><article-title>Biodiversity, complete inventory, taxonomy and keys to the species of <tp:taxon-name><tp:taxon-name-part taxon-name-part-type="family" reg="Mysidae">Mysidae</tp:taxon-name-part></tp:taxon-name> (<tp:taxon-name><tp:taxon-name-part taxon-name-part-type="subphylum" reg="Crustacea">Crustacea</tp:taxon-name-part></tp:taxon-name>, <tp:taxon-name><tp:taxon-name-part taxon-name-part-type="order" reg="Mysida">Mysida</tp:taxon-name-part></tp:taxon-name>) from marine caves of the Caribbean with revision of three genera and description of three new species</article-title><source>Zookeys</source><day>24</day><month>06</month><year>2026</year><volume>1283</volume><fpage>93</fpage><lpage>204</lpage><pub-id pub-id-type="doi">10.3897/zookeys.1283.169111</pub-id></mixed-citation></tp:treatment-meta><tp:nomenclature><label>Genus</label><tp:taxon-name><object-id xmlns:xlink="http://www.w3.org/1999/xlink" content-type="arpha" xlink:type="simple">A888E979-599C-55CE-833B-3E8D1224C2B1</object-id>
                		<tp:taxon-name-part taxon-name-part-type="genus" reg="Mysidium">Mysidium</tp:taxon-name-part>
                	</tp:taxon-name><tp:taxon-authority>Dana, 1852</tp:taxon-authority><xref ref-type="fig" rid="F7">Figs 7</xref><xref ref-type="fig" rid="F8">, 8</xref><xref ref-type="fig" rid="F9">, 9</xref><tp:nomenclature-citation-list><tp:nomenclature-citation><tp:taxon-name>
                  <tp:taxon-name-part taxon-name-part-type="genus" reg="Mysidia">Mysidia</tp:taxon-name-part>
                </tp:taxon-name><comment> Dana, 1850: 130 (new genus, diagnosis; junior homonym of the hemipteran genus <tp:taxon-name><tp:taxon-name-part taxon-name-part-type="genus" reg="Mysidia">Mysidia</tp:taxon-name-part></tp:taxon-name> Westwood, 1840); <xref ref-type="bibr" rid="B134">Zimmer 1915b</xref>: 211, 215 (invalid restoration of the homonym <tp:taxon-name><tp:taxon-name-part taxon-name-part-type="genus" reg="Mysidia">Mysidia</tp:taxon-name-part></tp:taxon-name> Dana, 1850).</comment></tp:nomenclature-citation><tp:nomenclature-citation><tp:taxon-name>
                  <tp:taxon-name-part taxon-name-part-type="genus" reg="Macromysis">Macromysis</tp:taxon-name-part>
                </tp:taxon-name><comment>: <xref ref-type="bibr" rid="B37">Dana 1852</xref>: 638, 653 (diagnosis; incorrect assignment to <tp:taxon-name><tp:taxon-name-part taxon-name-part-type="genus" reg="Macromysis">Macromysis</tp:taxon-name-part></tp:taxon-name> White, 1847, in turn a replacement name of the homonym <tp:taxon-name><tp:taxon-name-part taxon-name-part-type="genus" reg="Themisto">Themisto</tp:taxon-name-part></tp:taxon-name> Goodsir, 1842, and simultaneously a junior synonym of <tp:taxon-name><tp:taxon-name-part taxon-name-part-type="genus" reg="Praunus">Praunus</tp:taxon-name-part></tp:taxon-name> Leach, 1814); <xref ref-type="bibr" rid="B76">Meland et al. 2015</xref>: Table <xref ref-type="table" rid="T1">1</xref> (classification history).</comment></tp:nomenclature-citation><tp:nomenclature-citation><tp:taxon-name>
                  <tp:taxon-name-part taxon-name-part-type="genus" reg="Mysidium">Mysidium</tp:taxon-name-part>
                </tp:taxon-name><comment> Dana, 1852: 638, 653 (replacement name <tp:taxon-name><tp:taxon-name-part taxon-name-part-type="genus" reg="Mysidium">Mysidium</tp:taxon-name-part></tp:taxon-name> proposed in footnotes for occupied <tp:taxon-name><tp:taxon-name-part taxon-name-part-type="genus" reg="Mysidia">Mysidia</tp:taxon-name-part></tp:taxon-name>); W.M. <xref ref-type="bibr" rid="B114">Tattersall 1951</xref>: 222 (<tp:taxon-name><tp:taxon-name-part taxon-name-part-type="genus" reg="Mysidium">Mysidium</tp:taxon-name-part></tp:taxon-name> acknowledged); <xref ref-type="bibr" rid="B129">Wittmann and Wirtz 2019</xref>: 3–6 (revision, diagnosis).</comment></tp:nomenclature-citation></tp:nomenclature-citation-list></tp:nomenclature><tp:treatment-sec sec-type="Diagnosis"><title>Diagnosis.</title><p>Shortened after <xref ref-type="bibr" rid="B129">Wittmann and Wirtz (2019)</xref>: <tp:taxon-name><tp:taxon-name-part taxon-name-part-type="tribe" reg="Anisomysini">Anisomysini</tp:taxon-name-part></tp:taxon-name> with well-developed, normal eyes; antennular trunk normal, without accessory flagellum; antennal scale setose all around, with small terminal segment; thoracopods 3–8 normal, endopods with 2- or 3-segmented carpopropodus; pleopods 1–5 of females and pleopods 1–3, 5 of males reduced to vestigial, setose, unsegmented rods; male pleopod 4 with distinct sympod, unsegmented endopod and 3- or 4-segmented, slender exopod; terminal two segments of exopod each bearing a large modified seta; uropods normal, setose all around, without spines; telson longer than broad, with entire or incised terminal margin, with spines and laminae on distal half; terminal margin with continuous series of densely-set spines and laminae.</p><fig id="F7" position="float" orientation="portrait"><object-id xmlns:xlink="http://www.w3.org/1999/xlink" content-type="doi" xlink:type="simple">10.3897/zookeys.1283.169111.figure7</object-id><object-id xmlns:xlink="http://www.w3.org/1999/xlink" content-type="arpha" xlink:type="simple">8FE208B2-9F14-5F09-9E29-CBD8C768758D</object-id><label>Figure 7.</label><caption><p>Distribution of the species of <italic><tp:taxon-name><tp:taxon-name-part taxon-name-part-type="genus" reg="Mysidium">Mysidium</tp:taxon-name-part></tp:taxon-name></italic> Dana, in marine caves of the Caribbean and adjacent areas. Coinciding points slightly displaced.</p></caption><graphic xmlns:xlink="http://www.w3.org/1999/xlink" xlink:href="zookeys-1283-093_article-169111__-g007.jpg" id="oo_1694677.jpg" position="float" orientation="portrait" xlink:type="simple"><uri content-type="original_file" xlink:type="simple">https://binary.pensoft.net/fig/1694677</uri></graphic></fig></tp:treatment-sec><tp:treatment-sec sec-type="Species inventory"><title>Species inventory.</title><p>Eleven species are acknowledged at world-wide scale; bold italics highlight seven species recorded from Caribbean caves: <bold><italic><tp:taxon-name><tp:taxon-name-part taxon-name-part-type="genus" reg="Mysidium">Mysidium</tp:taxon-name-part></tp:taxon-name></italic></bold> (<bold><italic><tp:taxon-name><tp:taxon-name-part taxon-name-part-type="genus" reg="Mysidium">Mysidium</tp:taxon-name-part></tp:taxon-name></italic></bold>) <bold><tp:taxon-name><tp:taxon-name-part taxon-name-part-type="genus" reg="Mysidium"/><tp:taxon-name-part taxon-name-part-type="species" reg="gracile">gracile</tp:taxon-name-part></tp:taxon-name></bold> (Dana, 1852) (type species), <bold><italic><tp:taxon-name><tp:taxon-name-part taxon-name-part-type="genus" reg="Mysidium">M.</tp:taxon-name-part></tp:taxon-name></italic></bold> (<bold><italic><tp:taxon-name><tp:taxon-name-part taxon-name-part-type="genus" reg="Mysidium"/><tp:taxon-name-part taxon-name-part-type="subgenus" reg="Mysidium">M.</tp:taxon-name-part></tp:taxon-name></italic></bold>) <bold><tp:taxon-name><tp:taxon-name-part taxon-name-part-type="genus" reg="Mysidium"/><tp:taxon-name-part taxon-name-part-type="subgenus" reg="Mysidium"/><tp:taxon-name-part taxon-name-part-type="species" reg="integrum">integrum</tp:taxon-name-part></tp:taxon-name></bold> W. M. Tattersall, 1951, <bold><italic><tp:taxon-name><tp:taxon-name-part taxon-name-part-type="genus" reg="Mysidium">M.</tp:taxon-name-part></tp:taxon-name></italic></bold> (<bold><italic><tp:taxon-name><tp:taxon-name-part taxon-name-part-type="genus" reg="Mysidium"/><tp:taxon-name-part taxon-name-part-type="subgenus" reg="Mysidium">M.</tp:taxon-name-part></tp:taxon-name></italic></bold>) <bold><tp:taxon-name><tp:taxon-name-part taxon-name-part-type="genus" reg="Mysidium"/><tp:taxon-name-part taxon-name-part-type="species" reg="cubanense">cubanense</tp:taxon-name-part></tp:taxon-name></bold> Băcescu &amp; Ortiz, 1984, <tp:taxon-name><tp:taxon-name-part taxon-name-part-type="genus" reg="Mysidium">M.</tp:taxon-name-part> (<tp:taxon-name-part taxon-name-part-type="subgenus" reg="Mysidium">M.</tp:taxon-name-part>) <tp:taxon-name-part taxon-name-part-type="species" reg="rubroculatum">rubroculatum</tp:taxon-name-part></tp:taxon-name> Băcescu &amp; Ortiz, 1984, <tp:taxon-name><tp:taxon-name-part taxon-name-part-type="genus" reg="Mysidium">M.</tp:taxon-name-part> (<tp:taxon-name-part taxon-name-part-type="subgenus" reg="Mysidium">M.</tp:taxon-name-part>) <tp:taxon-name-part taxon-name-part-type="species" reg="rickettsi">rickettsi</tp:taxon-name-part></tp:taxon-name> Harrison &amp; Bowman, 1987, <bold><italic><tp:taxon-name><tp:taxon-name-part taxon-name-part-type="genus" reg="Mysidium">M.</tp:taxon-name-part></tp:taxon-name></italic></bold> (<bold><italic><tp:taxon-name><tp:taxon-name-part taxon-name-part-type="genus" reg="Mysidium"/><tp:taxon-name-part taxon-name-part-type="subgenus" reg="Mysidium">M.</tp:taxon-name-part></tp:taxon-name></italic></bold>) <bold><tp:taxon-name><tp:taxon-name-part taxon-name-part-type="genus" reg="Mysidium"/><tp:taxon-name-part taxon-name-part-type="subgenus" reg="Mysidium"/><tp:taxon-name-part taxon-name-part-type="species" reg="triangulare">triangulare</tp:taxon-name-part></tp:taxon-name></bold> Wittmann in Wittmann &amp; Wirtz, 2019, <tp:taxon-name><tp:taxon-name-part taxon-name-part-type="genus" reg="Mysidium">M.</tp:taxon-name-part> (<tp:taxon-name-part taxon-name-part-type="subgenus" reg="Mysidium">M.</tp:taxon-name-part>) <tp:taxon-name-part taxon-name-part-type="species" reg="winfieldi">winfieldi</tp:taxon-name-part></tp:taxon-name> Hendrickx, Hernández-Payán &amp; Gómez-Gutierrez, 2023, <tp:taxon-name><tp:taxon-name-part taxon-name-part-type="genus" reg="Mysidium">M.</tp:taxon-name-part> (<tp:taxon-name-part taxon-name-part-type="subgenus" reg="Occimysidium">Occimysidium</tp:taxon-name-part>) <tp:taxon-name-part taxon-name-part-type="species" reg="pumae">pumae</tp:taxon-name-part></tp:taxon-name> Ortiz, Hendrickx &amp; Winfield, 2017, <bold><italic><tp:taxon-name><tp:taxon-name-part taxon-name-part-type="genus" reg="Mysidium">M.</tp:taxon-name-part></tp:taxon-name></italic></bold> (<bold><italic><tp:taxon-name><tp:taxon-name-part taxon-name-part-type="genus" reg="Mysidium"/><tp:taxon-name-part taxon-name-part-type="subgenus" reg="Orientomysidium">Orientomysidium</tp:taxon-name-part></tp:taxon-name></italic></bold>) <bold><italic><tp:taxon-name><tp:taxon-name-part taxon-name-part-type="genus" reg="Mysidium"/><tp:taxon-name-part taxon-name-part-type="subgenus" reg="Orientomysidium"/><tp:taxon-name-part taxon-name-part-type="species" reg="columbiae">columbiae</tp:taxon-name-part></tp:taxon-name></italic></bold> (Zimmer, 1915), <bold><italic><tp:taxon-name><tp:taxon-name-part taxon-name-part-type="genus" reg="Mysidium">M.</tp:taxon-name-part></tp:taxon-name></italic></bold> (<bold><italic><tp:taxon-name><tp:taxon-name-part taxon-name-part-type="genus" reg="Mysidium"/><tp:taxon-name-part taxon-name-part-type="subgenus" reg="Orientomysidium">O.</tp:taxon-name-part></tp:taxon-name></italic></bold>) <bold><italic><tp:taxon-name><tp:taxon-name-part taxon-name-part-type="genus" reg="Mysidium"/><tp:taxon-name-part taxon-name-part-type="subgenus" reg="Orientomysidium"/><tp:taxon-name-part taxon-name-part-type="species" reg="antillarum">antillarum</tp:taxon-name-part></tp:taxon-name></italic></bold> Wittmann in Wittmann &amp; Wirtz, 2019, and <bold><italic><tp:taxon-name><tp:taxon-name-part taxon-name-part-type="genus" reg="Mysidium">M.</tp:taxon-name-part> <tp:taxon-name-part taxon-name-part-type="species" reg="iliffei">iliffei</tp:taxon-name-part></tp:taxon-name></italic></bold> Băcescu, 1991. See also below key to species from Caribbean caves.</p></tp:treatment-sec><tp:treatment-sec sec-type="DNA data"><title>DNA data</title><p>(Fig. <xref ref-type="fig" rid="F8">8</xref>). Sequences of mitochondrial <abbrev xmlns:xlink="http://www.w3.org/1999/xlink" xlink:title="Cytochrome Oxidase I" xlink:type="simple">COI</abbrev> were obtained for three species of <italic><tp:taxon-name><tp:taxon-name-part taxon-name-part-type="genus" reg="Mysidium">Mysidium</tp:taxon-name-part></tp:taxon-name></italic>. No other <abbrev xmlns:xlink="http://www.w3.org/1999/xlink" xlink:title="Cytochrome Oxidase I" xlink:type="simple">COI</abbrev> sequences are available in GenBank of any <italic><tp:taxon-name><tp:taxon-name-part taxon-name-part-type="genus" reg="Mysidium">Mysidium</tp:taxon-name-part></tp:taxon-name></italic> or closely related genera.</p><fig id="F8" position="float" orientation="portrait"><object-id xmlns:xlink="http://www.w3.org/1999/xlink" content-type="doi" xlink:type="simple">10.3897/zookeys.1283.169111.figure8</object-id><object-id xmlns:xlink="http://www.w3.org/1999/xlink" content-type="arpha" xlink:type="simple">C443E13F-23BE-5ABF-8BD2-0DDE0FAC0F4D</object-id><label>Figure 8.</label><caption><p>Distance tree (neighbor-joining) of mitochondrial <abbrev xmlns:xlink="http://www.w3.org/1999/xlink" xlink:title="Cytochrome Oxidase I" xlink:type="simple">COI</abbrev> sequences of <italic><tp:taxon-name><tp:taxon-name-part taxon-name-part-type="genus" reg="Mysidium">Mysidium</tp:taxon-name-part></tp:taxon-name></italic> specimens collected in the Lesser Antilles, rooted with <italic><tp:taxon-name><tp:taxon-name-part taxon-name-part-type="genus" reg="Hemimysis">Hemimysis</tp:taxon-name-part> <tp:taxon-name-part taxon-name-part-type="species" reg="margalefi">margalefi</tp:taxon-name-part></tp:taxon-name></italic> Alcaraz, Riera &amp; Gili. Bootstrap values (1000 replicates) are shown at nodes.</p></caption><graphic xmlns:xlink="http://www.w3.org/1999/xlink" xlink:href="zookeys-1283-093_article-169111__-g008.jpg" id="oo_1694678.jpg" position="float" orientation="portrait" xlink:type="simple"><uri content-type="original_file" xlink:type="simple">https://binary.pensoft.net/fig/1694678</uri></graphic></fig><fig id="F9" position="float" orientation="portrait"><object-id xmlns:xlink="http://www.w3.org/1999/xlink" content-type="doi" xlink:type="simple">10.3897/zookeys.1283.169111.figure9</object-id><object-id xmlns:xlink="http://www.w3.org/1999/xlink" content-type="arpha" xlink:type="simple">04FDEA06-D118-50E0-865A-4D3A1F26CCAA</object-id><label>Figure 9.</label><caption><p>Differentiation between the species of <italic><tp:taxon-name><tp:taxon-name-part taxon-name-part-type="genus" reg="Mysidium">Mysidium</tp:taxon-name-part></tp:taxon-name></italic> Dana, so far recorded in Caribbean caves. <bold>A–C</bold>. Cephalic region of male (<bold>A</bold>) and telson variants (<bold>B, C</bold>) in <italic><tp:taxon-name><tp:taxon-name-part taxon-name-part-type="genus" reg="Mysidium">Mysidium</tp:taxon-name-part> <tp:taxon-name-part taxon-name-part-type="species" reg="integrum">integrum</tp:taxon-name-part></tp:taxon-name></italic> W.M. Tattersall; <bold>D, E</bold>. Cephalic region of male (<bold>D</bold>) and telson (<bold>E</bold>) in <italic><tp:taxon-name><tp:taxon-name-part taxon-name-part-type="genus" reg="Mysidium">M.</tp:taxon-name-part> <tp:taxon-name-part taxon-name-part-type="species" reg="cubanense">cubanense</tp:taxon-name-part></tp:taxon-name></italic> Băcescu &amp; Ortiz; <bold>F, G</bold>. Fourth male pleopod (<bold>F</bold>) and telson (<bold>G</bold>) in <italic><tp:taxon-name><tp:taxon-name-part taxon-name-part-type="genus" reg="Mysidium">M.</tp:taxon-name-part> <tp:taxon-name-part taxon-name-part-type="species" reg="triangulare">triangulare</tp:taxon-name-part></tp:taxon-name></italic> Wittmann; <bold>H</bold>. Telson in <italic><tp:taxon-name><tp:taxon-name-part taxon-name-part-type="genus" reg="Mysidium">M.</tp:taxon-name-part> <tp:taxon-name-part taxon-name-part-type="species" reg="gracile">gracile</tp:taxon-name-part></tp:taxon-name></italic> (Dana); <bold>I</bold>. Telson in <italic><tp:taxon-name><tp:taxon-name-part taxon-name-part-type="genus" reg="Mysidium">M.</tp:taxon-name-part> <tp:taxon-name-part taxon-name-part-type="species" reg="iliffei">iliffei</tp:taxon-name-part></tp:taxon-name></italic> Băcescu; <bold>J, K</bold>. Fourth male pleopod (<bold>J</bold>) and telson (<bold>K</bold>) in <italic><tp:taxon-name><tp:taxon-name-part taxon-name-part-type="genus" reg="Mysidium">M.</tp:taxon-name-part> <tp:taxon-name-part taxon-name-part-type="species" reg="antillarum">antillarum</tp:taxon-name-part></tp:taxon-name></italic> Wittmann; <bold>L, M</bold>. Fourth male pleopod (<bold>L</bold>) and telson (<bold>M</bold>) in <italic><tp:taxon-name><tp:taxon-name-part taxon-name-part-type="genus" reg="Mysidium">M.</tp:taxon-name-part> <tp:taxon-name-part taxon-name-part-type="species" reg="columbiae">columbiae</tp:taxon-name-part></tp:taxon-name></italic> (Zimmer). Modified after <xref ref-type="bibr" rid="B129">Wittmann and Wirtz 2019</xref> (<bold>A–H, J–M</bold>) and <xref ref-type="bibr" rid="B3">Băcescu 1991</xref> (<bold>I</bold>).</p></caption><graphic xmlns:xlink="http://www.w3.org/1999/xlink" xlink:href="zookeys-1283-093_article-169111__-g009.jpg" id="oo_1694679.jpg" position="float" orientation="portrait" xlink:type="simple"><uri content-type="original_file" xlink:type="simple">https://binary.pensoft.net/fig/1694679</uri></graphic></fig></tp:treatment-sec><tp:treatment-sec><!--Section generated to contain objects referenced in tp:taxon-treatment.--><table-wrap id="T1" position="float" orientation="portrait"><label>Table 1.</label><caption><p>Detailed sampling data from marine caves of the Caribbean with supplements from other sea areas.</p></caption><table><tbody><tr><th rowspan="1" colspan="1">Station #</th><th rowspan="1" colspan="1">Locality</th><th rowspan="1" colspan="1">Coordinates</th><th rowspan="1" colspan="1">Depth (m)</th><th rowspan="1" colspan="1">Date (local time)</th><th rowspan="1" colspan="1">Sample description</th><th rowspan="1" colspan="1">Species recorded</th></tr><tr><td rowspan="1" colspan="1">
                  <bold>1</bold>
                </td><td rowspan="1" colspan="1">Caribbean, Lesser Antilles, Martinique, Anses d’Arlet, Anse Noire Cave</td><td rowspan="1" colspan="1">
                  <named-content xmlns:xlink="http://www.w3.org/1999/xlink" content-type="dwc:verbatimCoordinates" xlink:type="simple">14°31.70'N, 61°05.30'W</named-content>
                </td><td rowspan="1" colspan="1">4</td><td rowspan="1" colspan="1">14 May 2015, morning</td><td rowspan="1" colspan="1">PACOTILLES-2 station #545, semi-dark part of marine cave, mysids forming a small group, leg. P.C.</td><td rowspan="1" colspan="1"><italic><tp:taxon-name><tp:taxon-name-part taxon-name-part-type="genus" reg="Heteromysis">Heteromysis</tp:taxon-name-part> <tp:taxon-name-part taxon-name-part-type="species" reg="troglophila">troglophila</tp:taxon-name-part></tp:taxon-name></italic> sp. nov.</td></tr><tr><td rowspan="1" colspan="1">
                  <bold>2</bold>
                </td><td rowspan="1" colspan="1">Caribbean, Lesser Antilles, Martinique, Zeb Cave</td><td rowspan="1" colspan="1">
                  <named-content xmlns:xlink="http://www.w3.org/1999/xlink" content-type="dwc:verbatimCoordinates" xlink:type="simple">14°27.83'N, 61°01.07'W</named-content>
                </td><td rowspan="1" colspan="1">20</td><td rowspan="1" colspan="1">15 May 2015, morning</td><td rowspan="1" colspan="1">PACOTILLES-2 station #547, mysid swarm in entrance of marine cave, leg. P.C.</td><td rowspan="1" colspan="1"><italic><tp:taxon-name><tp:taxon-name-part taxon-name-part-type="genus" reg="Mysidium">Mysidium</tp:taxon-name-part> <tp:taxon-name-part taxon-name-part-type="species" reg="gracile">gracile</tp:taxon-name-part></tp:taxon-name></italic>, <italic><tp:taxon-name><tp:taxon-name-part taxon-name-part-type="genus" reg="Mysidium">M.</tp:taxon-name-part> <tp:taxon-name-part taxon-name-part-type="species" reg="integrum">integrum</tp:taxon-name-part></tp:taxon-name></italic>, <italic><tp:taxon-name><tp:taxon-name-part taxon-name-part-type="genus" reg="Mysidium">M.</tp:taxon-name-part> <tp:taxon-name-part taxon-name-part-type="species" reg="columbiae">columbiae</tp:taxon-name-part></tp:taxon-name></italic></td></tr><tr><td rowspan="1" colspan="1">
                  <bold>3</bold>
                </td><td rowspan="1" colspan="1">Caribbean, Lesser Antilles, St Vincent, Bat Cave</td><td rowspan="1" colspan="1">
                  <named-content xmlns:xlink="http://www.w3.org/1999/xlink" content-type="dwc:verbatimCoordinates" xlink:type="simple">13°11.28'N, 61°16.17'W</named-content>
                </td><td rowspan="1" colspan="1">10</td><td rowspan="1" colspan="1">18 May 2015, morning</td><td rowspan="1" colspan="1">PACOTILLES-2 station #553, entrance of marine cave, leg. P.C.</td><td rowspan="1" colspan="1">
                  <italic>
                    <tp:taxon-name><tp:taxon-name-part taxon-name-part-type="genus" reg="Mysidium">Mysidium</tp:taxon-name-part> <tp:taxon-name-part taxon-name-part-type="species" reg="gracile">gracile</tp:taxon-name-part></tp:taxon-name>
                  </italic>
                </td></tr><tr><td rowspan="1" colspan="1">
                  <bold>4</bold>
                </td><td rowspan="1" colspan="1">Caribbean, Lesser Antilles, The Grenadines, SW-Bequia, W of Admiralty Bay, Full Moon Cave</td><td rowspan="1" colspan="1">
                  <named-content xmlns:xlink="http://www.w3.org/1999/xlink" content-type="dwc:verbatimCoordinates" xlink:type="simple">12°59.52'N, 61°16.73'W</named-content>
                </td><td rowspan="1" colspan="1">13</td><td rowspan="1" colspan="1">19 May 2015, morning</td><td rowspan="1" colspan="1">PACOTILLES-2 station #555, sampled with Sket bottle in darkest area of marine cave, huge swarms, leg. P.C.</td><td rowspan="1" colspan="1"><italic><tp:taxon-name><tp:taxon-name-part taxon-name-part-type="genus" reg="Palaumysis">Palaumysis</tp:taxon-name-part> <tp:taxon-name-part taxon-name-part-type="species" reg="antillensis">antillensis</tp:taxon-name-part></tp:taxon-name></italic> sp. nov.</td></tr><tr><td rowspan="1" colspan="1">
                  <bold>5</bold>
                </td><td rowspan="1" colspan="1">Caribbean, Lesser Antilles, The Grenadines, SW-Bequia, W of Admiralty Bay, Full Moon Cave</td><td rowspan="1" colspan="1">
                  <named-content xmlns:xlink="http://www.w3.org/1999/xlink" content-type="dwc:verbatimCoordinates" xlink:type="simple">12°59.52'N, 61°16.73'W</named-content>
                </td><td rowspan="1" colspan="1">13</td><td rowspan="1" colspan="1">19 May 2015, afternoon</td><td rowspan="1" colspan="1">PACOTILLES-2 station #556a, semi-dark part of marine cave, mysids in small groups, leg. P.C.</td><td rowspan="1" colspan="1">
                  <italic>
                    <tp:taxon-name><tp:taxon-name-part taxon-name-part-type="genus" reg="Parvimysis">Parvimysis</tp:taxon-name-part> <tp:taxon-name-part taxon-name-part-type="species" reg="laminata">laminata</tp:taxon-name-part></tp:taxon-name>
                  </italic>
                </td></tr><tr><td rowspan="1" colspan="1">
                  <bold>6</bold>
                </td><td rowspan="1" colspan="1">Caribbean, Lesser Antilles, The Grenadines, SW-Bequia, W of Admiralty Bay, Full Moon Cave</td><td rowspan="1" colspan="1">
                  <named-content xmlns:xlink="http://www.w3.org/1999/xlink" content-type="dwc:verbatimCoordinates" xlink:type="simple">12°59.52'N, 61°16.73'W</named-content>
                </td><td rowspan="1" colspan="1">13</td><td rowspan="1" colspan="1">19 May 2015, afternoon</td><td rowspan="1" colspan="1">PACOTILLES-2 station #556b, marine, mid-cave swarm, leg. P.C.</td><td rowspan="1" colspan="1"><italic><tp:taxon-name><tp:taxon-name-part taxon-name-part-type="genus" reg="Mysidium">Mysidium</tp:taxon-name-part> <tp:taxon-name-part taxon-name-part-type="species" reg="antillarum">antillarum</tp:taxon-name-part></tp:taxon-name></italic>, <italic><tp:taxon-name><tp:taxon-name-part taxon-name-part-type="genus" reg="Mysidium">M.</tp:taxon-name-part> <tp:taxon-name-part taxon-name-part-type="species" reg="columbiae">columbiae</tp:taxon-name-part></tp:taxon-name></italic></td></tr><tr><td rowspan="1" colspan="1">
                  <bold>7</bold>
                </td><td rowspan="1" colspan="1">Caribbean, Lesser Antilles, Saint-Martin, Circus</td><td rowspan="1" colspan="1">
                  <named-content xmlns:xlink="http://www.w3.org/1999/xlink" content-type="dwc:verbatimCoordinates" xlink:type="simple">18°06.51'N, 62°59.00'W</named-content>
                </td><td rowspan="1" colspan="1">12</td><td rowspan="1" colspan="1">26 May 2015, morning</td><td rowspan="1" colspan="1">PACOTILLES-2 station #565, marine, semi-dark areas, from small holes, leg. P.C.</td><td rowspan="1" colspan="1">
                  <italic>
                    <tp:taxon-name><tp:taxon-name-part taxon-name-part-type="genus" reg="Mysidium">Mysidium</tp:taxon-name-part> <tp:taxon-name-part taxon-name-part-type="species" reg="gracile">gracile</tp:taxon-name-part></tp:taxon-name>
                  </italic>
                </td></tr><tr><td rowspan="1" colspan="1">
                  <bold>8</bold>
                </td><td rowspan="1" colspan="1">Caribbean, Lesser Antilles, Saint-Martin, Basse Espagnole</td><td rowspan="1" colspan="1">
                  <named-content xmlns:xlink="http://www.w3.org/1999/xlink" content-type="dwc:verbatimCoordinates" xlink:type="simple">18°07.82'N, 63°00.27'W</named-content>
                </td><td rowspan="1" colspan="1">15</td><td rowspan="1" colspan="1">27 May 2015, morning</td><td rowspan="1" colspan="1">PACOTILLES-2 station #567, marine, semi-dark areas, from small holes, leg. P.C.</td><td rowspan="1" colspan="1"><italic><tp:taxon-name><tp:taxon-name-part taxon-name-part-type="genus" reg="Mysidium">Mysidium</tp:taxon-name-part> <tp:taxon-name-part taxon-name-part-type="species" reg="gracile">gracile</tp:taxon-name-part></tp:taxon-name></italic>, <italic><tp:taxon-name><tp:taxon-name-part taxon-name-part-type="genus" reg="Mysidium">M.</tp:taxon-name-part> <tp:taxon-name-part taxon-name-part-type="species" reg="integrum">integrum</tp:taxon-name-part></tp:taxon-name></italic>, <italic><tp:taxon-name><tp:taxon-name-part taxon-name-part-type="genus" reg="Mysidium">M.</tp:taxon-name-part> <tp:taxon-name-part taxon-name-part-type="species" reg="triangulare">triangulare</tp:taxon-name-part></tp:taxon-name></italic></td></tr><tr><td rowspan="1" colspan="1">
                  <bold>9</bold>
                </td><td rowspan="1" colspan="1">Caribbean, Lesser Antilles, Guadeloupe, Pointe Fontaine, Grande Terre, north of Port-Louis, Cathedral Cave</td><td rowspan="1" colspan="1">
                  <named-content xmlns:xlink="http://www.w3.org/1999/xlink" content-type="dwc:verbatimCoordinates" xlink:type="simple">16°27.74'N, 61°31.84'W</named-content>
                </td><td rowspan="1" colspan="1">18</td><td rowspan="1" colspan="1">29 May 2015, afternoon</td><td rowspan="1" colspan="1">PACOTILLES-2 station #571a, semi-dark part of marine cave, mysids in small groups, leg. P.C.</td><td rowspan="1" colspan="1">
                  <italic>
                    <tp:taxon-name><tp:taxon-name-part taxon-name-part-type="genus" reg="Parvimysis">Parvimysis</tp:taxon-name-part> <tp:taxon-name-part taxon-name-part-type="species" reg="laminata">laminata</tp:taxon-name-part></tp:taxon-name>
                  </italic>
                </td></tr><tr><td rowspan="1" colspan="1">
                  <bold>10</bold>
                </td><td rowspan="1" colspan="1">Caribbean, Lesser Antilles, Guadeloupe, Pointe Fontaine, Grande Terre, north of Port-Louis, Cathedral Cave</td><td rowspan="1" colspan="1">
                  <named-content xmlns:xlink="http://www.w3.org/1999/xlink" content-type="dwc:verbatimCoordinates" xlink:type="simple">16°27.74'N, 61°31.84'W</named-content>
                </td><td rowspan="1" colspan="1">18</td><td rowspan="1" colspan="1">29 May 2015, afternoon</td><td rowspan="1" colspan="1">PACOTILLES-2 station #571b, marine, cave entrance swarm, leg. P.C.</td><td rowspan="1" colspan="1"><italic><tp:taxon-name><tp:taxon-name-part taxon-name-part-type="genus" reg="Mysidium">Mysidium</tp:taxon-name-part> <tp:taxon-name-part taxon-name-part-type="species" reg="columbiae">columbiae</tp:taxon-name-part></tp:taxon-name></italic>, <italic><tp:taxon-name><tp:taxon-name-part taxon-name-part-type="genus" reg="Mysidium">M.</tp:taxon-name-part> <tp:taxon-name-part taxon-name-part-type="species" reg="integrum">integrum</tp:taxon-name-part></tp:taxon-name></italic></td></tr><tr><td rowspan="1" colspan="1">
                  <bold>11</bold>
                </td><td rowspan="1" colspan="1">Caribbean, Lesser Antilles, Guadeloupe, Pointe Fontaine, Grande Terre, north of Port-Louis, Barracuda Cave</td><td rowspan="1" colspan="1">
                  <named-content xmlns:xlink="http://www.w3.org/1999/xlink" content-type="dwc:verbatimCoordinates" xlink:type="simple">16°27.30'N, 61°32.25'W</named-content>
                </td><td rowspan="1" colspan="1">19</td><td rowspan="1" colspan="1">30 May 2015, afternoon</td><td rowspan="1" colspan="1">PACOTILLES-2 station #573, semi-dark part of marine cave, mysids in small groups, leg. P.C.</td><td rowspan="1" colspan="1"><italic><tp:taxon-name><tp:taxon-name-part taxon-name-part-type="genus" reg="Bermudamysis">Bermudamysis</tp:taxon-name-part> <tp:taxon-name-part taxon-name-part-type="species" reg="caribbaea">caribbaea</tp:taxon-name-part></tp:taxon-name></italic> sp. nov., <italic><tp:taxon-name><tp:taxon-name-part taxon-name-part-type="genus" reg="Mysidium">Mysidium</tp:taxon-name-part> <tp:taxon-name-part taxon-name-part-type="species" reg="columbiae">columbiae</tp:taxon-name-part></tp:taxon-name></italic>, <italic><tp:taxon-name><tp:taxon-name-part taxon-name-part-type="genus" reg="Parvimysis">Parvimysis</tp:taxon-name-part> <tp:taxon-name-part taxon-name-part-type="species" reg="laminata">laminata</tp:taxon-name-part></tp:taxon-name></italic></td></tr><tr><td rowspan="1" colspan="1">
                  <bold>12</bold>
                </td><td rowspan="1" colspan="1">Caribbean, Lesser Antilles, Guadeloupe, Pointe de la Grande Vigie, Grande Terre, Amedien Cave</td><td rowspan="1" colspan="1">
                  <named-content xmlns:xlink="http://www.w3.org/1999/xlink" content-type="dwc:verbatimCoordinates" xlink:type="simple">16°30.72'N, 61°27.97'W</named-content>
                </td><td rowspan="1" colspan="1">6</td><td rowspan="1" colspan="1">31 May 2015, morning</td><td rowspan="1" colspan="1">PACOTILLES-2 station #574, dark part of marine cave, mysids solitary, leg. P.C.</td><td rowspan="1" colspan="1"><italic><tp:taxon-name><tp:taxon-name-part taxon-name-part-type="genus" reg="Heteromysis">Heteromysis</tp:taxon-name-part> <tp:taxon-name-part taxon-name-part-type="species" reg="troglophila">troglophila</tp:taxon-name-part></tp:taxon-name></italic> sp. nov.</td></tr><tr><td rowspan="1" colspan="1">
                  <bold>13</bold>
                </td><td rowspan="1" colspan="1">Caribbean, Lesser Antilles, Guadeloupe, Pointe Fontaine, Grande Terre, north of Port-Louis, Cathedral Cave</td><td rowspan="1" colspan="1">
                  <named-content xmlns:xlink="http://www.w3.org/1999/xlink" content-type="dwc:verbatimCoordinates" xlink:type="simple">16°27.74'N, 61°31.84'W</named-content>
                </td><td rowspan="1" colspan="1">18</td><td rowspan="1" colspan="1">31 May 2015, afternoon</td><td rowspan="1" colspan="1">PACOTILLES-2 station #575-1, sampled in darkest area of marine cave, huge swarms, leg. P.C.</td><td rowspan="1" colspan="1"><italic><tp:taxon-name><tp:taxon-name-part taxon-name-part-type="genus" reg="Palaumysis">Palaumysis</tp:taxon-name-part> <tp:taxon-name-part taxon-name-part-type="species" reg="antillensis">antillensis</tp:taxon-name-part></tp:taxon-name></italic> sp. nov.</td></tr><tr><td rowspan="1" colspan="1">
                  <bold>14</bold>
                </td><td rowspan="1" colspan="1">Caribbean, Lesser Antilles, Guadeloupe, Pointe Fontaine, Grande Terre, north of Port-Louis, Cathedral Cave</td><td rowspan="1" colspan="1">
                  <named-content xmlns:xlink="http://www.w3.org/1999/xlink" content-type="dwc:verbatimCoordinates" xlink:type="simple">16°27.74'N, 61°31.84'W</named-content>
                </td><td rowspan="1" colspan="1">18</td><td rowspan="1" colspan="1">31 May 2015, afternoon</td><td rowspan="1" colspan="1">PACOTILLES-2 station #575-2, dark part of marine cave, together with thousands of <italic><tp:taxon-name><tp:taxon-name-part taxon-name-part-type="genus" reg="Palaumysis">Palaumysis</tp:taxon-name-part> <tp:taxon-name-part taxon-name-part-type="species" reg="antillensis">antillensis</tp:taxon-name-part></tp:taxon-name></italic>, leg. P.C.</td><td rowspan="1" colspan="1">
                  <italic>
                    <tp:taxon-name><tp:taxon-name-part taxon-name-part-type="genus" reg="Platyops">Platyops</tp:taxon-name-part> <tp:taxon-name-part taxon-name-part-type="species" reg="sterreri">sterreri</tp:taxon-name-part></tp:taxon-name>
                  </italic>
                </td></tr><tr><td rowspan="1" colspan="1">
                  <bold>15</bold>
                </td><td rowspan="1" colspan="1">Caribbean, Leeward Antilles, west coast of Curaçao, Blue Chamber (The Cove)</td><td rowspan="1" colspan="1">
                  <named-content xmlns:xlink="http://www.w3.org/1999/xlink" content-type="dwc:verbatimCoordinates" xlink:type="simple">12°17.93'N, 69°09.26'W</named-content>
                </td><td rowspan="1" colspan="1">3</td><td rowspan="1" colspan="1">25 Feb. 2014, about 14:40, day</td><td rowspan="1" colspan="1">Mysid swarms in rock recesses and in an intertidal marine cave, leg. K.J.W.</td><td rowspan="1" colspan="1"><italic><tp:taxon-name><tp:taxon-name-part taxon-name-part-type="genus" reg="Mysidium">Mysidium</tp:taxon-name-part> <tp:taxon-name-part taxon-name-part-type="species" reg="integrum">integrum</tp:taxon-name-part></tp:taxon-name></italic>, <italic><tp:taxon-name><tp:taxon-name-part taxon-name-part-type="genus" reg="Mysidium">M.</tp:taxon-name-part> <tp:taxon-name-part taxon-name-part-type="species" reg="triangulare">triangulare</tp:taxon-name-part></tp:taxon-name></italic>, <italic><tp:taxon-name><tp:taxon-name-part taxon-name-part-type="genus" reg="Parvimysis">Parvimysis</tp:taxon-name-part> <tp:taxon-name-part taxon-name-part-type="species" reg="laminata">laminata</tp:taxon-name-part></tp:taxon-name></italic></td></tr><tr><td rowspan="1" colspan="1">
                  <bold>16</bold>
                </td><td rowspan="1" colspan="1">Caribbean, Leeward Antilles, southwest coast of Curaçao, Boca Sint Michiel, Sun Reef</td><td rowspan="1" colspan="1">
                  <named-content xmlns:xlink="http://www.w3.org/1999/xlink" content-type="dwc:verbatimCoordinates" xlink:type="simple">12°08.35'N, 68°59.89'W</named-content>
                </td><td rowspan="1" colspan="1">7–21</td><td rowspan="1" colspan="1">19 Feb. 2014, 19:30–20:30, night</td><td rowspan="1" colspan="1">Reef flat and reef slope, above sand inside rock recesses, leg. K.J.W.</td><td rowspan="1" colspan="1">
                  <italic>
                    <tp:taxon-name><tp:taxon-name-part taxon-name-part-type="genus" reg="Mysidium">Mysidium</tp:taxon-name-part> <tp:taxon-name-part taxon-name-part-type="species" reg="cubanense">cubanense</tp:taxon-name-part></tp:taxon-name>
                  </italic>
                </td></tr><tr><td rowspan="1" colspan="1">
                  <bold>17</bold>
                </td><td rowspan="1" colspan="1">Caribbean, Leeward Antilles, southwest coast of Curaçao, Boca Sint Michiel, Sun Reef</td><td rowspan="1" colspan="1">
                  <named-content xmlns:xlink="http://www.w3.org/1999/xlink" content-type="dwc:verbatimCoordinates" xlink:type="simple">12°08.35'N, 68°59.89'W</named-content>
                </td><td rowspan="1" colspan="1">7–28</td><td rowspan="1" colspan="1">20 Feb. 2014, 08:15–09:00, day</td><td rowspan="1" colspan="1">Reef flat and reef slope, small swarms in entrance of small marine caves, also in empty shell of <italic><tp:taxon-name><tp:taxon-name-part taxon-name-part-type="genus" reg="Strombus">Strombus</tp:taxon-name-part></tp:taxon-name></italic> sp., leg. K.J.W.</td><td rowspan="1" colspan="1"><italic><tp:taxon-name><tp:taxon-name-part taxon-name-part-type="genus" reg="Anchialina">Anchialina</tp:taxon-name-part> <tp:taxon-name-part taxon-name-part-type="species" reg="typica">typica</tp:taxon-name-part> <tp:taxon-name-part taxon-name-part-type="subspecies" reg="typica">typica</tp:taxon-name-part></tp:taxon-name></italic>, <italic><tp:taxon-name><tp:taxon-name-part taxon-name-part-type="genus" reg="Mysidium">Mysidium</tp:taxon-name-part> <tp:taxon-name-part taxon-name-part-type="species" reg="antillarum">antillarum</tp:taxon-name-part></tp:taxon-name></italic>, <italic><tp:taxon-name><tp:taxon-name-part taxon-name-part-type="genus" reg="Mysidium">M.</tp:taxon-name-part> <tp:taxon-name-part taxon-name-part-type="species" reg="columbiae">columbiae</tp:taxon-name-part></tp:taxon-name></italic>, <italic><tp:taxon-name><tp:taxon-name-part taxon-name-part-type="genus" reg="Mysidium">M.</tp:taxon-name-part> <tp:taxon-name-part taxon-name-part-type="species" reg="integrum">integrum</tp:taxon-name-part></tp:taxon-name></italic>, <italic><tp:taxon-name><tp:taxon-name-part taxon-name-part-type="genus" reg="Mysidium">M.</tp:taxon-name-part> <tp:taxon-name-part taxon-name-part-type="species" reg="triangulare">triangulare</tp:taxon-name-part></tp:taxon-name></italic>, <italic><tp:taxon-name><tp:taxon-name-part taxon-name-part-type="genus" reg="Parvimysis">Parvimysis</tp:taxon-name-part> <tp:taxon-name-part taxon-name-part-type="species" reg="laminata">laminata</tp:taxon-name-part></tp:taxon-name></italic>, <italic><tp:taxon-name><tp:taxon-name-part taxon-name-part-type="genus" reg="Parvimysis">P.</tp:taxon-name-part> <tp:taxon-name-part taxon-name-part-type="species" reg="brattegardi">brattegardi</tp:taxon-name-part></tp:taxon-name></italic></td></tr><tr><td rowspan="1" colspan="1">
                  <bold>18</bold>
                </td><td rowspan="1" colspan="1">Caribbean, Leeward Antilles, Curaçao, Playa Lagun</td><td rowspan="1" colspan="1">
                  <named-content xmlns:xlink="http://www.w3.org/1999/xlink" content-type="dwc:verbatimCoordinates" xlink:type="simple">12°19.09'N, 69°09.07'W</named-content>
                </td><td rowspan="1" colspan="1">5</td><td rowspan="1" colspan="1">28 Aug. 1997, day</td><td rowspan="1" colspan="1">Above sand inside small marine cave, leg. Peter Wirtz</td><td rowspan="1" colspan="1">
                  <italic>
                    <tp:taxon-name><tp:taxon-name-part taxon-name-part-type="genus" reg="Mysidium">Mysidium</tp:taxon-name-part> <tp:taxon-name-part taxon-name-part-type="species" reg="cubanense">cubanense</tp:taxon-name-part></tp:taxon-name>
                  </italic>
                </td></tr><tr><td rowspan="1" colspan="1">
                  <bold>19</bold>
                </td><td rowspan="1" colspan="1">Caribbean, Leeward Antilles, Curaçao, Playa Lagun</td><td rowspan="1" colspan="1">
                  <named-content xmlns:xlink="http://www.w3.org/1999/xlink" content-type="dwc:verbatimCoordinates" xlink:type="simple">12°19.10'N, 69°09.12'W</named-content>
                </td><td rowspan="1" colspan="1">5</td><td rowspan="1" colspan="1">28 Aug. 1997, day</td><td rowspan="1" colspan="1">Inside marine cave, leg. Peter Wirtz</td><td rowspan="1" colspan="1">
                  <italic>
                    <tp:taxon-name><tp:taxon-name-part taxon-name-part-type="genus" reg="Parvimysis">Parvimysis</tp:taxon-name-part> <tp:taxon-name-part taxon-name-part-type="species" reg="laminata">laminata</tp:taxon-name-part></tp:taxon-name>
                    <tp:taxon-name><tp:taxon-name-part taxon-name-part-type="genus" reg="Heteromysis">Heteromysis</tp:taxon-name-part> <tp:taxon-name-part taxon-name-part-type="species" reg="bermudensis">bermudensis</tp:taxon-name-part></tp:taxon-name>
                  </italic>
                </td></tr><tr><td rowspan="1" colspan="1">
                  <bold>20</bold>
                </td><td rowspan="1" colspan="1">Caribbean, Greater Antilles, S-Jamaica, Portland Ridge / Parish Claredon, Jackson Bay Cave</td><td rowspan="1" colspan="1">
                  <named-content xmlns:xlink="http://www.w3.org/1999/xlink" content-type="dwc:verbatimCoordinates" xlink:type="simple">17°44.11'N, 77°13.40'W</named-content>
                </td><td rowspan="1" colspan="1">–</td><td rowspan="1" colspan="1">Mar. 1995, day</td><td rowspan="1" colspan="1">200 m from cave entrance, 4 <abbrev xmlns:xlink="http://www.w3.org/1999/xlink" xlink:title="practical salinity units" xlink:type="simple">psu</abbrev>, leg. C.D. Schubart, don. Wulf C. Kobusch</td><td rowspan="1" colspan="1">
                  <italic>
                    <tp:taxon-name><tp:taxon-name-part taxon-name-part-type="genus" reg="Antromysis">Antromysis</tp:taxon-name-part> <tp:taxon-name-part taxon-name-part-type="species" reg="peckorum">peckorum</tp:taxon-name-part></tp:taxon-name>
                  </italic>
                </td></tr><tr><td rowspan="1" colspan="1">
                  <bold>21</bold>
                </td><td rowspan="1" colspan="1">Bahamas, Long Island, ≈260 km to the southeast of the type locality, Stevens</td><td rowspan="1" colspan="1">this island at, <named-content xmlns:xlink="http://www.w3.org/1999/xlink" content-type="dwc:verbatimCoordinates" xlink:type="simple">23°04.5'N, 75°01.2'W</named-content></td><td rowspan="1" colspan="1">45</td><td rowspan="1" colspan="1">9 Jan. 2005</td><td rowspan="1" colspan="1">Submarine cave, don. Kenneth Meland</td><td rowspan="1" colspan="1">
                  <italic>
                    <tp:taxon-name><tp:taxon-name-part taxon-name-part-type="genus" reg="Palaumysis">Palaumysis</tp:taxon-name-part> <tp:taxon-name-part taxon-name-part-type="species" reg="bahamensis">bahamensis</tp:taxon-name-part></tp:taxon-name>
                  </italic>
                </td></tr><tr><td rowspan="1" colspan="1">
                  <bold>22</bold>
                </td><td rowspan="1" colspan="1">Caribbean coast of Cuba, Isla de Pinos = Isla de la Juventud, Cueva de los Murciélagos (Bat Cave), sea distance 1500 m</td><td rowspan="1" colspan="1">this island at, <named-content xmlns:xlink="http://www.w3.org/1999/xlink" content-type="dwc:verbatimCoordinates" xlink:type="simple">21°45.00'N, 82°49.20'W</named-content></td><td rowspan="1" colspan="1">–</td><td rowspan="1" colspan="1">23 Mar. 1973</td><td rowspan="1" colspan="1">Brackish water, leg. Christian Juberthie and Nicasio Viña (Cubano-Romanian Speleological Expedition)</td><td rowspan="1" colspan="1">
                  <italic>
                    <tp:taxon-name><tp:taxon-name-part taxon-name-part-type="genus" reg="Antromysis">Antromysis</tp:taxon-name-part> <tp:taxon-name-part taxon-name-part-type="species" reg="juberthiei">juberthiei</tp:taxon-name-part></tp:taxon-name>
                  </italic>
                </td></tr><tr><td rowspan="1" colspan="1">
                  <bold>23</bold>
                </td><td rowspan="1" colspan="1">Caribbean coast of Cuba, Península de Zapata, El Brinco Cave</td><td rowspan="1" colspan="1">
                  <named-content xmlns:xlink="http://www.w3.org/1999/xlink" content-type="dwc:verbatimCoordinates" xlink:type="simple">22°04.54'N, 81°03.37'W</named-content>
                </td><td rowspan="1" colspan="1">–</td><td rowspan="1" colspan="1">29 Nov. 2014</td><td rowspan="1" colspan="1">Anchialine cave with entrance ≈390 m landwards Playa Girón, leg. Alejandro Martinez Garcia</td><td rowspan="1" colspan="1"><italic><tp:taxon-name><tp:taxon-name-part taxon-name-part-type="genus" reg="Palaumysis">Palaumysis</tp:taxon-name-part> <tp:taxon-name-part taxon-name-part-type="species" reg="antillensis">antillensis</tp:taxon-name-part></tp:taxon-name></italic> sp. nov.</td></tr><tr><td rowspan="1" colspan="1">
                  <bold>24</bold>
                </td><td rowspan="1" colspan="1">Caribbean coast of Cuba, Cueva Juanelo Piedra, brackish water lake in anchialine cave 5 km north of the Caribbean coast</td><td rowspan="1" colspan="1">
                  <named-content xmlns:xlink="http://www.w3.org/1999/xlink" content-type="dwc:verbatimCoordinates" xlink:type="simple">22°43.80'N, 82°24.42'W</named-content>
                </td><td rowspan="1" colspan="1">–</td><td rowspan="1" colspan="1">22 Nov. 1970</td><td rowspan="1" colspan="1">Leg. Traian Orghidan, Christian Juberthie, Nicasio Viña and Carlos Fundora (Cubano-Romanian Speleological Expedition)</td><td rowspan="1" colspan="1">
                  <italic>
                    <tp:taxon-name><tp:taxon-name-part taxon-name-part-type="genus" reg="Antromysis">Antromysis</tp:taxon-name-part> <tp:taxon-name-part taxon-name-part-type="species" reg="cubanica">cubanica</tp:taxon-name-part></tp:taxon-name>
                  </italic>
                </td></tr><tr><td rowspan="1" colspan="1">
                  <bold>25</bold>
                </td><td rowspan="1" colspan="1">Gulf of Mexico coast of Cuba, Playa La Habana; in front of Cuban Institute of Oceanology</td><td rowspan="1" colspan="1">estimated, <named-content xmlns:xlink="http://www.w3.org/1999/xlink" content-type="dwc:verbatimCoordinates" xlink:type="simple">23°07.24'N, 82°26.61'W</named-content></td><td rowspan="1" colspan="1">26</td><td rowspan="1" colspan="1">22 Jan. 1968</td><td rowspan="1" colspan="1">From sponges in stands of corals, marine, leg. Mihai Băcescu</td><td rowspan="1" colspan="1">
                  <italic>
                    <tp:taxon-name><tp:taxon-name-part taxon-name-part-type="genus" reg="Heteromysis">Heteromysis</tp:taxon-name-part> <tp:taxon-name-part taxon-name-part-type="species" reg="spongicola">spongicola</tp:taxon-name-part></tp:taxon-name>
                  </italic>
                </td></tr><tr><td rowspan="1" colspan="1">
                  <bold>26</bold>
                </td><td rowspan="1" colspan="1">Gulf of Mexico coast of Cuba, in front of Marine Research Center - Ciudad Habana</td><td rowspan="1" colspan="1">
                  <named-content xmlns:xlink="http://www.w3.org/1999/xlink" content-type="dwc:verbatimCoordinates" xlink:type="simple">23°08.00'N, 82°20.00'W</named-content>
                </td><td rowspan="1" colspan="1">13</td><td rowspan="1" colspan="1">13 May 1983</td><td rowspan="1" colspan="1">At the entrance of a small marine cave, leg. Manolo Ortiz, det. Mihai Băcescu</td><td rowspan="1" colspan="1">
                  <italic>
                    <tp:taxon-name><tp:taxon-name-part taxon-name-part-type="genus" reg="Mysidium">Mysidium</tp:taxon-name-part> <tp:taxon-name-part taxon-name-part-type="species" reg="cubanense">cubanense</tp:taxon-name-part></tp:taxon-name>
                  </italic>
                </td></tr><tr><td rowspan="1" colspan="1">
                  <bold>27</bold>
                </td><td rowspan="1" colspan="1">Mexico, Yucatán, 1.3 km S of Tecoh, Grutas de Tzab-Nah</td><td rowspan="1" colspan="1">
                  <named-content xmlns:xlink="http://www.w3.org/1999/xlink" content-type="dwc:verbatimCoordinates" xlink:type="simple">20°43.83'N, 89°28.47'W</named-content>
                </td><td rowspan="1" colspan="1">–</td><td rowspan="1" colspan="1">22 Apr. 1973</td><td rowspan="1" colspan="1">Anchialine cave; leg. J. Reddell &amp; D. McKenzie</td><td rowspan="1" colspan="1">
                  <italic>
                    <tp:taxon-name><tp:taxon-name-part taxon-name-part-type="genus" reg="Antromysis">Antromysis</tp:taxon-name-part> <tp:taxon-name-part taxon-name-part-type="species" reg="cenotensis">cenotensis</tp:taxon-name-part></tp:taxon-name>
                  </italic>
                </td></tr><tr><td rowspan="1" colspan="1">
                  <bold>28</bold>
                </td><td rowspan="1" colspan="1">Bermuda, Castle Grotto</td><td rowspan="1" colspan="1">
                  <named-content xmlns:xlink="http://www.w3.org/1999/xlink" content-type="dwc:verbatimCoordinates" xlink:type="simple">32°21.22'N, 64°42.84'W</named-content>
                </td><td rowspan="1" colspan="1">0.5</td><td rowspan="1" colspan="1">20 July 1982</td><td rowspan="1" colspan="1">Submarine cave, leg. T.M. Iliffe</td><td rowspan="1" colspan="1">
                  <italic>
                    <tp:taxon-name><tp:taxon-name-part taxon-name-part-type="genus" reg="Platyops">Platyops</tp:taxon-name-part> <tp:taxon-name-part taxon-name-part-type="species" reg="sterreri">sterreri</tp:taxon-name-part></tp:taxon-name>
                  </italic>
                </td></tr><tr><td rowspan="1" colspan="1">
                  <bold>29</bold>
                </td><td rowspan="1" colspan="1">Bermuda, Walsingham Cave</td><td rowspan="1" colspan="1">
                  <named-content xmlns:xlink="http://www.w3.org/1999/xlink" content-type="dwc:verbatimCoordinates" xlink:type="simple">32°20.91'N, 64°42.63'W</named-content>
                </td><td rowspan="1" colspan="1">0.5</td><td rowspan="1" colspan="1">17 Feb. 1982</td><td rowspan="1" colspan="1">Leg. T.M. Iliffe</td><td rowspan="1" colspan="1">
                  <italic>
                    <tp:taxon-name><tp:taxon-name-part taxon-name-part-type="genus" reg="Platyops">Platyops</tp:taxon-name-part> <tp:taxon-name-part taxon-name-part-type="species" reg="sterreri">sterreri</tp:taxon-name-part></tp:taxon-name>
                  </italic>
                </td></tr><tr><td rowspan="1" colspan="1">
                  <bold>30</bold>
                </td><td rowspan="1" colspan="1">Bermuda, Green Bay Cave</td><td rowspan="1" colspan="1">
                  <named-content xmlns:xlink="http://www.w3.org/1999/xlink" content-type="dwc:verbatimCoordinates" xlink:type="simple">32°19.62'N, 64°44.39'W</named-content>
                </td><td rowspan="1" colspan="1">15</td><td rowspan="1" colspan="1">31 Jan. 1984</td><td rowspan="1" colspan="1">Taken with hand net from bottom silt in the ‘Desert’, leg. T.M. Iliffe</td><td rowspan="1" colspan="1">
                  <italic>
                    <tp:taxon-name><tp:taxon-name-part taxon-name-part-type="genus" reg="Bermudamysis">Bermudamysis</tp:taxon-name-part> <tp:taxon-name-part taxon-name-part-type="species" reg="speluncola">speluncola</tp:taxon-name-part></tp:taxon-name>
                  </italic>
                </td></tr><tr><td rowspan="1" colspan="1">
                  <bold>31</bold>
                </td><td rowspan="1" colspan="1">Bermuda, Green Bay Cave</td><td rowspan="1" colspan="1">
                  <named-content xmlns:xlink="http://www.w3.org/1999/xlink" content-type="dwc:verbatimCoordinates" xlink:type="simple">32°19.62'N, 64°44.39'W</named-content>
                </td><td rowspan="1" colspan="1">15–18</td><td rowspan="1" colspan="1">28 Nov. 2000</td><td rowspan="1" colspan="1">Collected with plankton net from surface of silty sediments of Desert Room to the left of the Rat Trap, leg. T.M. Iliffe</td><td rowspan="1" colspan="1">
                  <italic>
                    <tp:taxon-name><tp:taxon-name-part taxon-name-part-type="genus" reg="Bermudamysis">Bermudamysis</tp:taxon-name-part> <tp:taxon-name-part taxon-name-part-type="species" reg="speluncola">speluncola</tp:taxon-name-part></tp:taxon-name>
                  </italic>
                </td></tr><tr><td rowspan="1" colspan="1">
                  <bold>32</bold>
                </td><td rowspan="1" colspan="1">Bermuda, Palm Cave</td><td rowspan="1" colspan="1">
                  <named-content xmlns:xlink="http://www.w3.org/1999/xlink" content-type="dwc:verbatimCoordinates" xlink:type="simple">32°20.77'N, 64°42.76'W</named-content>
                </td><td rowspan="1" colspan="1">16</td><td rowspan="1" colspan="1">13–16 Mar. 1982</td><td rowspan="1" colspan="1">Sampled with hand net from bottom silt in the Palm Cave Room, leg. T.M. Iliffe</td><td rowspan="1" colspan="1">
                  <italic>
                    <tp:taxon-name><tp:taxon-name-part taxon-name-part-type="genus" reg="Bermudamysis">Bermudamysis</tp:taxon-name-part> <tp:taxon-name-part taxon-name-part-type="species" reg="speluncola">speluncola</tp:taxon-name-part></tp:taxon-name>
                  </italic>
                </td></tr><tr><td rowspan="1" colspan="1">
                  <bold>33</bold>
                </td><td rowspan="1" colspan="1">Bermuda, Cherry Pit Cave</td><td rowspan="1" colspan="1">
                  <named-content xmlns:xlink="http://www.w3.org/1999/xlink" content-type="dwc:verbatimCoordinates" xlink:type="simple">32°20.73'N, 64°42.64'W</named-content>
                </td><td rowspan="1" colspan="1">8–12</td><td rowspan="1" colspan="1">12 Jan. 1984</td><td rowspan="1" colspan="1">Leg. T.M. Iliffe</td><td rowspan="1" colspan="1">
                  <italic>
                    <tp:taxon-name><tp:taxon-name-part taxon-name-part-type="genus" reg="Bermudamysis">Bermudamysis</tp:taxon-name-part> <tp:taxon-name-part taxon-name-part-type="species" reg="speluncola">speluncola</tp:taxon-name-part></tp:taxon-name>
                  </italic>
                </td></tr><tr><td rowspan="1" colspan="1">
                  <bold>34</bold>
                </td><td rowspan="1" colspan="1">Bermuda, Hamilton Parish, Deep Blue Cave</td><td rowspan="1" colspan="1">
                  <named-content xmlns:xlink="http://www.w3.org/1999/xlink" content-type="dwc:verbatimCoordinates" xlink:type="simple">32°20.90'N, 64°42.69'W</named-content>
                </td><td rowspan="1" colspan="1">6–15</td><td rowspan="1" colspan="1">1 Dec. 2000</td><td rowspan="1" colspan="1">Collected from surface of silty sediments and scraping of rock walls of main cavern, leg. T.M. Iliffe</td><td rowspan="1" colspan="1">
                  <italic>
                    <tp:taxon-name><tp:taxon-name-part taxon-name-part-type="genus" reg="Bermudamysis">Bermudamysis</tp:taxon-name-part> <tp:taxon-name-part taxon-name-part-type="species" reg="speluncola">speluncola</tp:taxon-name-part></tp:taxon-name>
                  </italic>
                </td></tr><tr><td rowspan="1" colspan="1">
                  <bold>35</bold>
                </td><td rowspan="1" colspan="1">Bermuda, Hamilton Parish, Grenadier Pool</td><td rowspan="1" colspan="1">
                  <named-content xmlns:xlink="http://www.w3.org/1999/xlink" content-type="dwc:verbatimCoordinates" xlink:type="simple">32°21.16'N, 64°43.15'W</named-content>
                </td><td rowspan="1" colspan="1">3–6</td><td rowspan="1" colspan="1">2 Dec. 2000</td><td rowspan="1" colspan="1">28 <abbrev xmlns:xlink="http://www.w3.org/1999/xlink" xlink:title="practical salinity units" xlink:type="simple">psu</abbrev>; mysids collected from water column of open pool and cavern, swimming in swarms in the water column, leg. T.M. Iliffe</td><td rowspan="1" colspan="1">
                  <italic>
                    <tp:taxon-name><tp:taxon-name-part taxon-name-part-type="genus" reg="Bermudamysis">Bermudamysis</tp:taxon-name-part> <tp:taxon-name-part taxon-name-part-type="species" reg="speluncola">speluncola</tp:taxon-name-part></tp:taxon-name>
                  </italic>
                </td></tr><tr><td rowspan="1" colspan="1">
                  <bold>36</bold>
                </td><td rowspan="1" colspan="1">Micronesia, Palau Archipelago, Koror Island, submarine Chandelier Cave</td><td rowspan="1" colspan="1">
                  <named-content xmlns:xlink="http://www.w3.org/1999/xlink" content-type="dwc:verbatimCoordinates" xlink:type="simple">07°20.45'N, 134°27.04'E</named-content>
                </td><td rowspan="1" colspan="1">10</td><td rowspan="1" colspan="1">8 Feb. 1985</td><td rowspan="1" colspan="1">Leg. T.M. Iliffe and D. Williams</td><td rowspan="1" colspan="1">
                  <italic>
                    <tp:taxon-name><tp:taxon-name-part taxon-name-part-type="genus" reg="Palaumysis">Palaumysis</tp:taxon-name-part> <tp:taxon-name-part taxon-name-part-type="species" reg="simonae">simonae</tp:taxon-name-part></tp:taxon-name>
                  </italic>
                </td></tr><tr><td rowspan="1" colspan="1">
                  <bold>37</bold>
                </td><td rowspan="1" colspan="1">Micronesia, Palau Archipelago, near Ngeruktabel Island, unnamed cave near Soft Coral Arch</td><td rowspan="1" colspan="1">
                  <named-content xmlns:xlink="http://www.w3.org/1999/xlink" content-type="dwc:verbatimCoordinates" xlink:type="simple">07°16.04'N, 134°22.96'E</named-content>
                </td><td rowspan="1" colspan="1">12</td><td rowspan="1" colspan="1">31 May 2002</td><td rowspan="1" colspan="1">Diver-operated hand net, leg. Sammy de Grave, don. Kenneth Meland</td><td rowspan="1" colspan="1">
                  <italic>
                    <tp:taxon-name><tp:taxon-name-part taxon-name-part-type="genus" reg="Palaumysis">Palaumysis</tp:taxon-name-part> <tp:taxon-name-part taxon-name-part-type="species" reg="simonae">simonae</tp:taxon-name-part></tp:taxon-name>
                  </italic>
                </td></tr><tr><td rowspan="1" colspan="1">
                  <bold>38</bold>
                </td><td rowspan="1" colspan="1">Micronesia, Palau Archipelago, unnamed island near Ngeruktabel Island, Ishura Cave</td><td rowspan="1" colspan="1">
                  <named-content xmlns:xlink="http://www.w3.org/1999/xlink" content-type="dwc:verbatimCoordinates" xlink:type="simple">07°14.61'N, 134°22.07'E</named-content>
                </td><td rowspan="1" colspan="1">7.5–2</td><td rowspan="1" colspan="1">24 Dec. 2001</td><td rowspan="1" colspan="1">Diver-operated hand net, leg. Tomoki Kase, don. Yukio Hanamura</td><td rowspan="1" colspan="1">
                  <italic>
                    <tp:taxon-name><tp:taxon-name-part taxon-name-part-type="genus" reg="Palaumysis">Palaumysis</tp:taxon-name-part> <tp:taxon-name-part taxon-name-part-type="species" reg="simonae">simonae</tp:taxon-name-part></tp:taxon-name>
                  </italic>
                </td></tr></tbody></table></table-wrap></tp:treatment-sec><ref-list><ref id="B129"><mixed-citation xmlns:xlink="http://www.w3.org/1999/xlink" xlink:type="simple">Wittmann KJ, Wirtz P (2019) Revision of the amphiamerican genus <italic><tp:taxon-name><tp:taxon-name-part taxon-name-part-type="genus">Mysidium</tp:taxon-name-part></tp:taxon-name></italic> Dana, 1852 (<tp:taxon-name><tp:taxon-name-part taxon-name-part-type="subphylum">Crustacea</tp:taxon-name-part></tp:taxon-name>: <tp:taxon-name><tp:taxon-name-part taxon-name-part-type="order">Mysida</tp:taxon-name-part></tp:taxon-name>: <tp:taxon-name><tp:taxon-name-part taxon-name-part-type="family">Mysidae</tp:taxon-name-part></tp:taxon-name>), with descriptions of two new species and establishment of two new subgenera. European Journal of Taxonomy 495: 1–48. <ext-link xlink:href="10.5852/ejt.2019.495" ext-link-type="doi" xlink:type="simple">https://doi.org/10.5852/ejt.2019.495</ext-link></mixed-citation></ref><ref id="B3"><mixed-citation xmlns:xlink="http://www.w3.org/1999/xlink" xlink:type="simple">Băcescu M (1991) <italic><tp:taxon-name><tp:taxon-name-part taxon-name-part-type="genus">Mysidium</tp:taxon-name-part> <tp:taxon-name-part taxon-name-part-type="species">iliffei</tp:taxon-name-part></tp:taxon-name></italic> n.sp. et <italic><tp:taxon-name><tp:taxon-name-part taxon-name-part-type="genus">Amathimysis</tp:taxon-name-part> <tp:taxon-name-part taxon-name-part-type="species">sarbui</tp:taxon-name-part></tp:taxon-name></italic> n.sp., Mysidacés nouveaux dans le secteur des Antilles. Revue Roumaine de Biologie – Biologie Animale 36(1–2): 3–8.</mixed-citation></ref><ref id="B134"><mixed-citation xmlns:xlink="http://www.w3.org/1999/xlink" xlink:type="simple">Zimmer C (1915b) Die Systematik des Tribus <tp:taxon-name><tp:taxon-name-part taxon-name-part-type="tribe">Mysini</tp:taxon-name-part></tp:taxon-name> H.J. Hansen. Zoologischer Anzeiger 46(7): 202–216. <ext-link xlink:href="https://www.zobodat.at/pdf/ZoologischerAnzeiger_46_0202-0216.pdf" ext-link-type="uri" xlink:type="simple">https://www.zobodat.at/pdf/ZoologischerAnzeiger_46_0202-0216.pdf</ext-link></mixed-citation></ref><ref id="B37"><mixed-citation xmlns:xlink="http://www.w3.org/1999/xlink" xlink:type="simple">Dana JD (1852) <tp:taxon-name><tp:taxon-name-part taxon-name-part-type="subphylum">Crustacea</tp:taxon-name-part></tp:taxon-name>. Part I. United States Exploring Expedition during the years 1838, 1839, 1840, 1841, 1842 under the command of Charles Wilkes, U.S.N., C. Sherman, Philadelphia, XIII(I): 1–685. <ext-link xlink:href="10.5962/bhl.title.23237" ext-link-type="doi" xlink:type="simple">https://doi.org/10.5962/bhl.title.23237</ext-link></mixed-citation></ref><ref id="B76"><mixed-citation xmlns:xlink="http://www.w3.org/1999/xlink" xlink:type="simple">Meland K, Mees J, Porter M, Wittmann KJ (2015) Taxonomic review of the orders <tp:taxon-name><tp:taxon-name-part taxon-name-part-type="order">Mysida</tp:taxon-name-part></tp:taxon-name> and <tp:taxon-name><tp:taxon-name-part taxon-name-part-type="order">Stygiomysida</tp:taxon-name-part></tp:taxon-name> (<tp:taxon-name><tp:taxon-name-part taxon-name-part-type="subphylum">Crustacea</tp:taxon-name-part></tp:taxon-name>, <tp:taxon-name><tp:taxon-name-part taxon-name-part-type="superorder">Peracarida</tp:taxon-name-part></tp:taxon-name>). PLoS ONE 10(4): e0124656. <ext-link xlink:href="10.1371/journal.pone.0124656" ext-link-type="doi" xlink:type="simple">https://doi.org/10.1371/journal.pone.0124656</ext-link></mixed-citation></ref><ref id="B114"><mixed-citation xmlns:xlink="http://www.w3.org/1999/xlink" xlink:type="simple">Tattersall WM (1951) A review of the <tp:taxon-name><tp:taxon-name-part taxon-name-part-type="order">Mysidacea</tp:taxon-name-part></tp:taxon-name> of the United States National Museum. Bulletin of the United States National Museum 201: 1–292. <ext-link xlink:href="10.5962/bhl.part.16843" ext-link-type="doi" xlink:type="simple">https://doi.org/10.5962/bhl.part.16843</ext-link></mixed-citation></ref></ref-list></tp:taxon-treatment>
