# Supplementary material for: Biodiversity, complete inventory, taxonomy and keys to the species of Mysidae (Crustacea, Mysida) from marine caves of the Caribbean with revision of three genera and description of three new species
Source: Zookeys. 2026 Jun 24;1283:93–204. doi: 10.3897/zookeys.1283.169111 (PMC13324533; doi:10.3897/zookeys.1283.169111)
Supplement: XML Treatment for Mysidium (Mysidium) cubanense [file zookeys.1283.169111-treatment12.xml]

<!DOCTYPE tp:taxon-treatment
  PUBLIC "-//TaxonX//DTD Taxonomic Treatment Publishing DTD v0 20100105//EN" "tax-treatment-NSO.dtd">
<tp:taxon-treatment xmlns:tp="http://www.plazi.org/taxpub"><tp:treatment-meta><kwd-group><label>Taxon classification</label><kwd>
                <named-content content-type="kingdom">Animalia</named-content>
              </kwd><kwd>
                <named-content content-type="order">Mysida</named-content>
              </kwd><kwd>
                <named-content content-type="family">Mysidae</named-content>
              </kwd></kwd-group><mixed-citation publication-type="journal"><person-group><name><surname>Wittmann</surname><given-names>Karl J.</given-names></name><name><surname>Chevaldonné</surname><given-names>Pierre</given-names></name></person-group><article-title>Biodiversity, complete inventory, taxonomy and keys to the species of <tp:taxon-name><tp:taxon-name-part taxon-name-part-type="family" reg="Mysidae">Mysidae</tp:taxon-name-part></tp:taxon-name> (<tp:taxon-name><tp:taxon-name-part taxon-name-part-type="subphylum" reg="Crustacea">Crustacea</tp:taxon-name-part></tp:taxon-name>, <tp:taxon-name><tp:taxon-name-part taxon-name-part-type="order" reg="Mysida">Mysida</tp:taxon-name-part></tp:taxon-name>) from marine caves of the Caribbean with revision of three genera and description of three new species</article-title><source>Zookeys</source><day>24</day><month>06</month><year>2026</year><volume>1283</volume><fpage>93</fpage><lpage>204</lpage><pub-id pub-id-type="doi">10.3897/zookeys.1283.169111</pub-id></mixed-citation></tp:treatment-meta><tp:nomenclature><tp:taxon-name><object-id xmlns:xlink="http://www.w3.org/1999/xlink" content-type="arpha" xlink:type="simple">DF6678D5-3A82-5F81-BB5F-4CBFE35F1602</object-id>
                		<tp:taxon-name-part taxon-name-part-type="genus" reg="Mysidium">Mysidium</tp:taxon-name-part> (<tp:taxon-name-part taxon-name-part-type="subgenus" reg="Mysidium">Mysidium</tp:taxon-name-part>) <tp:taxon-name-part taxon-name-part-type="species" reg="cubanense">cubanense</tp:taxon-name-part>
                	</tp:taxon-name><tp:taxon-authority>Băcescu &amp; Ortiz, 1984</tp:taxon-authority><xref ref-type="fig" rid="F9">Fig. 9D, E</xref><tp:nomenclature-citation-list><tp:nomenclature-citation><tp:taxon-name><tp:taxon-name-part taxon-name-part-type="genus" reg="Mysidium">Mysidium</tp:taxon-name-part> <tp:taxon-name-part taxon-name-part-type="species" reg="cubanense">cubanense</tp:taxon-name-part></tp:taxon-name><comment> Băcescu &amp; Ortiz, 1984: 18–20, fig. 2A–K (original description, record from small cave in Cuba); <xref ref-type="bibr" rid="B55">Harrison and Bowman 1987</xref>: 678 (in comparison); <xref ref-type="bibr" rid="B3">Băcescu 1991</xref>: 3, 4 (records, Jamaica, Bahamas); <xref ref-type="bibr" rid="B100">Price and Heard 2009</xref>: 938 (distribution); <xref ref-type="bibr" rid="B88">Ortiz et al. 2017b</xref>: 72–74, fig. 4 (distribution, diagnosis); <xref ref-type="bibr" rid="B122">Wittmann 2023</xref>: table SS1 (trogloxene status, sensory organs).</comment></tp:nomenclature-citation><tp:nomenclature-citation><tp:taxon-name><tp:taxon-name-part taxon-name-part-type="genus" reg="Mysidium">Mysidium</tp:taxon-name-part> (<tp:taxon-name-part taxon-name-part-type="subgenus" reg="Mysidium">Mysidium</tp:taxon-name-part>) <tp:taxon-name-part taxon-name-part-type="species" reg="cubanense">cubanense</tp:taxon-name-part></tp:taxon-name><comment>: <xref ref-type="bibr" rid="B129">Wittmann and Wirtz 2019</xref>: 12–14, tables 2, 3, fig. 3 (revised diagnosis, in key, cave record).</comment></tp:nomenclature-citation><tp:nomenclature-citation><tp:taxon-name><tp:taxon-name-part taxon-name-part-type="genus" reg="Mysidium">Mysidium</tp:taxon-name-part> <tp:taxon-name-part taxon-name-part-type="species" reg="cubanensis">cubanensis</tp:taxon-name-part></tp:taxon-name><comment>: <xref ref-type="bibr" rid="B55">Harrison and Bowman 1987</xref>: 674 (gender inconsistency).</comment></tp:nomenclature-citation></tp:nomenclature-citation-list></tp:nomenclature><tp:treatment-sec sec-type="Types examined"><title>Types examined.</title><p>Cuba • <bold><italic>holotype</italic></bold>, ♂ ad. (<abbrev xmlns:xlink="http://www.w3.org/1999/xlink" xlink:title="body length in mm" xlink:type="simple">BL</abbrev> = 4.5 mm; previously partly dissected; <abbrev xmlns:xlink="http://www.w3.org/1999/xlink" content-type="institution" xlink:title="Grigore Antipa National Museum of Natural History in Bucharest" xlink:type="simple">MINGA</abbrev> 49346) from entrance of small cave (Station 26 — type locality) • <bold><italic>allotype</italic></bold>, ♀ ad. broken in two partly dissected pieces (<abbrev xmlns:xlink="http://www.w3.org/1999/xlink" content-type="institution" xlink:title="Grigore Antipa National Museum of Natural History in Bucharest" xlink:type="simple">MINGA</abbrev> 49347) from same sample as for holotype.</p></tp:treatment-sec><tp:treatment-sec sec-type="Non-types examined"><title>Non-types examined.</title><p>Leeward Antilles — <bold>Curaçao</bold> • 1 ♀ ad. (<abbrev xmlns:xlink="http://www.w3.org/1999/xlink" xlink:title="body length in mm" xlink:type="simple">BL</abbrev> = 3.8 mm), 1 ♂ ad. (<abbrev xmlns:xlink="http://www.w3.org/1999/xlink" xlink:title="body length in mm" xlink:type="simple">BL</abbrev> = 5.0 mm) from rock recesses at Sun Reef (Station 16) • 15 ♀♀ ad., 3 ♂♂ ad., 10 subad. (<named-content xmlns:xlink="http://www.w3.org/1999/xlink" content-type="dwc:institutional_code" xlink:title="Zoologisches Museum Hamburg" xlink:href="https://scientific-collections.gbif.org/institution/773a0d99-3ea8-4a8b-9191-accbdb47b4d3" xlink:type="simple">ZMH</named-content> K-55259) from small marine cave at Playa Lagun (Station 18).</p></tp:treatment-sec><tp:treatment-sec sec-type="Short diagnosis"><title>Short diagnosis.</title><p><italic><tp:taxon-name><tp:taxon-name-part taxon-name-part-type="genus" reg="Mysidium">Mysidium</tp:taxon-name-part></tp:taxon-name></italic> with large cornea, diameter &gt;2.5× as long as terminal segment of antennular trunk; only males with anterior margin of antennular trunk dorsally with rounded, shield-like, mediodistal extension; thoracic endopod 3 with 3-segmented carpopropodus; male pleopod 3 with medial widening at ≈1/2 length; male pleopod 4 with 4-segmented exopod, endite of sympod reduced to weak medial hump or missing; telson linguiform to subrectangular or trapezoid, terminally not emarginated.</p></tp:treatment-sec><tp:treatment-sec sec-type="Distribution"><title>Distribution</title><p>(Fig. <xref ref-type="fig" rid="F7">7A</xref>). Widely distributed in coastal waters of the Gulf of Mexico, Caribbean and Bahamas in the range of 12–26°N, 68–82°W, 0–26 m depth (<xref ref-type="bibr" rid="B3">Băcescu 1991</xref>; <xref ref-type="bibr" rid="B100">Price and Heard 2009</xref>; <xref ref-type="bibr" rid="B88">Ortiz et al. 2017b</xref>; <xref ref-type="bibr" rid="B129">Wittmann and Wirtz 2019</xref>; <xref ref-type="bibr" rid="B122">Wittmann 2023</xref>). Present records (Stations 16, 18) from the coast of Curaçao. The species mainly forming swarms between corals, also found in caves and rock recesses.</p></tp:treatment-sec><tp:treatment-sec><!--Section generated to contain objects referenced in tp:taxon-treatment.--><fig id="F9" position="float" orientation="portrait"><object-id xmlns:xlink="http://www.w3.org/1999/xlink" content-type="doi" xlink:type="simple">10.3897/zookeys.1283.169111.figure9</object-id><object-id xmlns:xlink="http://www.w3.org/1999/xlink" content-type="arpha" xlink:type="simple">04FDEA06-D118-50E0-865A-4D3A1F26CCAA</object-id><label>Figure 9.</label><caption><p>Differentiation between the species of <italic><tp:taxon-name><tp:taxon-name-part taxon-name-part-type="genus" reg="Mysidium">Mysidium</tp:taxon-name-part></tp:taxon-name></italic> Dana, so far recorded in Caribbean caves. <bold>A–C</bold>. Cephalic region of male (<bold>A</bold>) and telson variants (<bold>B, C</bold>) in <italic><tp:taxon-name><tp:taxon-name-part taxon-name-part-type="genus" reg="Mysidium">Mysidium</tp:taxon-name-part> <tp:taxon-name-part taxon-name-part-type="species" reg="integrum">integrum</tp:taxon-name-part></tp:taxon-name></italic> W.M. Tattersall; <bold>D, E</bold>. Cephalic region of male (<bold>D</bold>) and telson (<bold>E</bold>) in <italic><tp:taxon-name><tp:taxon-name-part taxon-name-part-type="genus" reg="Mysidium">M.</tp:taxon-name-part> <tp:taxon-name-part taxon-name-part-type="species" reg="cubanense">cubanense</tp:taxon-name-part></tp:taxon-name></italic> Băcescu &amp; Ortiz; <bold>F, G</bold>. Fourth male pleopod (<bold>F</bold>) and telson (<bold>G</bold>) in <italic><tp:taxon-name><tp:taxon-name-part taxon-name-part-type="genus" reg="Mysidium">M.</tp:taxon-name-part> <tp:taxon-name-part taxon-name-part-type="species" reg="triangulare">triangulare</tp:taxon-name-part></tp:taxon-name></italic> Wittmann; <bold>H</bold>. Telson in <italic><tp:taxon-name><tp:taxon-name-part taxon-name-part-type="genus" reg="Mysidium">M.</tp:taxon-name-part> <tp:taxon-name-part taxon-name-part-type="species" reg="gracile">gracile</tp:taxon-name-part></tp:taxon-name></italic> (Dana); <bold>I</bold>. Telson in <italic><tp:taxon-name><tp:taxon-name-part taxon-name-part-type="genus" reg="Mysidium">M.</tp:taxon-name-part> <tp:taxon-name-part taxon-name-part-type="species" reg="iliffei">iliffei</tp:taxon-name-part></tp:taxon-name></italic> Băcescu; <bold>J, K</bold>. Fourth male pleopod (<bold>J</bold>) and telson (<bold>K</bold>) in <italic><tp:taxon-name><tp:taxon-name-part taxon-name-part-type="genus" reg="Mysidium">M.</tp:taxon-name-part> <tp:taxon-name-part taxon-name-part-type="species" reg="antillarum">antillarum</tp:taxon-name-part></tp:taxon-name></italic> Wittmann; <bold>L, M</bold>. Fourth male pleopod (<bold>L</bold>) and telson (<bold>M</bold>) in <italic><tp:taxon-name><tp:taxon-name-part taxon-name-part-type="genus" reg="Mysidium">M.</tp:taxon-name-part> <tp:taxon-name-part taxon-name-part-type="species" reg="columbiae">columbiae</tp:taxon-name-part></tp:taxon-name></italic> (Zimmer). Modified after <xref ref-type="bibr" rid="B129">Wittmann and Wirtz 2019</xref> (<bold>A–H, J–M</bold>) and <xref ref-type="bibr" rid="B3">Băcescu 1991</xref> (<bold>I</bold>).</p></caption><graphic xmlns:xlink="http://www.w3.org/1999/xlink" xlink:href="zookeys-1283-093_article-169111__-g009.jpg" id="oo_1694679.jpg" position="float" orientation="portrait" xlink:type="simple"><uri content-type="original_file" xlink:type="simple">https://binary.pensoft.net/fig/1694679</uri></graphic></fig><fig id="F7" position="float" orientation="portrait"><object-id xmlns:xlink="http://www.w3.org/1999/xlink" content-type="doi" xlink:type="simple">10.3897/zookeys.1283.169111.figure7</object-id><object-id xmlns:xlink="http://www.w3.org/1999/xlink" content-type="arpha" xlink:type="simple">8FE208B2-9F14-5F09-9E29-CBD8C768758D</object-id><label>Figure 7.</label><caption><p>Distribution of the species of <italic><tp:taxon-name><tp:taxon-name-part taxon-name-part-type="genus" reg="Mysidium">Mysidium</tp:taxon-name-part></tp:taxon-name></italic> Dana, in marine caves of the Caribbean and adjacent areas. Coinciding points slightly displaced.</p></caption><graphic xmlns:xlink="http://www.w3.org/1999/xlink" xlink:href="zookeys-1283-093_article-169111__-g007.jpg" id="oo_1694677.jpg" position="float" orientation="portrait" xlink:type="simple"><uri content-type="original_file" xlink:type="simple">https://binary.pensoft.net/fig/1694677</uri></graphic></fig></tp:treatment-sec><ref-list><ref id="B129"><mixed-citation xmlns:xlink="http://www.w3.org/1999/xlink" xlink:type="simple">Wittmann KJ, Wirtz P (2019) Revision of the amphiamerican genus <italic><tp:taxon-name><tp:taxon-name-part taxon-name-part-type="genus">Mysidium</tp:taxon-name-part></tp:taxon-name></italic> Dana, 1852 (<tp:taxon-name><tp:taxon-name-part taxon-name-part-type="subphylum">Crustacea</tp:taxon-name-part></tp:taxon-name>: <tp:taxon-name><tp:taxon-name-part taxon-name-part-type="order">Mysida</tp:taxon-name-part></tp:taxon-name>: <tp:taxon-name><tp:taxon-name-part taxon-name-part-type="family">Mysidae</tp:taxon-name-part></tp:taxon-name>), with descriptions of two new species and establishment of two new subgenera. European Journal of Taxonomy 495: 1–48. <ext-link xlink:href="10.5852/ejt.2019.495" ext-link-type="doi" xlink:type="simple">https://doi.org/10.5852/ejt.2019.495</ext-link></mixed-citation></ref><ref id="B3"><mixed-citation xmlns:xlink="http://www.w3.org/1999/xlink" xlink:type="simple">Băcescu M (1991) <italic><tp:taxon-name><tp:taxon-name-part taxon-name-part-type="genus">Mysidium</tp:taxon-name-part> <tp:taxon-name-part taxon-name-part-type="species">iliffei</tp:taxon-name-part></tp:taxon-name></italic> n.sp. et <italic><tp:taxon-name><tp:taxon-name-part taxon-name-part-type="genus">Amathimysis</tp:taxon-name-part> <tp:taxon-name-part taxon-name-part-type="species">sarbui</tp:taxon-name-part></tp:taxon-name></italic> n.sp., Mysidacés nouveaux dans le secteur des Antilles. Revue Roumaine de Biologie – Biologie Animale 36(1–2): 3–8.</mixed-citation></ref><ref id="B55"><mixed-citation xmlns:xlink="http://www.w3.org/1999/xlink" xlink:type="simple">Harrison EB, Bowman TE (1987) <italic><tp:taxon-name><tp:taxon-name-part taxon-name-part-type="genus">Mysidium</tp:taxon-name-part> <tp:taxon-name-part taxon-name-part-type="species">rickettsi</tp:taxon-name-part></tp:taxon-name></italic>, a new species of mysid from the Gulf of California (<tp:taxon-name><tp:taxon-name-part taxon-name-part-type="subphylum">Crustacea</tp:taxon-name-part></tp:taxon-name>: <tp:taxon-name><tp:taxon-name-part taxon-name-part-type="order">Mysidacea</tp:taxon-name-part></tp:taxon-name>: <tp:taxon-name><tp:taxon-name-part taxon-name-part-type="family">Mysidae</tp:taxon-name-part></tp:taxon-name>). Proceedings of the Biological Society of Washington 100(3): 674–679. <ext-link xlink:href="https://www.biodiversitylibrary.org/page/34571082#page/701/mode/1up" ext-link-type="uri" xlink:type="simple">https://www.biodiversitylibrary.org/page/34571082#page/701/mode/1up</ext-link></mixed-citation></ref><ref id="B100"><mixed-citation xmlns:xlink="http://www.w3.org/1999/xlink" xlink:type="simple">Price WW, Heard RW (2009) 53. <tp:taxon-name><tp:taxon-name-part taxon-name-part-type="order">Mysida</tp:taxon-name-part></tp:taxon-name> (<tp:taxon-name><tp:taxon-name-part taxon-name-part-type="subphylum">Crustacea</tp:taxon-name-part></tp:taxon-name>) of the Gulf of Mexico. In: Felder DL, Camp DK (Eds) Gulf of Mexico – Origins, Waters, and Biota (Vol. 1). Biodiversity. Texas A&amp;M Press, College Station, 929–938.</mixed-citation></ref><ref id="B88"><mixed-citation xmlns:xlink="http://www.w3.org/1999/xlink" xlink:type="simple">Ortiz M, Hendrickx ME, Winfield I, Cházaro-Olvera S (2017b) The genus <italic><tp:taxon-name><tp:taxon-name-part taxon-name-part-type="genus">Mysidium</tp:taxon-name-part></tp:taxon-name></italic> Dana, 1852 (<tp:taxon-name><tp:taxon-name-part taxon-name-part-type="subphylum">Crustacea</tp:taxon-name-part></tp:taxon-name>, <tp:taxon-name><tp:taxon-name-part taxon-name-part-type="superorder">Peracarida</tp:taxon-name-part></tp:taxon-name>, <tp:taxon-name><tp:taxon-name-part taxon-name-part-type="order">Mysida</tp:taxon-name-part></tp:taxon-name>) in tropical America: Synthesis and identification key to species. Revista Investigaciones Marinas 37(1): 69–85. <ext-link xlink:href="https://www.oceandocs.org/handle/1834/9907" ext-link-type="uri" xlink:type="simple">https://www.oceandocs.org/handle/1834/9907</ext-link></mixed-citation></ref><ref id="B122"><mixed-citation xmlns:xlink="http://www.w3.org/1999/xlink" xlink:type="simple">Wittmann KJ (2023) Evidence and Modification of Non-Visual Eyestalk Organs in Troglobiont <tp:taxon-name><tp:taxon-name-part taxon-name-part-type="order">Mysida</tp:taxon-name-part></tp:taxon-name> and <tp:taxon-name><tp:taxon-name-part taxon-name-part-type="order">Stygiomysida</tp:taxon-name-part></tp:taxon-name> (<tp:taxon-name><tp:taxon-name-part taxon-name-part-type="subphylum">Crustacea</tp:taxon-name-part></tp:taxon-name>). <tp:taxon-name><tp:taxon-name-part taxon-name-part-type="phylum">Arthropoda</tp:taxon-name-part></tp:taxon-name> 1(4): 432–450. [+ suppl.] <ext-link xlink:href="10.3390/arthropoda1040019" ext-link-type="doi" xlink:type="simple">https://doi.org/10.3390/arthropoda1040019</ext-link></mixed-citation></ref></ref-list></tp:taxon-treatment>
