# Supplementary material for: Biodiversity, complete inventory, taxonomy and keys to the species of Mysidae (Crustacea, Mysida) from marine caves of the Caribbean with revision of three genera and description of three new species
Source: Zookeys. 2026 Jun 24;1283:93–204. doi: 10.3897/zookeys.1283.169111 (PMC13324533; doi:10.3897/zookeys.1283.169111)
Supplement: XML Treatment for Mysidium (Mysidium) gracile [file zookeys.1283.169111-treatment13.xml]

<!DOCTYPE tp:taxon-treatment
  PUBLIC "-//TaxonX//DTD Taxonomic Treatment Publishing DTD v0 20100105//EN" "tax-treatment-NSO.dtd">
<tp:taxon-treatment xmlns:tp="http://www.plazi.org/taxpub"><tp:treatment-meta><kwd-group><label>Taxon classification</label><kwd>
                <named-content content-type="kingdom">Animalia</named-content>
              </kwd><kwd>
                <named-content content-type="order">Mysida</named-content>
              </kwd><kwd>
                <named-content content-type="family">Mysidae</named-content>
              </kwd></kwd-group><mixed-citation publication-type="journal"><person-group><name><surname>Wittmann</surname><given-names>Karl J.</given-names></name><name><surname>Chevaldonné</surname><given-names>Pierre</given-names></name></person-group><article-title>Biodiversity, complete inventory, taxonomy and keys to the species of <tp:taxon-name><tp:taxon-name-part taxon-name-part-type="family" reg="Mysidae">Mysidae</tp:taxon-name-part></tp:taxon-name> (<tp:taxon-name><tp:taxon-name-part taxon-name-part-type="subphylum" reg="Crustacea">Crustacea</tp:taxon-name-part></tp:taxon-name>, <tp:taxon-name><tp:taxon-name-part taxon-name-part-type="order" reg="Mysida">Mysida</tp:taxon-name-part></tp:taxon-name>) from marine caves of the Caribbean with revision of three genera and description of three new species</article-title><source>Zookeys</source><day>24</day><month>06</month><year>2026</year><volume>1283</volume><fpage>93</fpage><lpage>204</lpage><pub-id pub-id-type="doi">10.3897/zookeys.1283.169111</pub-id></mixed-citation></tp:treatment-meta><tp:nomenclature><tp:taxon-name><object-id xmlns:xlink="http://www.w3.org/1999/xlink" content-type="arpha" xlink:type="simple">8F7F45BA-C5D0-50D9-9910-9BC66103A617</object-id>
                		<tp:taxon-name-part taxon-name-part-type="genus" reg="Mysidium">Mysidium</tp:taxon-name-part> (<tp:taxon-name-part taxon-name-part-type="subgenus" reg="Mysidium">Mysidium</tp:taxon-name-part>) <tp:taxon-name-part taxon-name-part-type="species" reg="gracile">gracile</tp:taxon-name-part>
                	</tp:taxon-name><tp:taxon-authority>(Dana, 1852)</tp:taxon-authority><xref ref-type="fig" rid="F9">Fig. 9H</xref><tp:nomenclature-citation-list><tp:nomenclature-citation><tp:taxon-name><tp:taxon-name-part taxon-name-part-type="genus" reg="Macromysis">Macromysis</tp:taxon-name-part> <tp:taxon-name-part taxon-name-part-type="species" reg="gracilis">gracilis</tp:taxon-name-part></tp:taxon-name><comment> Dana, 1852: 653–655 (original description, combination with generic junior synonym).</comment></tp:nomenclature-citation><tp:nomenclature-citation><tp:taxon-name><tp:taxon-name-part taxon-name-part-type="genus" reg="Mysidium">Mysidium</tp:taxon-name-part> <tp:taxon-name-part taxon-name-part-type="species" reg="gracile">gracile</tp:taxon-name-part></tp:taxon-name><comment>: <xref ref-type="bibr" rid="B35">Czerniavsky 1887</xref>: 85–87 (revised combination, description); <xref ref-type="bibr" rid="B98">Price and Heard 2004</xref>: 155, fig. 3K (distribution, morphological remarks); <xref ref-type="bibr" rid="B100">Price and Heard 2009</xref>: 938 (distribution); <xref ref-type="bibr" rid="B78">Miyashita and Calliari 2014</xref>: 9, Table <xref ref-type="table" rid="T1">1</xref> (distribution); <xref ref-type="bibr" rid="B88">Ortiz et al. 2017b</xref>: 74, 75, fig. 5 (distribution, diagnosis); <xref ref-type="bibr" rid="B89">Ortiz and Lalana 2018</xref>: 67, 72, fig. 11 (in species list for Cuba, in key).</comment></tp:nomenclature-citation><tp:nomenclature-citation><tp:taxon-name><tp:taxon-name-part taxon-name-part-type="genus" reg="Mysidia">Mysidia</tp:taxon-name-part> <tp:taxon-name-part taxon-name-part-type="species" reg="gracilis">gracilis</tp:taxon-name-part></tp:taxon-name><comment>: <xref ref-type="bibr" rid="B134">Zimmer 1915b</xref>: 215 (combination with generic junior homonym).</comment></tp:nomenclature-citation><tp:nomenclature-citation><tp:taxon-name><tp:taxon-name-part taxon-name-part-type="genus" reg="Mysidium">Mysidium</tp:taxon-name-part> (<tp:taxon-name-part taxon-name-part-type="subgenus" reg="Mysidium">Mysidium</tp:taxon-name-part>) <tp:taxon-name-part taxon-name-part-type="species" reg="gracile">gracile</tp:taxon-name-part></tp:taxon-name><comment>: <xref ref-type="bibr" rid="B125">Wittmann and Ariani 2019</xref>: suppl. (fluorite statoliths, biogeography); <xref ref-type="bibr" rid="B129">Wittmann and Wirtz 2019</xref>: 6–8, Table <xref ref-type="table" rid="T1">1</xref>, fig. 1 (revised diagnosis, in key).</comment></tp:nomenclature-citation></tp:nomenclature-citation-list></tp:nomenclature><tp:treatment-sec sec-type="Material examined"><title>Material examined.</title><p>Lesser Antilles — <bold>St. Vincent</bold> • 1 ♂ ad. (<abbrev xmlns:xlink="http://www.w3.org/1999/xlink" xlink:title="body length in mm" xlink:type="simple">BL</abbrev> = 4.1 mm), 2 subad., 1 juv. from entrance of Bat Cave (Station 3) — <bold>Martinique</bold> • 1 ♂ ad. (<abbrev xmlns:xlink="http://www.w3.org/1999/xlink" xlink:title="body length in mm" xlink:type="simple">BL</abbrev> = 6.6 mm) from entrance of Zeb Cave (Station 2) — <bold>Saint-Martin</bold> • 10 imm. (<named-content xmlns:xlink="http://www.w3.org/1999/xlink" content-type="dwc:institutional_code" xlink:title="Naturhistorisches Museum Wien" xlink:href="https://scientific-collections.gbif.org/institution/37a95137-fb12-4e75-b35c-ffc6e5af94f9" xlink:type="simple">NHMW</named-content>-ZOO-CR-31415) from small holes (Station 8) • 5 ♀♀ ad. (<abbrev xmlns:xlink="http://www.w3.org/1999/xlink" xlink:title="body length in mm" xlink:type="simple">BL</abbrev> = 5.2–6.8 mm), 1 ♂ ad. (<abbrev xmlns:xlink="http://www.w3.org/1999/xlink" xlink:title="body length in mm" xlink:type="simple">BL</abbrev> = 5.4 mm) from small holes (Station 7).</p></tp:treatment-sec><tp:treatment-sec sec-type="DNA data"><title>DNA data.</title><p>Eleven individuals of <italic><tp:taxon-name><tp:taxon-name-part taxon-name-part-type="genus" reg="Mysidium">M.</tp:taxon-name-part> <tp:taxon-name-part taxon-name-part-type="species" reg="gracile">gracile</tp:taxon-name-part></tp:taxon-name></italic> were successfully amplified (548 and 658 bp fragments), ten from Basse Espagnole (Station 8), Saint-Martin, and one from Bat Cave (Station 3) in St. Vincent (GenBank <ext-link xmlns:xlink="http://www.w3.org/1999/xlink" xlink:href="PV990300" ext-link-type="gen" xlink:type="simple">PV990300</ext-link>–<ext-link xmlns:xlink="http://www.w3.org/1999/xlink" xlink:href="PV990310" ext-link-type="gen" xlink:type="simple">PV990310</ext-link>). 453 bp aligned together with <italic><tp:taxon-name><tp:taxon-name-part taxon-name-part-type="genus" reg="Mysidium">M.</tp:taxon-name-part> <tp:taxon-name-part taxon-name-part-type="species" reg="columbiae">columbiae</tp:taxon-name-part></tp:taxon-name></italic> and <italic><tp:taxon-name><tp:taxon-name-part taxon-name-part-type="genus" reg="Mysidium">M.</tp:taxon-name-part> <tp:taxon-name-part taxon-name-part-type="species" reg="triangulare">triangulare</tp:taxon-name-part></tp:taxon-name></italic> (Fig. <xref ref-type="fig" rid="F8">8</xref>), the Saint-Martin <italic><tp:taxon-name><tp:taxon-name-part taxon-name-part-type="genus" reg="Mysidium">M.</tp:taxon-name-part> <tp:taxon-name-part taxon-name-part-type="species" reg="gracile">gracile</tp:taxon-name-part></tp:taxon-name></italic> displayed six closely-related (divergence 0.2–0.4%) different haplotypes. The St. Vincent sequence is quite divergent from the latter (16%), which no doubt reflects the great geographical distance (≈560 km) and natural habitat fragmentation between the two sites. Only one of the concerned substitutions is non-synonymous.</p></tp:treatment-sec><tp:treatment-sec sec-type="Short diagnosis"><title>Short diagnosis.</title><p><italic><tp:taxon-name><tp:taxon-name-part taxon-name-part-type="genus" reg="Mysidium">Mysidium</tp:taxon-name-part></tp:taxon-name></italic> with large cornea, diameter 2–3× as long as terminal segment of antennular trunk; only males with anterior margin of antennular trunk dorsally with rounded, shield-like, mediodistal extension; antennal scale clearly reaching beyond antennular trunk; thoracic endopod 3 with 3-segmented carpopropodus; male pleopod 3 with medial widening at ≈1/2 length; male pleopod 4 with 4-segmented exopod, endite of sympod reduced to weak medial hump or missing. Telson subrectangular, terminally with shallow, rounded indentation.</p></tp:treatment-sec><tp:treatment-sec sec-type="Distribution and habitat"><title>Distribution and habitat</title><p>(Fig. <xref ref-type="fig" rid="F7">7B</xref>). Widely distributed, mainly in sublittoral, also in littoral waters of the western Atlantic, ranges 32°N to 23°S, 42–68°W, 3–35 m depth, including Bermuda, Gulf of Mexico, Caribbean and coast of Brazil (<xref ref-type="bibr" rid="B98">Price and Heard 2004</xref>; <xref ref-type="bibr" rid="B88">Ortiz et al. 2017b</xref>; <xref ref-type="bibr" rid="B129">Wittmann and Wirtz 2019</xref>). Type locality is the harbor of Rio de Janeiro, ca <named-content xmlns:xlink="http://www.w3.org/1999/xlink" content-type="dwc:verbatimCoordinates" xlink:type="simple">22°54'S, 43°10'W</named-content> (<xref ref-type="bibr" rid="B37">Dana 1852</xref>). Found in a great variety of marine to metahaline habitats. Swarms hovering during the daytime over the sea floor, also found between corals and associated with sea urchins and fish (<xref ref-type="bibr" rid="B102">Randall et al. 1964</xref>; <xref ref-type="bibr" rid="B41">Emery 1968</xref>). Present records in the Lesser Antilles are from small swarms at the entrance of caves (Stations 2, 3) or in small holes (Stations 7, 8), also recovered as a single specimen from a large swarm of <italic><tp:taxon-name><tp:taxon-name-part taxon-name-part-type="genus" reg="Mysidium">M.</tp:taxon-name-part> <tp:taxon-name-part taxon-name-part-type="species" reg="columbiae">columbiae</tp:taxon-name-part></tp:taxon-name></italic> in the entrance of Zeb Cave (Station 2). The great dominance of non-cave records classifies this species as trogloxene.</p></tp:treatment-sec><tp:treatment-sec><!--Section generated to contain objects referenced in tp:taxon-treatment.--><fig id="F9" position="float" orientation="portrait"><object-id xmlns:xlink="http://www.w3.org/1999/xlink" content-type="doi" xlink:type="simple">10.3897/zookeys.1283.169111.figure9</object-id><object-id xmlns:xlink="http://www.w3.org/1999/xlink" content-type="arpha" xlink:type="simple">04FDEA06-D118-50E0-865A-4D3A1F26CCAA</object-id><label>Figure 9.</label><caption><p>Differentiation between the species of <italic><tp:taxon-name><tp:taxon-name-part taxon-name-part-type="genus" reg="Mysidium">Mysidium</tp:taxon-name-part></tp:taxon-name></italic> Dana, so far recorded in Caribbean caves. <bold>A–C</bold>. Cephalic region of male (<bold>A</bold>) and telson variants (<bold>B, C</bold>) in <italic><tp:taxon-name><tp:taxon-name-part taxon-name-part-type="genus" reg="Mysidium">Mysidium</tp:taxon-name-part> <tp:taxon-name-part taxon-name-part-type="species" reg="integrum">integrum</tp:taxon-name-part></tp:taxon-name></italic> W.M. Tattersall; <bold>D, E</bold>. Cephalic region of male (<bold>D</bold>) and telson (<bold>E</bold>) in <italic><tp:taxon-name><tp:taxon-name-part taxon-name-part-type="genus" reg="Mysidium">M.</tp:taxon-name-part> <tp:taxon-name-part taxon-name-part-type="species" reg="cubanense">cubanense</tp:taxon-name-part></tp:taxon-name></italic> Băcescu &amp; Ortiz; <bold>F, G</bold>. Fourth male pleopod (<bold>F</bold>) and telson (<bold>G</bold>) in <italic><tp:taxon-name><tp:taxon-name-part taxon-name-part-type="genus" reg="Mysidium">M.</tp:taxon-name-part> <tp:taxon-name-part taxon-name-part-type="species" reg="triangulare">triangulare</tp:taxon-name-part></tp:taxon-name></italic> Wittmann; <bold>H</bold>. Telson in <italic><tp:taxon-name><tp:taxon-name-part taxon-name-part-type="genus" reg="Mysidium">M.</tp:taxon-name-part> <tp:taxon-name-part taxon-name-part-type="species" reg="gracile">gracile</tp:taxon-name-part></tp:taxon-name></italic> (Dana); <bold>I</bold>. Telson in <italic><tp:taxon-name><tp:taxon-name-part taxon-name-part-type="genus" reg="Mysidium">M.</tp:taxon-name-part> <tp:taxon-name-part taxon-name-part-type="species" reg="iliffei">iliffei</tp:taxon-name-part></tp:taxon-name></italic> Băcescu; <bold>J, K</bold>. Fourth male pleopod (<bold>J</bold>) and telson (<bold>K</bold>) in <italic><tp:taxon-name><tp:taxon-name-part taxon-name-part-type="genus" reg="Mysidium">M.</tp:taxon-name-part> <tp:taxon-name-part taxon-name-part-type="species" reg="antillarum">antillarum</tp:taxon-name-part></tp:taxon-name></italic> Wittmann; <bold>L, M</bold>. Fourth male pleopod (<bold>L</bold>) and telson (<bold>M</bold>) in <italic><tp:taxon-name><tp:taxon-name-part taxon-name-part-type="genus" reg="Mysidium">M.</tp:taxon-name-part> <tp:taxon-name-part taxon-name-part-type="species" reg="columbiae">columbiae</tp:taxon-name-part></tp:taxon-name></italic> (Zimmer). Modified after <xref ref-type="bibr" rid="B129">Wittmann and Wirtz 2019</xref> (<bold>A–H, J–M</bold>) and <xref ref-type="bibr" rid="B3">Băcescu 1991</xref> (<bold>I</bold>).</p></caption><graphic xmlns:xlink="http://www.w3.org/1999/xlink" xlink:href="zookeys-1283-093_article-169111__-g009.jpg" id="oo_1694679.jpg" position="float" orientation="portrait" xlink:type="simple"><uri content-type="original_file" xlink:type="simple">https://binary.pensoft.net/fig/1694679</uri></graphic></fig><table-wrap id="T1" position="float" orientation="portrait"><label>Table 1.</label><caption><p>Detailed sampling data from marine caves of the Caribbean with supplements from other sea areas.</p></caption><table><tbody><tr><th rowspan="1" colspan="1">Station #</th><th rowspan="1" colspan="1">Locality</th><th rowspan="1" colspan="1">Coordinates</th><th rowspan="1" colspan="1">Depth (m)</th><th rowspan="1" colspan="1">Date (local time)</th><th rowspan="1" colspan="1">Sample description</th><th rowspan="1" colspan="1">Species recorded</th></tr><tr><td rowspan="1" colspan="1">
                  <bold>1</bold>
                </td><td rowspan="1" colspan="1">Caribbean, Lesser Antilles, Martinique, Anses d’Arlet, Anse Noire Cave</td><td rowspan="1" colspan="1">
                  <named-content xmlns:xlink="http://www.w3.org/1999/xlink" content-type="dwc:verbatimCoordinates" xlink:type="simple">14°31.70'N, 61°05.30'W</named-content>
                </td><td rowspan="1" colspan="1">4</td><td rowspan="1" colspan="1">14 May 2015, morning</td><td rowspan="1" colspan="1">PACOTILLES-2 station #545, semi-dark part of marine cave, mysids forming a small group, leg. P.C.</td><td rowspan="1" colspan="1"><italic><tp:taxon-name><tp:taxon-name-part taxon-name-part-type="genus" reg="Heteromysis">Heteromysis</tp:taxon-name-part> <tp:taxon-name-part taxon-name-part-type="species" reg="troglophila">troglophila</tp:taxon-name-part></tp:taxon-name></italic> sp. nov.</td></tr><tr><td rowspan="1" colspan="1">
                  <bold>2</bold>
                </td><td rowspan="1" colspan="1">Caribbean, Lesser Antilles, Martinique, Zeb Cave</td><td rowspan="1" colspan="1">
                  <named-content xmlns:xlink="http://www.w3.org/1999/xlink" content-type="dwc:verbatimCoordinates" xlink:type="simple">14°27.83'N, 61°01.07'W</named-content>
                </td><td rowspan="1" colspan="1">20</td><td rowspan="1" colspan="1">15 May 2015, morning</td><td rowspan="1" colspan="1">PACOTILLES-2 station #547, mysid swarm in entrance of marine cave, leg. P.C.</td><td rowspan="1" colspan="1"><italic><tp:taxon-name><tp:taxon-name-part taxon-name-part-type="genus" reg="Mysidium">Mysidium</tp:taxon-name-part> <tp:taxon-name-part taxon-name-part-type="species" reg="gracile">gracile</tp:taxon-name-part></tp:taxon-name></italic>, <italic><tp:taxon-name><tp:taxon-name-part taxon-name-part-type="genus" reg="Mysidium">M.</tp:taxon-name-part> <tp:taxon-name-part taxon-name-part-type="species" reg="integrum">integrum</tp:taxon-name-part></tp:taxon-name></italic>, <italic><tp:taxon-name><tp:taxon-name-part taxon-name-part-type="genus" reg="Mysidium">M.</tp:taxon-name-part> <tp:taxon-name-part taxon-name-part-type="species" reg="columbiae">columbiae</tp:taxon-name-part></tp:taxon-name></italic></td></tr><tr><td rowspan="1" colspan="1">
                  <bold>3</bold>
                </td><td rowspan="1" colspan="1">Caribbean, Lesser Antilles, St Vincent, Bat Cave</td><td rowspan="1" colspan="1">
                  <named-content xmlns:xlink="http://www.w3.org/1999/xlink" content-type="dwc:verbatimCoordinates" xlink:type="simple">13°11.28'N, 61°16.17'W</named-content>
                </td><td rowspan="1" colspan="1">10</td><td rowspan="1" colspan="1">18 May 2015, morning</td><td rowspan="1" colspan="1">PACOTILLES-2 station #553, entrance of marine cave, leg. P.C.</td><td rowspan="1" colspan="1">
                  <italic>
                    <tp:taxon-name><tp:taxon-name-part taxon-name-part-type="genus" reg="Mysidium">Mysidium</tp:taxon-name-part> <tp:taxon-name-part taxon-name-part-type="species" reg="gracile">gracile</tp:taxon-name-part></tp:taxon-name>
                  </italic>
                </td></tr><tr><td rowspan="1" colspan="1">
                  <bold>4</bold>
                </td><td rowspan="1" colspan="1">Caribbean, Lesser Antilles, The Grenadines, SW-Bequia, W of Admiralty Bay, Full Moon Cave</td><td rowspan="1" colspan="1">
                  <named-content xmlns:xlink="http://www.w3.org/1999/xlink" content-type="dwc:verbatimCoordinates" xlink:type="simple">12°59.52'N, 61°16.73'W</named-content>
                </td><td rowspan="1" colspan="1">13</td><td rowspan="1" colspan="1">19 May 2015, morning</td><td rowspan="1" colspan="1">PACOTILLES-2 station #555, sampled with Sket bottle in darkest area of marine cave, huge swarms, leg. P.C.</td><td rowspan="1" colspan="1"><italic><tp:taxon-name><tp:taxon-name-part taxon-name-part-type="genus" reg="Palaumysis">Palaumysis</tp:taxon-name-part> <tp:taxon-name-part taxon-name-part-type="species" reg="antillensis">antillensis</tp:taxon-name-part></tp:taxon-name></italic> sp. nov.</td></tr><tr><td rowspan="1" colspan="1">
                  <bold>5</bold>
                </td><td rowspan="1" colspan="1">Caribbean, Lesser Antilles, The Grenadines, SW-Bequia, W of Admiralty Bay, Full Moon Cave</td><td rowspan="1" colspan="1">
                  <named-content xmlns:xlink="http://www.w3.org/1999/xlink" content-type="dwc:verbatimCoordinates" xlink:type="simple">12°59.52'N, 61°16.73'W</named-content>
                </td><td rowspan="1" colspan="1">13</td><td rowspan="1" colspan="1">19 May 2015, afternoon</td><td rowspan="1" colspan="1">PACOTILLES-2 station #556a, semi-dark part of marine cave, mysids in small groups, leg. P.C.</td><td rowspan="1" colspan="1">
                  <italic>
                    <tp:taxon-name><tp:taxon-name-part taxon-name-part-type="genus" reg="Parvimysis">Parvimysis</tp:taxon-name-part> <tp:taxon-name-part taxon-name-part-type="species" reg="laminata">laminata</tp:taxon-name-part></tp:taxon-name>
                  </italic>
                </td></tr><tr><td rowspan="1" colspan="1">
                  <bold>6</bold>
                </td><td rowspan="1" colspan="1">Caribbean, Lesser Antilles, The Grenadines, SW-Bequia, W of Admiralty Bay, Full Moon Cave</td><td rowspan="1" colspan="1">
                  <named-content xmlns:xlink="http://www.w3.org/1999/xlink" content-type="dwc:verbatimCoordinates" xlink:type="simple">12°59.52'N, 61°16.73'W</named-content>
                </td><td rowspan="1" colspan="1">13</td><td rowspan="1" colspan="1">19 May 2015, afternoon</td><td rowspan="1" colspan="1">PACOTILLES-2 station #556b, marine, mid-cave swarm, leg. P.C.</td><td rowspan="1" colspan="1"><italic><tp:taxon-name><tp:taxon-name-part taxon-name-part-type="genus" reg="Mysidium">Mysidium</tp:taxon-name-part> <tp:taxon-name-part taxon-name-part-type="species" reg="antillarum">antillarum</tp:taxon-name-part></tp:taxon-name></italic>, <italic><tp:taxon-name><tp:taxon-name-part taxon-name-part-type="genus" reg="Mysidium">M.</tp:taxon-name-part> <tp:taxon-name-part taxon-name-part-type="species" reg="columbiae">columbiae</tp:taxon-name-part></tp:taxon-name></italic></td></tr><tr><td rowspan="1" colspan="1">
                  <bold>7</bold>
                </td><td rowspan="1" colspan="1">Caribbean, Lesser Antilles, Saint-Martin, Circus</td><td rowspan="1" colspan="1">
                  <named-content xmlns:xlink="http://www.w3.org/1999/xlink" content-type="dwc:verbatimCoordinates" xlink:type="simple">18°06.51'N, 62°59.00'W</named-content>
                </td><td rowspan="1" colspan="1">12</td><td rowspan="1" colspan="1">26 May 2015, morning</td><td rowspan="1" colspan="1">PACOTILLES-2 station #565, marine, semi-dark areas, from small holes, leg. P.C.</td><td rowspan="1" colspan="1">
                  <italic>
                    <tp:taxon-name><tp:taxon-name-part taxon-name-part-type="genus" reg="Mysidium">Mysidium</tp:taxon-name-part> <tp:taxon-name-part taxon-name-part-type="species" reg="gracile">gracile</tp:taxon-name-part></tp:taxon-name>
                  </italic>
                </td></tr><tr><td rowspan="1" colspan="1">
                  <bold>8</bold>
                </td><td rowspan="1" colspan="1">Caribbean, Lesser Antilles, Saint-Martin, Basse Espagnole</td><td rowspan="1" colspan="1">
                  <named-content xmlns:xlink="http://www.w3.org/1999/xlink" content-type="dwc:verbatimCoordinates" xlink:type="simple">18°07.82'N, 63°00.27'W</named-content>
                </td><td rowspan="1" colspan="1">15</td><td rowspan="1" colspan="1">27 May 2015, morning</td><td rowspan="1" colspan="1">PACOTILLES-2 station #567, marine, semi-dark areas, from small holes, leg. P.C.</td><td rowspan="1" colspan="1"><italic><tp:taxon-name><tp:taxon-name-part taxon-name-part-type="genus" reg="Mysidium">Mysidium</tp:taxon-name-part> <tp:taxon-name-part taxon-name-part-type="species" reg="gracile">gracile</tp:taxon-name-part></tp:taxon-name></italic>, <italic><tp:taxon-name><tp:taxon-name-part taxon-name-part-type="genus" reg="Mysidium">M.</tp:taxon-name-part> <tp:taxon-name-part taxon-name-part-type="species" reg="integrum">integrum</tp:taxon-name-part></tp:taxon-name></italic>, <italic><tp:taxon-name><tp:taxon-name-part taxon-name-part-type="genus" reg="Mysidium">M.</tp:taxon-name-part> <tp:taxon-name-part taxon-name-part-type="species" reg="triangulare">triangulare</tp:taxon-name-part></tp:taxon-name></italic></td></tr><tr><td rowspan="1" colspan="1">
                  <bold>9</bold>
                </td><td rowspan="1" colspan="1">Caribbean, Lesser Antilles, Guadeloupe, Pointe Fontaine, Grande Terre, north of Port-Louis, Cathedral Cave</td><td rowspan="1" colspan="1">
                  <named-content xmlns:xlink="http://www.w3.org/1999/xlink" content-type="dwc:verbatimCoordinates" xlink:type="simple">16°27.74'N, 61°31.84'W</named-content>
                </td><td rowspan="1" colspan="1">18</td><td rowspan="1" colspan="1">29 May 2015, afternoon</td><td rowspan="1" colspan="1">PACOTILLES-2 station #571a, semi-dark part of marine cave, mysids in small groups, leg. P.C.</td><td rowspan="1" colspan="1">
                  <italic>
                    <tp:taxon-name><tp:taxon-name-part taxon-name-part-type="genus" reg="Parvimysis">Parvimysis</tp:taxon-name-part> <tp:taxon-name-part taxon-name-part-type="species" reg="laminata">laminata</tp:taxon-name-part></tp:taxon-name>
                  </italic>
                </td></tr><tr><td rowspan="1" colspan="1">
                  <bold>10</bold>
                </td><td rowspan="1" colspan="1">Caribbean, Lesser Antilles, Guadeloupe, Pointe Fontaine, Grande Terre, north of Port-Louis, Cathedral Cave</td><td rowspan="1" colspan="1">
                  <named-content xmlns:xlink="http://www.w3.org/1999/xlink" content-type="dwc:verbatimCoordinates" xlink:type="simple">16°27.74'N, 61°31.84'W</named-content>
                </td><td rowspan="1" colspan="1">18</td><td rowspan="1" colspan="1">29 May 2015, afternoon</td><td rowspan="1" colspan="1">PACOTILLES-2 station #571b, marine, cave entrance swarm, leg. P.C.</td><td rowspan="1" colspan="1"><italic><tp:taxon-name><tp:taxon-name-part taxon-name-part-type="genus" reg="Mysidium">Mysidium</tp:taxon-name-part> <tp:taxon-name-part taxon-name-part-type="species" reg="columbiae">columbiae</tp:taxon-name-part></tp:taxon-name></italic>, <italic><tp:taxon-name><tp:taxon-name-part taxon-name-part-type="genus" reg="Mysidium">M.</tp:taxon-name-part> <tp:taxon-name-part taxon-name-part-type="species" reg="integrum">integrum</tp:taxon-name-part></tp:taxon-name></italic></td></tr><tr><td rowspan="1" colspan="1">
                  <bold>11</bold>
                </td><td rowspan="1" colspan="1">Caribbean, Lesser Antilles, Guadeloupe, Pointe Fontaine, Grande Terre, north of Port-Louis, Barracuda Cave</td><td rowspan="1" colspan="1">
                  <named-content xmlns:xlink="http://www.w3.org/1999/xlink" content-type="dwc:verbatimCoordinates" xlink:type="simple">16°27.30'N, 61°32.25'W</named-content>
                </td><td rowspan="1" colspan="1">19</td><td rowspan="1" colspan="1">30 May 2015, afternoon</td><td rowspan="1" colspan="1">PACOTILLES-2 station #573, semi-dark part of marine cave, mysids in small groups, leg. P.C.</td><td rowspan="1" colspan="1"><italic><tp:taxon-name><tp:taxon-name-part taxon-name-part-type="genus" reg="Bermudamysis">Bermudamysis</tp:taxon-name-part> <tp:taxon-name-part taxon-name-part-type="species" reg="caribbaea">caribbaea</tp:taxon-name-part></tp:taxon-name></italic> sp. nov., <italic><tp:taxon-name><tp:taxon-name-part taxon-name-part-type="genus" reg="Mysidium">Mysidium</tp:taxon-name-part> <tp:taxon-name-part taxon-name-part-type="species" reg="columbiae">columbiae</tp:taxon-name-part></tp:taxon-name></italic>, <italic><tp:taxon-name><tp:taxon-name-part taxon-name-part-type="genus" reg="Parvimysis">Parvimysis</tp:taxon-name-part> <tp:taxon-name-part taxon-name-part-type="species" reg="laminata">laminata</tp:taxon-name-part></tp:taxon-name></italic></td></tr><tr><td rowspan="1" colspan="1">
                  <bold>12</bold>
                </td><td rowspan="1" colspan="1">Caribbean, Lesser Antilles, Guadeloupe, Pointe de la Grande Vigie, Grande Terre, Amedien Cave</td><td rowspan="1" colspan="1">
                  <named-content xmlns:xlink="http://www.w3.org/1999/xlink" content-type="dwc:verbatimCoordinates" xlink:type="simple">16°30.72'N, 61°27.97'W</named-content>
                </td><td rowspan="1" colspan="1">6</td><td rowspan="1" colspan="1">31 May 2015, morning</td><td rowspan="1" colspan="1">PACOTILLES-2 station #574, dark part of marine cave, mysids solitary, leg. P.C.</td><td rowspan="1" colspan="1"><italic><tp:taxon-name><tp:taxon-name-part taxon-name-part-type="genus" reg="Heteromysis">Heteromysis</tp:taxon-name-part> <tp:taxon-name-part taxon-name-part-type="species" reg="troglophila">troglophila</tp:taxon-name-part></tp:taxon-name></italic> sp. nov.</td></tr><tr><td rowspan="1" colspan="1">
                  <bold>13</bold>
                </td><td rowspan="1" colspan="1">Caribbean, Lesser Antilles, Guadeloupe, Pointe Fontaine, Grande Terre, north of Port-Louis, Cathedral Cave</td><td rowspan="1" colspan="1">
                  <named-content xmlns:xlink="http://www.w3.org/1999/xlink" content-type="dwc:verbatimCoordinates" xlink:type="simple">16°27.74'N, 61°31.84'W</named-content>
                </td><td rowspan="1" colspan="1">18</td><td rowspan="1" colspan="1">31 May 2015, afternoon</td><td rowspan="1" colspan="1">PACOTILLES-2 station #575-1, sampled in darkest area of marine cave, huge swarms, leg. P.C.</td><td rowspan="1" colspan="1"><italic><tp:taxon-name><tp:taxon-name-part taxon-name-part-type="genus" reg="Palaumysis">Palaumysis</tp:taxon-name-part> <tp:taxon-name-part taxon-name-part-type="species" reg="antillensis">antillensis</tp:taxon-name-part></tp:taxon-name></italic> sp. nov.</td></tr><tr><td rowspan="1" colspan="1">
                  <bold>14</bold>
                </td><td rowspan="1" colspan="1">Caribbean, Lesser Antilles, Guadeloupe, Pointe Fontaine, Grande Terre, north of Port-Louis, Cathedral Cave</td><td rowspan="1" colspan="1">
                  <named-content xmlns:xlink="http://www.w3.org/1999/xlink" content-type="dwc:verbatimCoordinates" xlink:type="simple">16°27.74'N, 61°31.84'W</named-content>
                </td><td rowspan="1" colspan="1">18</td><td rowspan="1" colspan="1">31 May 2015, afternoon</td><td rowspan="1" colspan="1">PACOTILLES-2 station #575-2, dark part of marine cave, together with thousands of <italic><tp:taxon-name><tp:taxon-name-part taxon-name-part-type="genus" reg="Palaumysis">Palaumysis</tp:taxon-name-part> <tp:taxon-name-part taxon-name-part-type="species" reg="antillensis">antillensis</tp:taxon-name-part></tp:taxon-name></italic>, leg. P.C.</td><td rowspan="1" colspan="1">
                  <italic>
                    <tp:taxon-name><tp:taxon-name-part taxon-name-part-type="genus" reg="Platyops">Platyops</tp:taxon-name-part> <tp:taxon-name-part taxon-name-part-type="species" reg="sterreri">sterreri</tp:taxon-name-part></tp:taxon-name>
                  </italic>
                </td></tr><tr><td rowspan="1" colspan="1">
                  <bold>15</bold>
                </td><td rowspan="1" colspan="1">Caribbean, Leeward Antilles, west coast of Curaçao, Blue Chamber (The Cove)</td><td rowspan="1" colspan="1">
                  <named-content xmlns:xlink="http://www.w3.org/1999/xlink" content-type="dwc:verbatimCoordinates" xlink:type="simple">12°17.93'N, 69°09.26'W</named-content>
                </td><td rowspan="1" colspan="1">3</td><td rowspan="1" colspan="1">25 Feb. 2014, about 14:40, day</td><td rowspan="1" colspan="1">Mysid swarms in rock recesses and in an intertidal marine cave, leg. K.J.W.</td><td rowspan="1" colspan="1"><italic><tp:taxon-name><tp:taxon-name-part taxon-name-part-type="genus" reg="Mysidium">Mysidium</tp:taxon-name-part> <tp:taxon-name-part taxon-name-part-type="species" reg="integrum">integrum</tp:taxon-name-part></tp:taxon-name></italic>, <italic><tp:taxon-name><tp:taxon-name-part taxon-name-part-type="genus" reg="Mysidium">M.</tp:taxon-name-part> <tp:taxon-name-part taxon-name-part-type="species" reg="triangulare">triangulare</tp:taxon-name-part></tp:taxon-name></italic>, <italic><tp:taxon-name><tp:taxon-name-part taxon-name-part-type="genus" reg="Parvimysis">Parvimysis</tp:taxon-name-part> <tp:taxon-name-part taxon-name-part-type="species" reg="laminata">laminata</tp:taxon-name-part></tp:taxon-name></italic></td></tr><tr><td rowspan="1" colspan="1">
                  <bold>16</bold>
                </td><td rowspan="1" colspan="1">Caribbean, Leeward Antilles, southwest coast of Curaçao, Boca Sint Michiel, Sun Reef</td><td rowspan="1" colspan="1">
                  <named-content xmlns:xlink="http://www.w3.org/1999/xlink" content-type="dwc:verbatimCoordinates" xlink:type="simple">12°08.35'N, 68°59.89'W</named-content>
                </td><td rowspan="1" colspan="1">7–21</td><td rowspan="1" colspan="1">19 Feb. 2014, 19:30–20:30, night</td><td rowspan="1" colspan="1">Reef flat and reef slope, above sand inside rock recesses, leg. K.J.W.</td><td rowspan="1" colspan="1">
                  <italic>
                    <tp:taxon-name><tp:taxon-name-part taxon-name-part-type="genus" reg="Mysidium">Mysidium</tp:taxon-name-part> <tp:taxon-name-part taxon-name-part-type="species" reg="cubanense">cubanense</tp:taxon-name-part></tp:taxon-name>
                  </italic>
                </td></tr><tr><td rowspan="1" colspan="1">
                  <bold>17</bold>
                </td><td rowspan="1" colspan="1">Caribbean, Leeward Antilles, southwest coast of Curaçao, Boca Sint Michiel, Sun Reef</td><td rowspan="1" colspan="1">
                  <named-content xmlns:xlink="http://www.w3.org/1999/xlink" content-type="dwc:verbatimCoordinates" xlink:type="simple">12°08.35'N, 68°59.89'W</named-content>
                </td><td rowspan="1" colspan="1">7–28</td><td rowspan="1" colspan="1">20 Feb. 2014, 08:15–09:00, day</td><td rowspan="1" colspan="1">Reef flat and reef slope, small swarms in entrance of small marine caves, also in empty shell of <italic><tp:taxon-name><tp:taxon-name-part taxon-name-part-type="genus" reg="Strombus">Strombus</tp:taxon-name-part></tp:taxon-name></italic> sp., leg. K.J.W.</td><td rowspan="1" colspan="1"><italic><tp:taxon-name><tp:taxon-name-part taxon-name-part-type="genus" reg="Anchialina">Anchialina</tp:taxon-name-part> <tp:taxon-name-part taxon-name-part-type="species" reg="typica">typica</tp:taxon-name-part> <tp:taxon-name-part taxon-name-part-type="subspecies" reg="typica">typica</tp:taxon-name-part></tp:taxon-name></italic>, <italic><tp:taxon-name><tp:taxon-name-part taxon-name-part-type="genus" reg="Mysidium">Mysidium</tp:taxon-name-part> <tp:taxon-name-part taxon-name-part-type="species" reg="antillarum">antillarum</tp:taxon-name-part></tp:taxon-name></italic>, <italic><tp:taxon-name><tp:taxon-name-part taxon-name-part-type="genus" reg="Mysidium">M.</tp:taxon-name-part> <tp:taxon-name-part taxon-name-part-type="species" reg="columbiae">columbiae</tp:taxon-name-part></tp:taxon-name></italic>, <italic><tp:taxon-name><tp:taxon-name-part taxon-name-part-type="genus" reg="Mysidium">M.</tp:taxon-name-part> <tp:taxon-name-part taxon-name-part-type="species" reg="integrum">integrum</tp:taxon-name-part></tp:taxon-name></italic>, <italic><tp:taxon-name><tp:taxon-name-part taxon-name-part-type="genus" reg="Mysidium">M.</tp:taxon-name-part> <tp:taxon-name-part taxon-name-part-type="species" reg="triangulare">triangulare</tp:taxon-name-part></tp:taxon-name></italic>, <italic><tp:taxon-name><tp:taxon-name-part taxon-name-part-type="genus" reg="Parvimysis">Parvimysis</tp:taxon-name-part> <tp:taxon-name-part taxon-name-part-type="species" reg="laminata">laminata</tp:taxon-name-part></tp:taxon-name></italic>, <italic><tp:taxon-name><tp:taxon-name-part taxon-name-part-type="genus" reg="Parvimysis">P.</tp:taxon-name-part> <tp:taxon-name-part taxon-name-part-type="species" reg="brattegardi">brattegardi</tp:taxon-name-part></tp:taxon-name></italic></td></tr><tr><td rowspan="1" colspan="1">
                  <bold>18</bold>
                </td><td rowspan="1" colspan="1">Caribbean, Leeward Antilles, Curaçao, Playa Lagun</td><td rowspan="1" colspan="1">
                  <named-content xmlns:xlink="http://www.w3.org/1999/xlink" content-type="dwc:verbatimCoordinates" xlink:type="simple">12°19.09'N, 69°09.07'W</named-content>
                </td><td rowspan="1" colspan="1">5</td><td rowspan="1" colspan="1">28 Aug. 1997, day</td><td rowspan="1" colspan="1">Above sand inside small marine cave, leg. Peter Wirtz</td><td rowspan="1" colspan="1">
                  <italic>
                    <tp:taxon-name><tp:taxon-name-part taxon-name-part-type="genus" reg="Mysidium">Mysidium</tp:taxon-name-part> <tp:taxon-name-part taxon-name-part-type="species" reg="cubanense">cubanense</tp:taxon-name-part></tp:taxon-name>
                  </italic>
                </td></tr><tr><td rowspan="1" colspan="1">
                  <bold>19</bold>
                </td><td rowspan="1" colspan="1">Caribbean, Leeward Antilles, Curaçao, Playa Lagun</td><td rowspan="1" colspan="1">
                  <named-content xmlns:xlink="http://www.w3.org/1999/xlink" content-type="dwc:verbatimCoordinates" xlink:type="simple">12°19.10'N, 69°09.12'W</named-content>
                </td><td rowspan="1" colspan="1">5</td><td rowspan="1" colspan="1">28 Aug. 1997, day</td><td rowspan="1" colspan="1">Inside marine cave, leg. Peter Wirtz</td><td rowspan="1" colspan="1">
                  <italic>
                    <tp:taxon-name><tp:taxon-name-part taxon-name-part-type="genus" reg="Parvimysis">Parvimysis</tp:taxon-name-part> <tp:taxon-name-part taxon-name-part-type="species" reg="laminata">laminata</tp:taxon-name-part></tp:taxon-name>
                    <tp:taxon-name><tp:taxon-name-part taxon-name-part-type="genus" reg="Heteromysis">Heteromysis</tp:taxon-name-part> <tp:taxon-name-part taxon-name-part-type="species" reg="bermudensis">bermudensis</tp:taxon-name-part></tp:taxon-name>
                  </italic>
                </td></tr><tr><td rowspan="1" colspan="1">
                  <bold>20</bold>
                </td><td rowspan="1" colspan="1">Caribbean, Greater Antilles, S-Jamaica, Portland Ridge / Parish Claredon, Jackson Bay Cave</td><td rowspan="1" colspan="1">
                  <named-content xmlns:xlink="http://www.w3.org/1999/xlink" content-type="dwc:verbatimCoordinates" xlink:type="simple">17°44.11'N, 77°13.40'W</named-content>
                </td><td rowspan="1" colspan="1">–</td><td rowspan="1" colspan="1">Mar. 1995, day</td><td rowspan="1" colspan="1">200 m from cave entrance, 4 <abbrev xmlns:xlink="http://www.w3.org/1999/xlink" xlink:title="practical salinity units" xlink:type="simple">psu</abbrev>, leg. C.D. Schubart, don. Wulf C. Kobusch</td><td rowspan="1" colspan="1">
                  <italic>
                    <tp:taxon-name><tp:taxon-name-part taxon-name-part-type="genus" reg="Antromysis">Antromysis</tp:taxon-name-part> <tp:taxon-name-part taxon-name-part-type="species" reg="peckorum">peckorum</tp:taxon-name-part></tp:taxon-name>
                  </italic>
                </td></tr><tr><td rowspan="1" colspan="1">
                  <bold>21</bold>
                </td><td rowspan="1" colspan="1">Bahamas, Long Island, ≈260 km to the southeast of the type locality, Stevens</td><td rowspan="1" colspan="1">this island at, <named-content xmlns:xlink="http://www.w3.org/1999/xlink" content-type="dwc:verbatimCoordinates" xlink:type="simple">23°04.5'N, 75°01.2'W</named-content></td><td rowspan="1" colspan="1">45</td><td rowspan="1" colspan="1">9 Jan. 2005</td><td rowspan="1" colspan="1">Submarine cave, don. Kenneth Meland</td><td rowspan="1" colspan="1">
                  <italic>
                    <tp:taxon-name><tp:taxon-name-part taxon-name-part-type="genus" reg="Palaumysis">Palaumysis</tp:taxon-name-part> <tp:taxon-name-part taxon-name-part-type="species" reg="bahamensis">bahamensis</tp:taxon-name-part></tp:taxon-name>
                  </italic>
                </td></tr><tr><td rowspan="1" colspan="1">
                  <bold>22</bold>
                </td><td rowspan="1" colspan="1">Caribbean coast of Cuba, Isla de Pinos = Isla de la Juventud, Cueva de los Murciélagos (Bat Cave), sea distance 1500 m</td><td rowspan="1" colspan="1">this island at, <named-content xmlns:xlink="http://www.w3.org/1999/xlink" content-type="dwc:verbatimCoordinates" xlink:type="simple">21°45.00'N, 82°49.20'W</named-content></td><td rowspan="1" colspan="1">–</td><td rowspan="1" colspan="1">23 Mar. 1973</td><td rowspan="1" colspan="1">Brackish water, leg. Christian Juberthie and Nicasio Viña (Cubano-Romanian Speleological Expedition)</td><td rowspan="1" colspan="1">
                  <italic>
                    <tp:taxon-name><tp:taxon-name-part taxon-name-part-type="genus" reg="Antromysis">Antromysis</tp:taxon-name-part> <tp:taxon-name-part taxon-name-part-type="species" reg="juberthiei">juberthiei</tp:taxon-name-part></tp:taxon-name>
                  </italic>
                </td></tr><tr><td rowspan="1" colspan="1">
                  <bold>23</bold>
                </td><td rowspan="1" colspan="1">Caribbean coast of Cuba, Península de Zapata, El Brinco Cave</td><td rowspan="1" colspan="1">
                  <named-content xmlns:xlink="http://www.w3.org/1999/xlink" content-type="dwc:verbatimCoordinates" xlink:type="simple">22°04.54'N, 81°03.37'W</named-content>
                </td><td rowspan="1" colspan="1">–</td><td rowspan="1" colspan="1">29 Nov. 2014</td><td rowspan="1" colspan="1">Anchialine cave with entrance ≈390 m landwards Playa Girón, leg. Alejandro Martinez Garcia</td><td rowspan="1" colspan="1"><italic><tp:taxon-name><tp:taxon-name-part taxon-name-part-type="genus" reg="Palaumysis">Palaumysis</tp:taxon-name-part> <tp:taxon-name-part taxon-name-part-type="species" reg="antillensis">antillensis</tp:taxon-name-part></tp:taxon-name></italic> sp. nov.</td></tr><tr><td rowspan="1" colspan="1">
                  <bold>24</bold>
                </td><td rowspan="1" colspan="1">Caribbean coast of Cuba, Cueva Juanelo Piedra, brackish water lake in anchialine cave 5 km north of the Caribbean coast</td><td rowspan="1" colspan="1">
                  <named-content xmlns:xlink="http://www.w3.org/1999/xlink" content-type="dwc:verbatimCoordinates" xlink:type="simple">22°43.80'N, 82°24.42'W</named-content>
                </td><td rowspan="1" colspan="1">–</td><td rowspan="1" colspan="1">22 Nov. 1970</td><td rowspan="1" colspan="1">Leg. Traian Orghidan, Christian Juberthie, Nicasio Viña and Carlos Fundora (Cubano-Romanian Speleological Expedition)</td><td rowspan="1" colspan="1">
                  <italic>
                    <tp:taxon-name><tp:taxon-name-part taxon-name-part-type="genus" reg="Antromysis">Antromysis</tp:taxon-name-part> <tp:taxon-name-part taxon-name-part-type="species" reg="cubanica">cubanica</tp:taxon-name-part></tp:taxon-name>
                  </italic>
                </td></tr><tr><td rowspan="1" colspan="1">
                  <bold>25</bold>
                </td><td rowspan="1" colspan="1">Gulf of Mexico coast of Cuba, Playa La Habana; in front of Cuban Institute of Oceanology</td><td rowspan="1" colspan="1">estimated, <named-content xmlns:xlink="http://www.w3.org/1999/xlink" content-type="dwc:verbatimCoordinates" xlink:type="simple">23°07.24'N, 82°26.61'W</named-content></td><td rowspan="1" colspan="1">26</td><td rowspan="1" colspan="1">22 Jan. 1968</td><td rowspan="1" colspan="1">From sponges in stands of corals, marine, leg. Mihai Băcescu</td><td rowspan="1" colspan="1">
                  <italic>
                    <tp:taxon-name><tp:taxon-name-part taxon-name-part-type="genus" reg="Heteromysis">Heteromysis</tp:taxon-name-part> <tp:taxon-name-part taxon-name-part-type="species" reg="spongicola">spongicola</tp:taxon-name-part></tp:taxon-name>
                  </italic>
                </td></tr><tr><td rowspan="1" colspan="1">
                  <bold>26</bold>
                </td><td rowspan="1" colspan="1">Gulf of Mexico coast of Cuba, in front of Marine Research Center - Ciudad Habana</td><td rowspan="1" colspan="1">
                  <named-content xmlns:xlink="http://www.w3.org/1999/xlink" content-type="dwc:verbatimCoordinates" xlink:type="simple">23°08.00'N, 82°20.00'W</named-content>
                </td><td rowspan="1" colspan="1">13</td><td rowspan="1" colspan="1">13 May 1983</td><td rowspan="1" colspan="1">At the entrance of a small marine cave, leg. Manolo Ortiz, det. Mihai Băcescu</td><td rowspan="1" colspan="1">
                  <italic>
                    <tp:taxon-name><tp:taxon-name-part taxon-name-part-type="genus" reg="Mysidium">Mysidium</tp:taxon-name-part> <tp:taxon-name-part taxon-name-part-type="species" reg="cubanense">cubanense</tp:taxon-name-part></tp:taxon-name>
                  </italic>
                </td></tr><tr><td rowspan="1" colspan="1">
                  <bold>27</bold>
                </td><td rowspan="1" colspan="1">Mexico, Yucatán, 1.3 km S of Tecoh, Grutas de Tzab-Nah</td><td rowspan="1" colspan="1">
                  <named-content xmlns:xlink="http://www.w3.org/1999/xlink" content-type="dwc:verbatimCoordinates" xlink:type="simple">20°43.83'N, 89°28.47'W</named-content>
                </td><td rowspan="1" colspan="1">–</td><td rowspan="1" colspan="1">22 Apr. 1973</td><td rowspan="1" colspan="1">Anchialine cave; leg. J. Reddell &amp; D. McKenzie</td><td rowspan="1" colspan="1">
                  <italic>
                    <tp:taxon-name><tp:taxon-name-part taxon-name-part-type="genus" reg="Antromysis">Antromysis</tp:taxon-name-part> <tp:taxon-name-part taxon-name-part-type="species" reg="cenotensis">cenotensis</tp:taxon-name-part></tp:taxon-name>
                  </italic>
                </td></tr><tr><td rowspan="1" colspan="1">
                  <bold>28</bold>
                </td><td rowspan="1" colspan="1">Bermuda, Castle Grotto</td><td rowspan="1" colspan="1">
                  <named-content xmlns:xlink="http://www.w3.org/1999/xlink" content-type="dwc:verbatimCoordinates" xlink:type="simple">32°21.22'N, 64°42.84'W</named-content>
                </td><td rowspan="1" colspan="1">0.5</td><td rowspan="1" colspan="1">20 July 1982</td><td rowspan="1" colspan="1">Submarine cave, leg. T.M. Iliffe</td><td rowspan="1" colspan="1">
                  <italic>
                    <tp:taxon-name><tp:taxon-name-part taxon-name-part-type="genus" reg="Platyops">Platyops</tp:taxon-name-part> <tp:taxon-name-part taxon-name-part-type="species" reg="sterreri">sterreri</tp:taxon-name-part></tp:taxon-name>
                  </italic>
                </td></tr><tr><td rowspan="1" colspan="1">
                  <bold>29</bold>
                </td><td rowspan="1" colspan="1">Bermuda, Walsingham Cave</td><td rowspan="1" colspan="1">
                  <named-content xmlns:xlink="http://www.w3.org/1999/xlink" content-type="dwc:verbatimCoordinates" xlink:type="simple">32°20.91'N, 64°42.63'W</named-content>
                </td><td rowspan="1" colspan="1">0.5</td><td rowspan="1" colspan="1">17 Feb. 1982</td><td rowspan="1" colspan="1">Leg. T.M. Iliffe</td><td rowspan="1" colspan="1">
                  <italic>
                    <tp:taxon-name><tp:taxon-name-part taxon-name-part-type="genus" reg="Platyops">Platyops</tp:taxon-name-part> <tp:taxon-name-part taxon-name-part-type="species" reg="sterreri">sterreri</tp:taxon-name-part></tp:taxon-name>
                  </italic>
                </td></tr><tr><td rowspan="1" colspan="1">
                  <bold>30</bold>
                </td><td rowspan="1" colspan="1">Bermuda, Green Bay Cave</td><td rowspan="1" colspan="1">
                  <named-content xmlns:xlink="http://www.w3.org/1999/xlink" content-type="dwc:verbatimCoordinates" xlink:type="simple">32°19.62'N, 64°44.39'W</named-content>
                </td><td rowspan="1" colspan="1">15</td><td rowspan="1" colspan="1">31 Jan. 1984</td><td rowspan="1" colspan="1">Taken with hand net from bottom silt in the ‘Desert’, leg. T.M. Iliffe</td><td rowspan="1" colspan="1">
                  <italic>
                    <tp:taxon-name><tp:taxon-name-part taxon-name-part-type="genus" reg="Bermudamysis">Bermudamysis</tp:taxon-name-part> <tp:taxon-name-part taxon-name-part-type="species" reg="speluncola">speluncola</tp:taxon-name-part></tp:taxon-name>
                  </italic>
                </td></tr><tr><td rowspan="1" colspan="1">
                  <bold>31</bold>
                </td><td rowspan="1" colspan="1">Bermuda, Green Bay Cave</td><td rowspan="1" colspan="1">
                  <named-content xmlns:xlink="http://www.w3.org/1999/xlink" content-type="dwc:verbatimCoordinates" xlink:type="simple">32°19.62'N, 64°44.39'W</named-content>
                </td><td rowspan="1" colspan="1">15–18</td><td rowspan="1" colspan="1">28 Nov. 2000</td><td rowspan="1" colspan="1">Collected with plankton net from surface of silty sediments of Desert Room to the left of the Rat Trap, leg. T.M. Iliffe</td><td rowspan="1" colspan="1">
                  <italic>
                    <tp:taxon-name><tp:taxon-name-part taxon-name-part-type="genus" reg="Bermudamysis">Bermudamysis</tp:taxon-name-part> <tp:taxon-name-part taxon-name-part-type="species" reg="speluncola">speluncola</tp:taxon-name-part></tp:taxon-name>
                  </italic>
                </td></tr><tr><td rowspan="1" colspan="1">
                  <bold>32</bold>
                </td><td rowspan="1" colspan="1">Bermuda, Palm Cave</td><td rowspan="1" colspan="1">
                  <named-content xmlns:xlink="http://www.w3.org/1999/xlink" content-type="dwc:verbatimCoordinates" xlink:type="simple">32°20.77'N, 64°42.76'W</named-content>
                </td><td rowspan="1" colspan="1">16</td><td rowspan="1" colspan="1">13–16 Mar. 1982</td><td rowspan="1" colspan="1">Sampled with hand net from bottom silt in the Palm Cave Room, leg. T.M. Iliffe</td><td rowspan="1" colspan="1">
                  <italic>
                    <tp:taxon-name><tp:taxon-name-part taxon-name-part-type="genus" reg="Bermudamysis">Bermudamysis</tp:taxon-name-part> <tp:taxon-name-part taxon-name-part-type="species" reg="speluncola">speluncola</tp:taxon-name-part></tp:taxon-name>
                  </italic>
                </td></tr><tr><td rowspan="1" colspan="1">
                  <bold>33</bold>
                </td><td rowspan="1" colspan="1">Bermuda, Cherry Pit Cave</td><td rowspan="1" colspan="1">
                  <named-content xmlns:xlink="http://www.w3.org/1999/xlink" content-type="dwc:verbatimCoordinates" xlink:type="simple">32°20.73'N, 64°42.64'W</named-content>
                </td><td rowspan="1" colspan="1">8–12</td><td rowspan="1" colspan="1">12 Jan. 1984</td><td rowspan="1" colspan="1">Leg. T.M. Iliffe</td><td rowspan="1" colspan="1">
                  <italic>
                    <tp:taxon-name><tp:taxon-name-part taxon-name-part-type="genus" reg="Bermudamysis">Bermudamysis</tp:taxon-name-part> <tp:taxon-name-part taxon-name-part-type="species" reg="speluncola">speluncola</tp:taxon-name-part></tp:taxon-name>
                  </italic>
                </td></tr><tr><td rowspan="1" colspan="1">
                  <bold>34</bold>
                </td><td rowspan="1" colspan="1">Bermuda, Hamilton Parish, Deep Blue Cave</td><td rowspan="1" colspan="1">
                  <named-content xmlns:xlink="http://www.w3.org/1999/xlink" content-type="dwc:verbatimCoordinates" xlink:type="simple">32°20.90'N, 64°42.69'W</named-content>
                </td><td rowspan="1" colspan="1">6–15</td><td rowspan="1" colspan="1">1 Dec. 2000</td><td rowspan="1" colspan="1">Collected from surface of silty sediments and scraping of rock walls of main cavern, leg. T.M. Iliffe</td><td rowspan="1" colspan="1">
                  <italic>
                    <tp:taxon-name><tp:taxon-name-part taxon-name-part-type="genus" reg="Bermudamysis">Bermudamysis</tp:taxon-name-part> <tp:taxon-name-part taxon-name-part-type="species" reg="speluncola">speluncola</tp:taxon-name-part></tp:taxon-name>
                  </italic>
                </td></tr><tr><td rowspan="1" colspan="1">
                  <bold>35</bold>
                </td><td rowspan="1" colspan="1">Bermuda, Hamilton Parish, Grenadier Pool</td><td rowspan="1" colspan="1">
                  <named-content xmlns:xlink="http://www.w3.org/1999/xlink" content-type="dwc:verbatimCoordinates" xlink:type="simple">32°21.16'N, 64°43.15'W</named-content>
                </td><td rowspan="1" colspan="1">3–6</td><td rowspan="1" colspan="1">2 Dec. 2000</td><td rowspan="1" colspan="1">28 <abbrev xmlns:xlink="http://www.w3.org/1999/xlink" xlink:title="practical salinity units" xlink:type="simple">psu</abbrev>; mysids collected from water column of open pool and cavern, swimming in swarms in the water column, leg. T.M. Iliffe</td><td rowspan="1" colspan="1">
                  <italic>
                    <tp:taxon-name><tp:taxon-name-part taxon-name-part-type="genus" reg="Bermudamysis">Bermudamysis</tp:taxon-name-part> <tp:taxon-name-part taxon-name-part-type="species" reg="speluncola">speluncola</tp:taxon-name-part></tp:taxon-name>
                  </italic>
                </td></tr><tr><td rowspan="1" colspan="1">
                  <bold>36</bold>
                </td><td rowspan="1" colspan="1">Micronesia, Palau Archipelago, Koror Island, submarine Chandelier Cave</td><td rowspan="1" colspan="1">
                  <named-content xmlns:xlink="http://www.w3.org/1999/xlink" content-type="dwc:verbatimCoordinates" xlink:type="simple">07°20.45'N, 134°27.04'E</named-content>
                </td><td rowspan="1" colspan="1">10</td><td rowspan="1" colspan="1">8 Feb. 1985</td><td rowspan="1" colspan="1">Leg. T.M. Iliffe and D. Williams</td><td rowspan="1" colspan="1">
                  <italic>
                    <tp:taxon-name><tp:taxon-name-part taxon-name-part-type="genus" reg="Palaumysis">Palaumysis</tp:taxon-name-part> <tp:taxon-name-part taxon-name-part-type="species" reg="simonae">simonae</tp:taxon-name-part></tp:taxon-name>
                  </italic>
                </td></tr><tr><td rowspan="1" colspan="1">
                  <bold>37</bold>
                </td><td rowspan="1" colspan="1">Micronesia, Palau Archipelago, near Ngeruktabel Island, unnamed cave near Soft Coral Arch</td><td rowspan="1" colspan="1">
                  <named-content xmlns:xlink="http://www.w3.org/1999/xlink" content-type="dwc:verbatimCoordinates" xlink:type="simple">07°16.04'N, 134°22.96'E</named-content>
                </td><td rowspan="1" colspan="1">12</td><td rowspan="1" colspan="1">31 May 2002</td><td rowspan="1" colspan="1">Diver-operated hand net, leg. Sammy de Grave, don. Kenneth Meland</td><td rowspan="1" colspan="1">
                  <italic>
                    <tp:taxon-name><tp:taxon-name-part taxon-name-part-type="genus" reg="Palaumysis">Palaumysis</tp:taxon-name-part> <tp:taxon-name-part taxon-name-part-type="species" reg="simonae">simonae</tp:taxon-name-part></tp:taxon-name>
                  </italic>
                </td></tr><tr><td rowspan="1" colspan="1">
                  <bold>38</bold>
                </td><td rowspan="1" colspan="1">Micronesia, Palau Archipelago, unnamed island near Ngeruktabel Island, Ishura Cave</td><td rowspan="1" colspan="1">
                  <named-content xmlns:xlink="http://www.w3.org/1999/xlink" content-type="dwc:verbatimCoordinates" xlink:type="simple">07°14.61'N, 134°22.07'E</named-content>
                </td><td rowspan="1" colspan="1">7.5–2</td><td rowspan="1" colspan="1">24 Dec. 2001</td><td rowspan="1" colspan="1">Diver-operated hand net, leg. Tomoki Kase, don. Yukio Hanamura</td><td rowspan="1" colspan="1">
                  <italic>
                    <tp:taxon-name><tp:taxon-name-part taxon-name-part-type="genus" reg="Palaumysis">Palaumysis</tp:taxon-name-part> <tp:taxon-name-part taxon-name-part-type="species" reg="simonae">simonae</tp:taxon-name-part></tp:taxon-name>
                  </italic>
                </td></tr></tbody></table></table-wrap><fig id="F8" position="float" orientation="portrait"><object-id xmlns:xlink="http://www.w3.org/1999/xlink" content-type="doi" xlink:type="simple">10.3897/zookeys.1283.169111.figure8</object-id><object-id xmlns:xlink="http://www.w3.org/1999/xlink" content-type="arpha" xlink:type="simple">C443E13F-23BE-5ABF-8BD2-0DDE0FAC0F4D</object-id><label>Figure 8.</label><caption><p>Distance tree (neighbor-joining) of mitochondrial <abbrev xmlns:xlink="http://www.w3.org/1999/xlink" xlink:title="Cytochrome Oxidase I" xlink:type="simple">COI</abbrev> sequences of <italic><tp:taxon-name><tp:taxon-name-part taxon-name-part-type="genus" reg="Mysidium">Mysidium</tp:taxon-name-part></tp:taxon-name></italic> specimens collected in the Lesser Antilles, rooted with <italic><tp:taxon-name><tp:taxon-name-part taxon-name-part-type="genus" reg="Hemimysis">Hemimysis</tp:taxon-name-part> <tp:taxon-name-part taxon-name-part-type="species" reg="margalefi">margalefi</tp:taxon-name-part></tp:taxon-name></italic> Alcaraz, Riera &amp; Gili. Bootstrap values (1000 replicates) are shown at nodes.</p></caption><graphic xmlns:xlink="http://www.w3.org/1999/xlink" xlink:href="zookeys-1283-093_article-169111__-g008.jpg" id="oo_1694678.jpg" position="float" orientation="portrait" xlink:type="simple"><uri content-type="original_file" xlink:type="simple">https://binary.pensoft.net/fig/1694678</uri></graphic></fig><fig id="F7" position="float" orientation="portrait"><object-id xmlns:xlink="http://www.w3.org/1999/xlink" content-type="doi" xlink:type="simple">10.3897/zookeys.1283.169111.figure7</object-id><object-id xmlns:xlink="http://www.w3.org/1999/xlink" content-type="arpha" xlink:type="simple">8FE208B2-9F14-5F09-9E29-CBD8C768758D</object-id><label>Figure 7.</label><caption><p>Distribution of the species of <italic><tp:taxon-name><tp:taxon-name-part taxon-name-part-type="genus" reg="Mysidium">Mysidium</tp:taxon-name-part></tp:taxon-name></italic> Dana, in marine caves of the Caribbean and adjacent areas. Coinciding points slightly displaced.</p></caption><graphic xmlns:xlink="http://www.w3.org/1999/xlink" xlink:href="zookeys-1283-093_article-169111__-g007.jpg" id="oo_1694677.jpg" position="float" orientation="portrait" xlink:type="simple"><uri content-type="original_file" xlink:type="simple">https://binary.pensoft.net/fig/1694677</uri></graphic></fig></tp:treatment-sec><ref-list><ref id="B129"><mixed-citation xmlns:xlink="http://www.w3.org/1999/xlink" xlink:type="simple">Wittmann KJ, Wirtz P (2019) Revision of the amphiamerican genus <italic><tp:taxon-name><tp:taxon-name-part taxon-name-part-type="genus">Mysidium</tp:taxon-name-part></tp:taxon-name></italic> Dana, 1852 (<tp:taxon-name><tp:taxon-name-part taxon-name-part-type="subphylum">Crustacea</tp:taxon-name-part></tp:taxon-name>: <tp:taxon-name><tp:taxon-name-part taxon-name-part-type="order">Mysida</tp:taxon-name-part></tp:taxon-name>: <tp:taxon-name><tp:taxon-name-part taxon-name-part-type="family">Mysidae</tp:taxon-name-part></tp:taxon-name>), with descriptions of two new species and establishment of two new subgenera. European Journal of Taxonomy 495: 1–48. <ext-link xlink:href="10.5852/ejt.2019.495" ext-link-type="doi" xlink:type="simple">https://doi.org/10.5852/ejt.2019.495</ext-link></mixed-citation></ref><ref id="B3"><mixed-citation xmlns:xlink="http://www.w3.org/1999/xlink" xlink:type="simple">Băcescu M (1991) <italic><tp:taxon-name><tp:taxon-name-part taxon-name-part-type="genus">Mysidium</tp:taxon-name-part> <tp:taxon-name-part taxon-name-part-type="species">iliffei</tp:taxon-name-part></tp:taxon-name></italic> n.sp. et <italic><tp:taxon-name><tp:taxon-name-part taxon-name-part-type="genus">Amathimysis</tp:taxon-name-part> <tp:taxon-name-part taxon-name-part-type="species">sarbui</tp:taxon-name-part></tp:taxon-name></italic> n.sp., Mysidacés nouveaux dans le secteur des Antilles. Revue Roumaine de Biologie – Biologie Animale 36(1–2): 3–8.</mixed-citation></ref><ref id="B35"><mixed-citation xmlns:xlink="http://www.w3.org/1999/xlink" xlink:type="simple">Czerniavsky V (1887) Monographia Mysidarum inprimis Imperii Rossici (marin., lacustr. et fluviatilium). Fasc. 3. Trudy Sankt-Peterburgskago obshchestva estestvoispytatelei 18(1883): i-viii, 1–102. [pls V–XXXII.] <ext-link xlink:href="http://vliz.be/en/imis?module=ref&amp;refid=71248" ext-link-type="uri" xlink:type="simple">http://vliz.be/en/imis?module=ref&amp;refid=71248</ext-link></mixed-citation></ref><ref id="B98"><mixed-citation xmlns:xlink="http://www.w3.org/1999/xlink" xlink:type="simple">Price WW, Heard RW (2004) Studies on the <tp:taxon-name><tp:taxon-name-part taxon-name-part-type="subphylum">Crustacea</tp:taxon-name-part></tp:taxon-name> of the Turks and Caicos Islands, British West Indies. V. Records of mysids from Pine Cay, Fort George Cay, Water Cay, and adjacent waters. Gulf and Caribbean Research 16(2): 147–159. <ext-link xlink:href="10.18785/gcr.1602.03" ext-link-type="doi" xlink:type="simple">https://doi.org/10.18785/gcr.1602.03</ext-link></mixed-citation></ref><ref id="B100"><mixed-citation xmlns:xlink="http://www.w3.org/1999/xlink" xlink:type="simple">Price WW, Heard RW (2009) 53. <tp:taxon-name><tp:taxon-name-part taxon-name-part-type="order">Mysida</tp:taxon-name-part></tp:taxon-name> (<tp:taxon-name><tp:taxon-name-part taxon-name-part-type="subphylum">Crustacea</tp:taxon-name-part></tp:taxon-name>) of the Gulf of Mexico. In: Felder DL, Camp DK (Eds) Gulf of Mexico – Origins, Waters, and Biota (Vol. 1). Biodiversity. Texas A&amp;M Press, College Station, 929–938.</mixed-citation></ref><ref id="B78"><mixed-citation xmlns:xlink="http://www.w3.org/1999/xlink" xlink:type="simple">Miyashita LK, Calliari D (2014) Revision of mysids (<tp:taxon-name><tp:taxon-name-part taxon-name-part-type="subphylum">Crustacea</tp:taxon-name-part></tp:taxon-name>: <tp:taxon-name><tp:taxon-name-part taxon-name-part-type="superorder">Peracarida</tp:taxon-name-part></tp:taxon-name>: <tp:taxon-name><tp:taxon-name-part taxon-name-part-type="order">Mysida</tp:taxon-name-part></tp:taxon-name>) zoogeographical distribution in the south-west Atlantic (0° to 40°S). Marine Biodiversity Records 7(E5): 1–13. <ext-link xlink:href="10.1017/S1755267213001176" ext-link-type="doi" xlink:type="simple">https://doi.org/10.1017/S1755267213001176</ext-link></mixed-citation></ref><ref id="B88"><mixed-citation xmlns:xlink="http://www.w3.org/1999/xlink" xlink:type="simple">Ortiz M, Hendrickx ME, Winfield I, Cházaro-Olvera S (2017b) The genus <italic><tp:taxon-name><tp:taxon-name-part taxon-name-part-type="genus">Mysidium</tp:taxon-name-part></tp:taxon-name></italic> Dana, 1852 (<tp:taxon-name><tp:taxon-name-part taxon-name-part-type="subphylum">Crustacea</tp:taxon-name-part></tp:taxon-name>, <tp:taxon-name><tp:taxon-name-part taxon-name-part-type="superorder">Peracarida</tp:taxon-name-part></tp:taxon-name>, <tp:taxon-name><tp:taxon-name-part taxon-name-part-type="order">Mysida</tp:taxon-name-part></tp:taxon-name>) in tropical America: Synthesis and identification key to species. Revista Investigaciones Marinas 37(1): 69–85. <ext-link xlink:href="https://www.oceandocs.org/handle/1834/9907" ext-link-type="uri" xlink:type="simple">https://www.oceandocs.org/handle/1834/9907</ext-link></mixed-citation></ref><ref id="B89"><mixed-citation xmlns:xlink="http://www.w3.org/1999/xlink" xlink:type="simple">Ortiz M, Lalana R (2018) Los Misidáceos (<tp:taxon-name><tp:taxon-name-part taxon-name-part-type="order">Lophogastrida</tp:taxon-name-part></tp:taxon-name>, <tp:taxon-name><tp:taxon-name-part taxon-name-part-type="order">Stygiomysida</tp:taxon-name-part></tp:taxon-name> y <tp:taxon-name><tp:taxon-name-part taxon-name-part-type="order">Mysida</tp:taxon-name-part></tp:taxon-name>), de Cuba: Historia, claves dicotómicas, figuras y bibliografía. Revista Investigaciones Marinas 37(2) (2017): 61–79. <ext-link xlink:href="http://www.rim.uh.cu/index.php/RIM/article/view/335/327" ext-link-type="uri" xlink:type="simple">http://www.rim.uh.cu/index.php/RIM/article/view/335/327</ext-link></mixed-citation></ref><ref id="B134"><mixed-citation xmlns:xlink="http://www.w3.org/1999/xlink" xlink:type="simple">Zimmer C (1915b) Die Systematik des Tribus <tp:taxon-name><tp:taxon-name-part taxon-name-part-type="tribe">Mysini</tp:taxon-name-part></tp:taxon-name> H.J. Hansen. Zoologischer Anzeiger 46(7): 202–216. <ext-link xlink:href="https://www.zobodat.at/pdf/ZoologischerAnzeiger_46_0202-0216.pdf" ext-link-type="uri" xlink:type="simple">https://www.zobodat.at/pdf/ZoologischerAnzeiger_46_0202-0216.pdf</ext-link></mixed-citation></ref><ref id="B125"><mixed-citation xmlns:xlink="http://www.w3.org/1999/xlink" xlink:type="simple">Wittmann KJ, Ariani AP (2019) Amazonia versus Pontocaspis: a key to understanding the mineral composition of mysid statoliths (<tp:taxon-name><tp:taxon-name-part taxon-name-part-type="subphylum">Crustacea</tp:taxon-name-part></tp:taxon-name>: <tp:taxon-name><tp:taxon-name-part taxon-name-part-type="order">Mysida</tp:taxon-name-part></tp:taxon-name>). Biogeographia – The Journal of Integrative Biogeography 34: 1–15, suppl.: 1–34. <ext-link xlink:href="10.21426/B634142438" ext-link-type="doi" xlink:type="simple">https://doi.org/10.21426/B634142438</ext-link></mixed-citation></ref><ref id="B37"><mixed-citation xmlns:xlink="http://www.w3.org/1999/xlink" xlink:type="simple">Dana JD (1852) <tp:taxon-name><tp:taxon-name-part taxon-name-part-type="subphylum">Crustacea</tp:taxon-name-part></tp:taxon-name>. Part I. United States Exploring Expedition during the years 1838, 1839, 1840, 1841, 1842 under the command of Charles Wilkes, U.S.N., C. Sherman, Philadelphia, XIII(I): 1–685. <ext-link xlink:href="10.5962/bhl.title.23237" ext-link-type="doi" xlink:type="simple">https://doi.org/10.5962/bhl.title.23237</ext-link></mixed-citation></ref><ref id="B102"><mixed-citation xmlns:xlink="http://www.w3.org/1999/xlink" xlink:type="simple">Randall JE, Schroeder RE, Stark WA (1964) Notes on the biology of the echinoid <italic><tp:taxon-name><tp:taxon-name-part taxon-name-part-type="genus">Diadema</tp:taxon-name-part> <tp:taxon-name-part taxon-name-part-type="species">antillarum</tp:taxon-name-part></tp:taxon-name></italic>. Caribbean Journal of Science 4: 421–433. <ext-link xlink:href="http://www.bioone.org/loi/cjos" ext-link-type="uri" xlink:type="simple">http://www.bioone.org/loi/cjos</ext-link></mixed-citation></ref><ref id="B41"><mixed-citation xmlns:xlink="http://www.w3.org/1999/xlink" xlink:type="simple">Emery AR (1968) Preliminary observations on coral reef plankton. Limnology and Oceanography 13(2): 293–303. <ext-link xlink:href="10.4319/lo.1968.13.2.0293" ext-link-type="doi" xlink:type="simple">https://doi.org/10.4319/lo.1968.13.2.0293</ext-link></mixed-citation></ref></ref-list></tp:taxon-treatment>
