# Supplementary material for: Biodiversity, complete inventory, taxonomy and keys to the species of Mysidae (Crustacea, Mysida) from marine caves of the Caribbean with revision of three genera and description of three new species
Source: Zookeys. 2026 Jun 24;1283:93–204. doi: 10.3897/zookeys.1283.169111 (PMC13324533; doi:10.3897/zookeys.1283.169111)
Supplement: XML Treatment for Mysidium (Mysidium) integrum [file zookeys.1283.169111-treatment14.xml]

<!DOCTYPE tp:taxon-treatment
  PUBLIC "-//TaxonX//DTD Taxonomic Treatment Publishing DTD v0 20100105//EN" "tax-treatment-NSO.dtd">
<tp:taxon-treatment xmlns:tp="http://www.plazi.org/taxpub"><tp:treatment-meta><kwd-group><label>Taxon classification</label><kwd>
                <named-content content-type="kingdom">Animalia</named-content>
              </kwd><kwd>
                <named-content content-type="order">Mysida</named-content>
              </kwd><kwd>
                <named-content content-type="family">Mysidae</named-content>
              </kwd></kwd-group><mixed-citation publication-type="journal"><person-group><name><surname>Wittmann</surname><given-names>Karl J.</given-names></name><name><surname>Chevaldonné</surname><given-names>Pierre</given-names></name></person-group><article-title>Biodiversity, complete inventory, taxonomy and keys to the species of <tp:taxon-name><tp:taxon-name-part taxon-name-part-type="family" reg="Mysidae">Mysidae</tp:taxon-name-part></tp:taxon-name> (<tp:taxon-name><tp:taxon-name-part taxon-name-part-type="subphylum" reg="Crustacea">Crustacea</tp:taxon-name-part></tp:taxon-name>, <tp:taxon-name><tp:taxon-name-part taxon-name-part-type="order" reg="Mysida">Mysida</tp:taxon-name-part></tp:taxon-name>) from marine caves of the Caribbean with revision of three genera and description of three new species</article-title><source>Zookeys</source><day>24</day><month>06</month><year>2026</year><volume>1283</volume><fpage>93</fpage><lpage>204</lpage><pub-id pub-id-type="doi">10.3897/zookeys.1283.169111</pub-id></mixed-citation></tp:treatment-meta><tp:nomenclature><tp:taxon-name><object-id xmlns:xlink="http://www.w3.org/1999/xlink" content-type="arpha" xlink:type="simple">07F6ECDE-E0A5-5D4F-88CC-B24B28C37A59</object-id>
                		<tp:taxon-name-part taxon-name-part-type="genus" reg="Mysidium">Mysidium</tp:taxon-name-part> (<tp:taxon-name-part taxon-name-part-type="subgenus" reg="Mysidium">Mysidium</tp:taxon-name-part>) <tp:taxon-name-part taxon-name-part-type="species" reg="integrum">integrum</tp:taxon-name-part>
                	</tp:taxon-name><tp:taxon-authority>W.M. Tattersall, 1951</tp:taxon-authority><xref ref-type="fig" rid="F9">Fig. 9A–C</xref><tp:nomenclature-citation-list><tp:nomenclature-citation><tp:taxon-name><tp:taxon-name-part taxon-name-part-type="genus" reg="Mysidium">Mysidium</tp:taxon-name-part> <tp:taxon-name-part taxon-name-part-type="species" reg="integrum">integrum</tp:taxon-name-part></tp:taxon-name><comment> W.M. Tattersall, 1951: 223–225, fig. 96 (original description); <xref ref-type="bibr" rid="B20">Brattegard 1970b</xref>: 128 (distribution); <xref ref-type="bibr" rid="B21">Brattegard 1973</xref>: 50, 51 (taxonomy, Caribbean coast); <xref ref-type="bibr" rid="B79">Modlin 1987a</xref>: 115 (records, Caribbean, Belize); <xref ref-type="bibr" rid="B98">Price and Heard 2004</xref>: 155, fig. 3J (distribution, morphological remarks); <xref ref-type="bibr" rid="B100">Price and Heard 2009</xref>: 938 (distribution); <xref ref-type="bibr" rid="B88">Ortiz et al. 2017b</xref>: 76, 77, fig. 7 (diagnosis, in key, distribution); <xref ref-type="bibr" rid="B122">Wittmann 2023</xref>: table SS1 (trogloxene status, sensory organs).</comment></tp:nomenclature-citation><tp:nomenclature-citation><tp:taxon-name><tp:taxon-name-part taxon-name-part-type="genus" reg="Mysidium">Mysidium</tp:taxon-name-part> (<tp:taxon-name-part taxon-name-part-type="subgenus" reg="Mysidium">Mysidium</tp:taxon-name-part>) <tp:taxon-name-part taxon-name-part-type="species" reg="integrum">integrum</tp:taxon-name-part></tp:taxon-name><comment>: <xref ref-type="bibr" rid="B125">Wittmann and Ariani 2019</xref>: suppl. (fluorite statoliths, biogeography); <xref ref-type="bibr" rid="B129">Wittmann and Wirtz 2019</xref>: 9–12, tables 2, 3, fig. 2 (revised definition, in key, cave records).</comment></tp:nomenclature-citation></tp:nomenclature-citation-list></tp:nomenclature><tp:treatment-sec sec-type="Material examined"><title>Material examined.</title><p>Lesser Antilles — <bold>Martinique</bold> • 1 ♀ ad. (<abbrev xmlns:xlink="http://www.w3.org/1999/xlink" xlink:title="body length in mm" xlink:type="simple">BL</abbrev> = 4.9 mm) from Zeb Cave (Station 2) — <bold>Saint-Martin</bold> • 1 ♀ ad. (<abbrev xmlns:xlink="http://www.w3.org/1999/xlink" xlink:title="body length in mm" xlink:type="simple">BL</abbrev> = 3.9 mm), 1 ♂ ad. (<abbrev xmlns:xlink="http://www.w3.org/1999/xlink" xlink:title="body length in mm" xlink:type="simple">BL</abbrev> = 4.4 mm) from small holes at Basse Espagnole (Station 8) — <bold>Guadeloupe</bold> • 1 ♀ ad. (<abbrev xmlns:xlink="http://www.w3.org/1999/xlink" xlink:title="body length in mm" xlink:type="simple">BL</abbrev> = 5.1 mm) from entrance of Cathedral Cave (Station 10). Leeward Antilles — <bold>Curaçao</bold> • 6 ♂♂ ad. (<abbrev xmlns:xlink="http://www.w3.org/1999/xlink" xlink:title="body length in mm" xlink:type="simple">BL</abbrev> = 3.4–4.9 mm), 3 ♀♀ ad. (<abbrev xmlns:xlink="http://www.w3.org/1999/xlink" xlink:title="body length in mm" xlink:type="simple">BL</abbrev> = 3.3–4.3 mm), 4 ♀♀ subad., 3 ♂♂ subad., 4 imm. (<named-content xmlns:xlink="http://www.w3.org/1999/xlink" content-type="dwc:institutional_code" xlink:title="Naturhistorisches Museum Wien" xlink:href="https://scientific-collections.gbif.org/institution/37a95137-fb12-4e75-b35c-ffc6e5af94f9" xlink:type="simple">NHMW</named-content>-ZOO-CR-31420) from Blue Chamber (Station 15) • 19 ♀♀ ad., 19 ♂♂ ad., 1 ♀ subad., 1 juv. (<named-content xmlns:xlink="http://www.w3.org/1999/xlink" content-type="dwc:institutional_code" xlink:title="Zoologisches Museum Hamburg" xlink:href="https://scientific-collections.gbif.org/institution/773a0d99-3ea8-4a8b-9191-accbdb47b4d3" xlink:type="simple">ZMH</named-content>-K-066772), sampling data as for preceding • 9 ♀♀ ad., 15 ♂♂ ad., 5 ♀ subad., 1 imm. (<named-content xmlns:xlink="http://www.w3.org/1999/xlink" content-type="dwc:institutional_code" xlink:title="Zoologisches Museum Hamburg" xlink:href="https://scientific-collections.gbif.org/institution/773a0d99-3ea8-4a8b-9191-accbdb47b4d3" xlink:type="simple">ZMH</named-content>-K-066771) from entrance of small caves at Sun Reef (Station 17) • 10 ♀♀ ad., 16 ♂♂ ad., 2 ♀♀ subad., 2 ♂♂ subad. (<named-content xmlns:xlink="http://www.w3.org/1999/xlink" content-type="dwc:institutional_code" xlink:title="MNHN - Museum national d'Histoire naturelle" xlink:href="https://scientific-collections.gbif.org/institution/6a6ac6c5-1b8a-48db-91a2-f8661274ff80" xlink:type="simple">MNHN</named-content>-IU-2025-2831), sampling data as for preceding.</p></tp:treatment-sec><tp:treatment-sec sec-type="Short diagnosis"><title>Short diagnosis.</title><p><italic><tp:taxon-name><tp:taxon-name-part taxon-name-part-type="genus" reg="Mysidium">Mysidium</tp:taxon-name-part></tp:taxon-name></italic> with cornea diameter &lt;2.5× as long as terminal segment of antennular trunk; only males with anterior margin of antennular trunk dorsally with a small rounded, mediodistal extension; thoracic endopod 3 with 3-segmented carpopropodus; male pleopod 3 with medial widening at ≈1/2 length; male pleopod 4 with 4-segmented exopod, endite of sympod reduced to weak medial hump or missing; telson linguiform to subrectangular, with roughly straight or with convex, continuously rounded terminal margin.</p></tp:treatment-sec><tp:treatment-sec sec-type="Distribution and habitat"><title>Distribution and habitat</title><p>(Fig. <xref ref-type="fig" rid="F7">7C</xref>). Distribution most similar to that of <italic><tp:taxon-name><tp:taxon-name-part taxon-name-part-type="genus" reg="Mysidium">M.</tp:taxon-name-part> <tp:taxon-name-part taxon-name-part-type="species" reg="gracile">gracile</tp:taxon-name-part></tp:taxon-name></italic>, namely widely distributed in marine and occasionally also in metahaline waters of the western Atlantic from Bermuda to Bahamas, Caribbean, Gulf of Mexico and coast of Brazil, range 32°N to 23°S, 42–69°W, 0–35 m depth (<xref ref-type="bibr" rid="B20">Brattegard 1970b</xref>, <xref ref-type="bibr" rid="B21">1973</xref>; <xref ref-type="bibr" rid="B88">Ortiz et al. 2017b</xref>; <xref ref-type="bibr" rid="B129">Wittmann and Wirtz 2019</xref>). Type locality is tropical NW-Atlantic, Cruz Bay, St. John, Virgin Islands, ca 18°19.93'N, W 64°47.80'W (W.M. <xref ref-type="bibr" rid="B114">Tattersall 1951</xref>; <xref ref-type="bibr" rid="B129">Wittmann and Wirtz 2019</xref>). The present records (Stations 2, 8, 10, 15, 17) from cave entrances and small holes are within the already known range. In swarms close to the bottom of diverse coral reef and mangrove habitats, also found associated with sea urchins (<xref ref-type="bibr" rid="B135">Zoppi de Roa and Alonso 1997</xref>). The mysids were abundant at the entrance of caves and holes during the sampling in Curaçao (Stations 15, 17), but could be recovered only as rare individuals in Martinique (Station 2), Guadeloupe (Station 10) and Saint-Martin (Station 8), within swarms of other <italic><tp:taxon-name><tp:taxon-name-part taxon-name-part-type="genus" reg="Mysidium">Mysidium</tp:taxon-name-part></tp:taxon-name></italic> species (<italic><tp:taxon-name><tp:taxon-name-part taxon-name-part-type="genus" reg="Mysidium">M.</tp:taxon-name-part> <tp:taxon-name-part taxon-name-part-type="species" reg="columbiae">columbiae</tp:taxon-name-part></tp:taxon-name></italic>, <italic><tp:taxon-name><tp:taxon-name-part taxon-name-part-type="genus" reg="Mysidium">M.</tp:taxon-name-part> <tp:taxon-name-part taxon-name-part-type="species" reg="gracile">gracile</tp:taxon-name-part></tp:taxon-name></italic>).</p></tp:treatment-sec><tp:treatment-sec><!--Section generated to contain objects referenced in tp:taxon-treatment.--><fig id="F9" position="float" orientation="portrait"><object-id xmlns:xlink="http://www.w3.org/1999/xlink" content-type="doi" xlink:type="simple">10.3897/zookeys.1283.169111.figure9</object-id><object-id xmlns:xlink="http://www.w3.org/1999/xlink" content-type="arpha" xlink:type="simple">04FDEA06-D118-50E0-865A-4D3A1F26CCAA</object-id><label>Figure 9.</label><caption><p>Differentiation between the species of <italic><tp:taxon-name><tp:taxon-name-part taxon-name-part-type="genus" reg="Mysidium">Mysidium</tp:taxon-name-part></tp:taxon-name></italic> Dana, so far recorded in Caribbean caves. <bold>A–C</bold>. Cephalic region of male (<bold>A</bold>) and telson variants (<bold>B, C</bold>) in <italic><tp:taxon-name><tp:taxon-name-part taxon-name-part-type="genus" reg="Mysidium">Mysidium</tp:taxon-name-part> <tp:taxon-name-part taxon-name-part-type="species" reg="integrum">integrum</tp:taxon-name-part></tp:taxon-name></italic> W.M. Tattersall; <bold>D, E</bold>. Cephalic region of male (<bold>D</bold>) and telson (<bold>E</bold>) in <italic><tp:taxon-name><tp:taxon-name-part taxon-name-part-type="genus" reg="Mysidium">M.</tp:taxon-name-part> <tp:taxon-name-part taxon-name-part-type="species" reg="cubanense">cubanense</tp:taxon-name-part></tp:taxon-name></italic> Băcescu &amp; Ortiz; <bold>F, G</bold>. Fourth male pleopod (<bold>F</bold>) and telson (<bold>G</bold>) in <italic><tp:taxon-name><tp:taxon-name-part taxon-name-part-type="genus" reg="Mysidium">M.</tp:taxon-name-part> <tp:taxon-name-part taxon-name-part-type="species" reg="triangulare">triangulare</tp:taxon-name-part></tp:taxon-name></italic> Wittmann; <bold>H</bold>. Telson in <italic><tp:taxon-name><tp:taxon-name-part taxon-name-part-type="genus" reg="Mysidium">M.</tp:taxon-name-part> <tp:taxon-name-part taxon-name-part-type="species" reg="gracile">gracile</tp:taxon-name-part></tp:taxon-name></italic> (Dana); <bold>I</bold>. Telson in <italic><tp:taxon-name><tp:taxon-name-part taxon-name-part-type="genus" reg="Mysidium">M.</tp:taxon-name-part> <tp:taxon-name-part taxon-name-part-type="species" reg="iliffei">iliffei</tp:taxon-name-part></tp:taxon-name></italic> Băcescu; <bold>J, K</bold>. Fourth male pleopod (<bold>J</bold>) and telson (<bold>K</bold>) in <italic><tp:taxon-name><tp:taxon-name-part taxon-name-part-type="genus" reg="Mysidium">M.</tp:taxon-name-part> <tp:taxon-name-part taxon-name-part-type="species" reg="antillarum">antillarum</tp:taxon-name-part></tp:taxon-name></italic> Wittmann; <bold>L, M</bold>. Fourth male pleopod (<bold>L</bold>) and telson (<bold>M</bold>) in <italic><tp:taxon-name><tp:taxon-name-part taxon-name-part-type="genus" reg="Mysidium">M.</tp:taxon-name-part> <tp:taxon-name-part taxon-name-part-type="species" reg="columbiae">columbiae</tp:taxon-name-part></tp:taxon-name></italic> (Zimmer). Modified after <xref ref-type="bibr" rid="B129">Wittmann and Wirtz 2019</xref> (<bold>A–H, J–M</bold>) and <xref ref-type="bibr" rid="B3">Băcescu 1991</xref> (<bold>I</bold>).</p></caption><graphic xmlns:xlink="http://www.w3.org/1999/xlink" xlink:href="zookeys-1283-093_article-169111__-g009.jpg" id="oo_1694679.jpg" position="float" orientation="portrait" xlink:type="simple"><uri content-type="original_file" xlink:type="simple">https://binary.pensoft.net/fig/1694679</uri></graphic></fig><fig id="F7" position="float" orientation="portrait"><object-id xmlns:xlink="http://www.w3.org/1999/xlink" content-type="doi" xlink:type="simple">10.3897/zookeys.1283.169111.figure7</object-id><object-id xmlns:xlink="http://www.w3.org/1999/xlink" content-type="arpha" xlink:type="simple">8FE208B2-9F14-5F09-9E29-CBD8C768758D</object-id><label>Figure 7.</label><caption><p>Distribution of the species of <italic><tp:taxon-name><tp:taxon-name-part taxon-name-part-type="genus" reg="Mysidium">Mysidium</tp:taxon-name-part></tp:taxon-name></italic> Dana, in marine caves of the Caribbean and adjacent areas. Coinciding points slightly displaced.</p></caption><graphic xmlns:xlink="http://www.w3.org/1999/xlink" xlink:href="zookeys-1283-093_article-169111__-g007.jpg" id="oo_1694677.jpg" position="float" orientation="portrait" xlink:type="simple"><uri content-type="original_file" xlink:type="simple">https://binary.pensoft.net/fig/1694677</uri></graphic></fig></tp:treatment-sec><ref-list><ref id="B129"><mixed-citation xmlns:xlink="http://www.w3.org/1999/xlink" xlink:type="simple">Wittmann KJ, Wirtz P (2019) Revision of the amphiamerican genus <italic><tp:taxon-name><tp:taxon-name-part taxon-name-part-type="genus">Mysidium</tp:taxon-name-part></tp:taxon-name></italic> Dana, 1852 (<tp:taxon-name><tp:taxon-name-part taxon-name-part-type="subphylum">Crustacea</tp:taxon-name-part></tp:taxon-name>: <tp:taxon-name><tp:taxon-name-part taxon-name-part-type="order">Mysida</tp:taxon-name-part></tp:taxon-name>: <tp:taxon-name><tp:taxon-name-part taxon-name-part-type="family">Mysidae</tp:taxon-name-part></tp:taxon-name>), with descriptions of two new species and establishment of two new subgenera. European Journal of Taxonomy 495: 1–48. <ext-link xlink:href="10.5852/ejt.2019.495" ext-link-type="doi" xlink:type="simple">https://doi.org/10.5852/ejt.2019.495</ext-link></mixed-citation></ref><ref id="B3"><mixed-citation xmlns:xlink="http://www.w3.org/1999/xlink" xlink:type="simple">Băcescu M (1991) <italic><tp:taxon-name><tp:taxon-name-part taxon-name-part-type="genus">Mysidium</tp:taxon-name-part> <tp:taxon-name-part taxon-name-part-type="species">iliffei</tp:taxon-name-part></tp:taxon-name></italic> n.sp. et <italic><tp:taxon-name><tp:taxon-name-part taxon-name-part-type="genus">Amathimysis</tp:taxon-name-part> <tp:taxon-name-part taxon-name-part-type="species">sarbui</tp:taxon-name-part></tp:taxon-name></italic> n.sp., Mysidacés nouveaux dans le secteur des Antilles. Revue Roumaine de Biologie – Biologie Animale 36(1–2): 3–8.</mixed-citation></ref><ref id="B20"><mixed-citation xmlns:xlink="http://www.w3.org/1999/xlink" xlink:type="simple">Brattegard T (1970b) <tp:taxon-name><tp:taxon-name-part taxon-name-part-type="order">Mysidacea</tp:taxon-name-part></tp:taxon-name> from shallow water in the Caribbean Sea. Sarsia 43: 111–154. <ext-link xlink:href="10.1080/00364827.1970.10411174" ext-link-type="doi" xlink:type="simple">https://doi.org/10.1080/00364827.1970.10411174</ext-link></mixed-citation></ref><ref id="B21"><mixed-citation xmlns:xlink="http://www.w3.org/1999/xlink" xlink:type="simple">Brattegard T (1973) <tp:taxon-name><tp:taxon-name-part taxon-name-part-type="order">Mysidacea</tp:taxon-name-part></tp:taxon-name> from shallow water on the Caribbean coast of Colombia. Sarsia 54: 1–65. <ext-link xlink:href="10.1080/00364827.1973.10411249" ext-link-type="doi" xlink:type="simple">https://doi.org/10.1080/00364827.1973.10411249</ext-link></mixed-citation></ref><ref id="B79"><mixed-citation xmlns:xlink="http://www.w3.org/1999/xlink" xlink:type="simple">Modlin RF (1987a) <tp:taxon-name><tp:taxon-name-part taxon-name-part-type="order">Mysidacea</tp:taxon-name-part></tp:taxon-name> from shallow waters in the vicinity of Carrie Bow Cay, Belize, Central America, with descriptions of two new species. Journal of Crustacean Biology 7(1): 106–121. <ext-link xlink:href="10.1163/193724087X00090" ext-link-type="doi" xlink:type="simple">https://doi.org/10.1163/193724087X00090</ext-link></mixed-citation></ref><ref id="B98"><mixed-citation xmlns:xlink="http://www.w3.org/1999/xlink" xlink:type="simple">Price WW, Heard RW (2004) Studies on the <tp:taxon-name><tp:taxon-name-part taxon-name-part-type="subphylum">Crustacea</tp:taxon-name-part></tp:taxon-name> of the Turks and Caicos Islands, British West Indies. V. Records of mysids from Pine Cay, Fort George Cay, Water Cay, and adjacent waters. Gulf and Caribbean Research 16(2): 147–159. <ext-link xlink:href="10.18785/gcr.1602.03" ext-link-type="doi" xlink:type="simple">https://doi.org/10.18785/gcr.1602.03</ext-link></mixed-citation></ref><ref id="B100"><mixed-citation xmlns:xlink="http://www.w3.org/1999/xlink" xlink:type="simple">Price WW, Heard RW (2009) 53. <tp:taxon-name><tp:taxon-name-part taxon-name-part-type="order">Mysida</tp:taxon-name-part></tp:taxon-name> (<tp:taxon-name><tp:taxon-name-part taxon-name-part-type="subphylum">Crustacea</tp:taxon-name-part></tp:taxon-name>) of the Gulf of Mexico. In: Felder DL, Camp DK (Eds) Gulf of Mexico – Origins, Waters, and Biota (Vol. 1). Biodiversity. Texas A&amp;M Press, College Station, 929–938.</mixed-citation></ref><ref id="B88"><mixed-citation xmlns:xlink="http://www.w3.org/1999/xlink" xlink:type="simple">Ortiz M, Hendrickx ME, Winfield I, Cházaro-Olvera S (2017b) The genus <italic><tp:taxon-name><tp:taxon-name-part taxon-name-part-type="genus">Mysidium</tp:taxon-name-part></tp:taxon-name></italic> Dana, 1852 (<tp:taxon-name><tp:taxon-name-part taxon-name-part-type="subphylum">Crustacea</tp:taxon-name-part></tp:taxon-name>, <tp:taxon-name><tp:taxon-name-part taxon-name-part-type="superorder">Peracarida</tp:taxon-name-part></tp:taxon-name>, <tp:taxon-name><tp:taxon-name-part taxon-name-part-type="order">Mysida</tp:taxon-name-part></tp:taxon-name>) in tropical America: Synthesis and identification key to species. Revista Investigaciones Marinas 37(1): 69–85. <ext-link xlink:href="https://www.oceandocs.org/handle/1834/9907" ext-link-type="uri" xlink:type="simple">https://www.oceandocs.org/handle/1834/9907</ext-link></mixed-citation></ref><ref id="B122"><mixed-citation xmlns:xlink="http://www.w3.org/1999/xlink" xlink:type="simple">Wittmann KJ (2023) Evidence and Modification of Non-Visual Eyestalk Organs in Troglobiont <tp:taxon-name><tp:taxon-name-part taxon-name-part-type="order">Mysida</tp:taxon-name-part></tp:taxon-name> and <tp:taxon-name><tp:taxon-name-part taxon-name-part-type="order">Stygiomysida</tp:taxon-name-part></tp:taxon-name> (<tp:taxon-name><tp:taxon-name-part taxon-name-part-type="subphylum">Crustacea</tp:taxon-name-part></tp:taxon-name>). <tp:taxon-name><tp:taxon-name-part taxon-name-part-type="phylum">Arthropoda</tp:taxon-name-part></tp:taxon-name> 1(4): 432–450. [+ suppl.] <ext-link xlink:href="10.3390/arthropoda1040019" ext-link-type="doi" xlink:type="simple">https://doi.org/10.3390/arthropoda1040019</ext-link></mixed-citation></ref><ref id="B125"><mixed-citation xmlns:xlink="http://www.w3.org/1999/xlink" xlink:type="simple">Wittmann KJ, Ariani AP (2019) Amazonia versus Pontocaspis: a key to understanding the mineral composition of mysid statoliths (<tp:taxon-name><tp:taxon-name-part taxon-name-part-type="subphylum">Crustacea</tp:taxon-name-part></tp:taxon-name>: <tp:taxon-name><tp:taxon-name-part taxon-name-part-type="order">Mysida</tp:taxon-name-part></tp:taxon-name>). Biogeographia – The Journal of Integrative Biogeography 34: 1–15, suppl.: 1–34. <ext-link xlink:href="10.21426/B634142438" ext-link-type="doi" xlink:type="simple">https://doi.org/10.21426/B634142438</ext-link></mixed-citation></ref><ref id="B114"><mixed-citation xmlns:xlink="http://www.w3.org/1999/xlink" xlink:type="simple">Tattersall WM (1951) A review of the <tp:taxon-name><tp:taxon-name-part taxon-name-part-type="order">Mysidacea</tp:taxon-name-part></tp:taxon-name> of the United States National Museum. Bulletin of the United States National Museum 201: 1–292. <ext-link xlink:href="10.5962/bhl.part.16843" ext-link-type="doi" xlink:type="simple">https://doi.org/10.5962/bhl.part.16843</ext-link></mixed-citation></ref><ref id="B135"><mixed-citation xmlns:xlink="http://www.w3.org/1999/xlink" xlink:type="simple">Zoppi de Roa E, Alonso P (1997) Distribution of <italic><tp:taxon-name><tp:taxon-name-part taxon-name-part-type="genus">Mysidium</tp:taxon-name-part> <tp:taxon-name-part taxon-name-part-type="species">integrum</tp:taxon-name-part></tp:taxon-name></italic> (Tattersall) (<tp:taxon-name><tp:taxon-name-part taxon-name-part-type="subphylum">Crustacea</tp:taxon-name-part></tp:taxon-name>-<tp:taxon-name><tp:taxon-name-part taxon-name-part-type="order">Mysidacea</tp:taxon-name-part></tp:taxon-name>) in Venezuelan coral habitats. Studies on the natural history of the Caribbean region 73: 55–62. <ext-link xlink:href="http://www.repository.naturalis.nl/document/547031" ext-link-type="uri" xlink:type="simple">http://www.repository.naturalis.nl/document/547031</ext-link></mixed-citation></ref></ref-list></tp:taxon-treatment>
