# Supplementary material for: Biodiversity, complete inventory, taxonomy and keys to the species of Mysidae (Crustacea, Mysida) from marine caves of the Caribbean with revision of three genera and description of three new species
Source: Zookeys. 2026 Jun 24;1283:93–204. doi: 10.3897/zookeys.1283.169111 (PMC13324533; doi:10.3897/zookeys.1283.169111)
Supplement: XML Treatment for Gironomysis lalanai [file zookeys.1283.169111-treatment21.xml]

<!DOCTYPE tp:taxon-treatment
  PUBLIC "-//TaxonX//DTD Taxonomic Treatment Publishing DTD v0 20100105//EN" "tax-treatment-NSO.dtd">
<tp:taxon-treatment xmlns:tp="http://www.plazi.org/taxpub"><tp:treatment-meta><kwd-group><label>Taxon classification</label><kwd>
                <named-content content-type="kingdom">Animalia</named-content>
              </kwd><kwd>
                <named-content content-type="order">Mysida</named-content>
              </kwd><kwd>
                <named-content content-type="family">Mysidae</named-content>
              </kwd></kwd-group><mixed-citation publication-type="journal"><person-group><name><surname>Wittmann</surname><given-names>Karl J.</given-names></name><name><surname>Chevaldonné</surname><given-names>Pierre</given-names></name></person-group><article-title>Biodiversity, complete inventory, taxonomy and keys to the species of <tp:taxon-name><tp:taxon-name-part taxon-name-part-type="family" reg="Mysidae">Mysidae</tp:taxon-name-part></tp:taxon-name> (<tp:taxon-name><tp:taxon-name-part taxon-name-part-type="subphylum" reg="Crustacea">Crustacea</tp:taxon-name-part></tp:taxon-name>, <tp:taxon-name><tp:taxon-name-part taxon-name-part-type="order" reg="Mysida">Mysida</tp:taxon-name-part></tp:taxon-name>) from marine caves of the Caribbean with revision of three genera and description of three new species</article-title><source>Zookeys</source><day>24</day><month>06</month><year>2026</year><volume>1283</volume><fpage>93</fpage><lpage>204</lpage><pub-id pub-id-type="doi">10.3897/zookeys.1283.169111</pub-id></mixed-citation></tp:treatment-meta><tp:nomenclature><tp:taxon-name><object-id xmlns:xlink="http://www.w3.org/1999/xlink" content-type="arpha" xlink:type="simple">4EDF50A5-2DAA-5E9A-93DA-1CFF40CE9DAD</object-id>
                		<tp:taxon-name-part taxon-name-part-type="genus" reg="Gironomysis">Gironomysis</tp:taxon-name-part> <tp:taxon-name-part taxon-name-part-type="species" reg="lalanai">lalanai</tp:taxon-name-part>
                	</tp:taxon-name><tp:taxon-authority>Ortiz, García-Debrás &amp; Pérez, 1997</tp:taxon-authority><xref ref-type="fig" rid="F11">Fig. 11</xref><tp:nomenclature-citation-list><tp:nomenclature-citation><tp:taxon-name><tp:taxon-name-part taxon-name-part-type="genus" reg="Gironomysis">Gironomysis</tp:taxon-name-part> <tp:taxon-name-part taxon-name-part-type="species" reg="lalanai">lalanai</tp:taxon-name-part></tp:taxon-name><comment> Ortiz et al., 1997: 22, 27, figs 1–25 (diagnosis, original description); <xref ref-type="bibr" rid="B89">Ortiz and Lalana 2018</xref>: 67, fig. 6 (in list, Cuban archipelago).</comment></tp:nomenclature-citation></tp:nomenclature-citation-list></tp:nomenclature><tp:treatment-sec sec-type="Short diagnosis"><title>Short diagnosis.</title><p><italic><tp:taxon-name><tp:taxon-name-part taxon-name-part-type="genus" reg="Gironomysis">Gironomysis</tp:taxon-name-part></tp:taxon-name></italic> with 3-segmented mesial antennular flagellum; long, well-developed lateral flagellum of antennula with four or five apically blunt aesthetascs on basal segment; rudimentary antennal scale distally with two medium-sized setae, no spines, no teeth; male pleopod 4 with long smooth apical seta; lateral margin of exopod of uropods with only two setae on distal half.</p></tp:treatment-sec><tp:treatment-sec sec-type="Note"><title>Note.</title><p><xref ref-type="bibr" rid="B86">Ortiz et al. (1997)</xref> misinterpreted the “widened setae” (aesthetascs) at the basal segment of the lateral antennular flagellum as representing the male lobe (see below remarks on the same subject in <italic><tp:taxon-name><tp:taxon-name-part taxon-name-part-type="genus" reg="Palaumysis">Palaumysis</tp:taxon-name-part></tp:taxon-name></italic> species).</p></tp:treatment-sec><tp:treatment-sec sec-type="Distribution"><title>Distribution</title><p>(Fig. <xref ref-type="fig" rid="F10">10C</xref>). Known only from the Casimba Laguna Larga, a brackish well in the cave system of Playa Girón (near <named-content xmlns:xlink="http://www.w3.org/1999/xlink" content-type="dwc:verbatimCoordinates" xlink:type="simple">22°04.54'N, 81°03.37'W</named-content>) at the Caribbean coast of the province Matanzas, Cuba (<xref ref-type="bibr" rid="B86">Ortiz et al. 1997</xref>).</p><fig id="F10" position="float" orientation="portrait"><object-id xmlns:xlink="http://www.w3.org/1999/xlink" content-type="doi" xlink:type="simple">10.3897/zookeys.1283.169111.figure10</object-id><object-id xmlns:xlink="http://www.w3.org/1999/xlink" content-type="arpha" xlink:type="simple">DABEBB8C-CAB8-50F3-8625-5FC4051FCBD9</object-id><label>Figure 10.</label><caption><p>Distribution of the species of <bold>A, K, L</bold>. <tp:taxon-name><tp:taxon-name-part taxon-name-part-type="tribe" reg="Mysidetini">Mysidetini</tp:taxon-name-part></tp:taxon-name>; <bold>B, D–H</bold>. <tp:taxon-name><tp:taxon-name-part taxon-name-part-type="tribe" reg="Heteromysini">Heteromysini</tp:taxon-name-part></tp:taxon-name>; <bold>C, I, J</bold>. <tp:taxon-name><tp:taxon-name-part taxon-name-part-type="subfamily" reg="Palaumysinae">Palaumysinae</tp:taxon-name-part></tp:taxon-name> in marine caves of the Caribbean and adjacent areas. Coinciding points slightly displaced.</p></caption><graphic xmlns:xlink="http://www.w3.org/1999/xlink" xlink:href="zookeys-1283-093_article-169111__-g010.jpg" id="oo_1694680.jpg" position="float" orientation="portrait" xlink:type="simple"><uri content-type="original_file" xlink:type="simple">https://binary.pensoft.net/fig/1694680</uri></graphic></fig><fig id="F11" position="float" orientation="portrait"><object-id xmlns:xlink="http://www.w3.org/1999/xlink" content-type="doi" xlink:type="simple">10.3897/zookeys.1283.169111.figure11</object-id><object-id xmlns:xlink="http://www.w3.org/1999/xlink" content-type="arpha" xlink:type="simple">63FCE4EC-6A49-50A3-A77B-E0BA429A4792</object-id><label>Figure 11.</label><caption><p>Selected diagnostic characters of <italic><tp:taxon-name><tp:taxon-name-part taxon-name-part-type="genus" reg="Gironomysis">Gironomysis</tp:taxon-name-part> <tp:taxon-name-part taxon-name-part-type="species" reg="lalanai">lalanai</tp:taxon-name-part></tp:taxon-name></italic> Ortiz, García-Debrás &amp; Pérez. <bold>A</bold>. Cephalothorax of female; <bold>B</bold>. Mesial flagellum of antennula; <bold>C</bold>. Antennal scale; <bold>D</bold>. Fourth male pleopod; <bold>E</bold>. Telson. Modified after <xref ref-type="bibr" rid="B86">Ortiz et al. 1997</xref>.</p></caption><graphic xmlns:xlink="http://www.w3.org/1999/xlink" xlink:href="zookeys-1283-093_article-169111__-g011.jpg" id="oo_1694681.jpg" position="float" orientation="portrait" xlink:type="simple"><uri content-type="original_file" xlink:type="simple">https://binary.pensoft.net/fig/1694681</uri></graphic></fig></tp:treatment-sec><ref-list><ref id="B86"><mixed-citation xmlns:xlink="http://www.w3.org/1999/xlink" xlink:type="simple">Ortiz M, García-Debrás A, Pérez A (1997) Nuevo género y nueva especie de misidáceo cavernícola (<tp:taxon-name><tp:taxon-name-part taxon-name-part-type="subphylum">Crustacea</tp:taxon-name-part></tp:taxon-name>, <tp:taxon-name><tp:taxon-name-part taxon-name-part-type="superorder">Peracarida</tp:taxon-name-part></tp:taxon-name>, <tp:taxon-name><tp:taxon-name-part taxon-name-part-type="order">Mysidacea</tp:taxon-name-part></tp:taxon-name>) de Cuba. Avicennia 6/7: 21–28.</mixed-citation></ref><ref id="B89"><mixed-citation xmlns:xlink="http://www.w3.org/1999/xlink" xlink:type="simple">Ortiz M, Lalana R (2018) Los Misidáceos (<tp:taxon-name><tp:taxon-name-part taxon-name-part-type="order">Lophogastrida</tp:taxon-name-part></tp:taxon-name>, <tp:taxon-name><tp:taxon-name-part taxon-name-part-type="order">Stygiomysida</tp:taxon-name-part></tp:taxon-name> y <tp:taxon-name><tp:taxon-name-part taxon-name-part-type="order">Mysida</tp:taxon-name-part></tp:taxon-name>), de Cuba: Historia, claves dicotómicas, figuras y bibliografía. Revista Investigaciones Marinas 37(2) (2017): 61–79. <ext-link xlink:href="http://www.rim.uh.cu/index.php/RIM/article/view/335/327" ext-link-type="uri" xlink:type="simple">http://www.rim.uh.cu/index.php/RIM/article/view/335/327</ext-link></mixed-citation></ref></ref-list></tp:taxon-treatment>
