# Supplementary material for: Biodiversity, complete inventory, taxonomy and keys to the species of Mysidae (Crustacea, Mysida) from marine caves of the Caribbean with revision of three genera and description of three new species
Source: Zookeys. 2026 Jun 24;1283:93–204. doi: 10.3897/zookeys.1283.169111 (PMC13324533; doi:10.3897/zookeys.1283.169111)
Supplement: XML Treatment for Palaumysis [file zookeys.1283.169111-treatment22.xml]

<!DOCTYPE tp:taxon-treatment
  PUBLIC "-//TaxonX//DTD Taxonomic Treatment Publishing DTD v0 20100105//EN" "tax-treatment-NSO.dtd">
<tp:taxon-treatment xmlns:tp="http://www.plazi.org/taxpub"><tp:treatment-meta><kwd-group><label>Taxon classification</label><kwd>
                <named-content content-type="kingdom">Animalia</named-content>
              </kwd><kwd>
                <named-content content-type="order">Mysida</named-content>
              </kwd><kwd>
                <named-content content-type="family">Mysidae</named-content>
              </kwd></kwd-group><mixed-citation publication-type="journal"><person-group><name><surname>Wittmann</surname><given-names>Karl J.</given-names></name><name><surname>Chevaldonné</surname><given-names>Pierre</given-names></name></person-group><article-title>Biodiversity, complete inventory, taxonomy and keys to the species of <tp:taxon-name><tp:taxon-name-part taxon-name-part-type="family" reg="Mysidae">Mysidae</tp:taxon-name-part></tp:taxon-name> (<tp:taxon-name><tp:taxon-name-part taxon-name-part-type="subphylum" reg="Crustacea">Crustacea</tp:taxon-name-part></tp:taxon-name>, <tp:taxon-name><tp:taxon-name-part taxon-name-part-type="order" reg="Mysida">Mysida</tp:taxon-name-part></tp:taxon-name>) from marine caves of the Caribbean with revision of three genera and description of three new species</article-title><source>Zookeys</source><day>24</day><month>06</month><year>2026</year><volume>1283</volume><fpage>93</fpage><lpage>204</lpage><pub-id pub-id-type="doi">10.3897/zookeys.1283.169111</pub-id></mixed-citation></tp:treatment-meta><tp:nomenclature><label>Genus</label><tp:taxon-name><object-id xmlns:xlink="http://www.w3.org/1999/xlink" content-type="arpha" xlink:type="simple">ECE6D534-F561-5A1D-8B26-9AB1CCA788B6</object-id>
                		<tp:taxon-name-part taxon-name-part-type="genus" reg="Palaumysis">Palaumysis</tp:taxon-name-part>
                	</tp:taxon-name><tp:taxon-authority>Băcescu &amp; Iliffe, 1986</tp:taxon-authority><xref ref-type="fig" rid="F12">Figs 12</xref><xref ref-type="fig" rid="F13">, 13</xref><xref ref-type="fig" rid="F14">, 14</xref><xref ref-type="fig" rid="F15">, 15</xref><xref ref-type="fig" rid="F16">, 16</xref><xref ref-type="fig" rid="F17">, 17</xref><xref ref-type="fig" rid="F18">, 18</xref><xref ref-type="fig" rid="F19">, 19</xref><xref ref-type="fig" rid="F20">, 20</xref><xref ref-type="fig" rid="F21">, 21</xref><xref ref-type="fig" rid="F22">, 22</xref><xref ref-type="fig" rid="F23">, 23</xref><xref ref-type="fig" rid="F24">, 24</xref><xref ref-type="fig" rid="F25">, 25</xref><xref ref-type="fig" rid="F26">, 26</xref><xref ref-type="fig" rid="F27">, 27</xref><xref ref-type="fig" rid="F28">, 28</xref><tp:nomenclature-citation-list><tp:nomenclature-citation><tp:taxon-name>
                  <tp:taxon-name-part taxon-name-part-type="genus" reg="Palaumysis">Palaumysis</tp:taxon-name-part>
                </tp:taxon-name><comment> Băcescu &amp; Iliffe, 1986b: 31 (diagnosis); <xref ref-type="bibr" rid="B51">Hanamura and Kase 2002</xref>: 254, 255 (revision, revised definition).</comment></tp:nomenclature-citation></tp:nomenclature-citation-list></tp:nomenclature><tp:treatment-sec sec-type="Diagnosis"><title>Diagnosis.</title><p>Modified after <xref ref-type="bibr" rid="B51">Hanamura and Kase (2002)</xref> for inclusion of features of <italic><tp:taxon-name><tp:taxon-name-part taxon-name-part-type="genus" reg="Palaumysis">P.</tp:taxon-name-part> <tp:taxon-name-part taxon-name-part-type="species" reg="bahamensis">bahamensis</tp:taxon-name-part></tp:taxon-name></italic> Băcescu &amp; Iliffe, 1986, and <italic><tp:taxon-name><tp:taxon-name-part taxon-name-part-type="genus" reg="Palaumysis">P.</tp:taxon-name-part> <tp:taxon-name-part taxon-name-part-type="species" reg="antillensis">antillensis</tp:taxon-name-part></tp:taxon-name></italic> sp. nov. <tp:taxon-name><tp:taxon-name-part taxon-name-part-type="subfamily" reg="Palaumysinae">Palaumysinae</tp:taxon-name-part></tp:taxon-name> with long, well-developed lateral flagellum of antennula with 3–5 apically blunt aesthetascs on basal segment in both sexes; antennal scale with a few setae, no spines, no teeth; carapace short, leaving posterior four or five thoracomeres mid-dorsally exposed (in adults); thoracic endopods 3–8 with unsegmented carpopropodus; pleopod 4 with long apical seta in adult males (rarely in adult females); endopod of uropods setose all around, longer than exopod, no spines; lateral margin of exopod with only few setae on distal half.</p></tp:treatment-sec><tp:treatment-sec sec-type="Type species"><title>Type species.</title><p><italic><tp:taxon-name><tp:taxon-name-part taxon-name-part-type="genus" reg="Palaumysis">Palaumysis</tp:taxon-name-part> <tp:taxon-name-part taxon-name-part-type="species" reg="simonae">simonae</tp:taxon-name-part></tp:taxon-name></italic> Băcescu &amp; Iliffe, 1986, by monotypy.</p></tp:treatment-sec><tp:treatment-sec sec-type="Species inventory"><title>Species inventory.</title><p>Five species now included at a world-wide scale; bold italics highlight two species recorded from Caribbean caves: <italic><tp:taxon-name><tp:taxon-name-part taxon-name-part-type="genus" reg="Palaumysis">Palaumysis</tp:taxon-name-part> <tp:taxon-name-part taxon-name-part-type="species" reg="pilifera">pilifera</tp:taxon-name-part></tp:taxon-name></italic> Hanamura &amp; Kase, 2003, <italic><tp:taxon-name><tp:taxon-name-part taxon-name-part-type="genus" reg="Palaumysis">P.</tp:taxon-name-part> <tp:taxon-name-part taxon-name-part-type="species" reg="philippinensis">philippinensis</tp:taxon-name-part></tp:taxon-name></italic> Hanamura &amp; Kase, 2002, <bold><italic><tp:taxon-name><tp:taxon-name-part taxon-name-part-type="genus" reg="Palaumysis">P.</tp:taxon-name-part> <tp:taxon-name-part taxon-name-part-type="species" reg="antillensis">antillensis</tp:taxon-name-part></tp:taxon-name></italic></bold> sp. nov., <bold><italic><tp:taxon-name><tp:taxon-name-part taxon-name-part-type="genus" reg="Palaumysis">P.</tp:taxon-name-part> <tp:taxon-name-part taxon-name-part-type="species" reg="bahamensis">bahamensis</tp:taxon-name-part></tp:taxon-name></italic></bold> Pesce &amp; Iliffe, 2002, and <italic><tp:taxon-name><tp:taxon-name-part taxon-name-part-type="genus" reg="Palaumysis">P.</tp:taxon-name-part> <tp:taxon-name-part taxon-name-part-type="species" reg="simonae">simonae</tp:taxon-name-part></tp:taxon-name></italic> Băcescu &amp; Iliffe, 1986. See also below global key to the genera and species of <tp:taxon-name><tp:taxon-name-part taxon-name-part-type="subfamily" reg="Palaumysinae">Palaumysinae</tp:taxon-name-part></tp:taxon-name>.</p></tp:treatment-sec><tp:treatment-sec sec-type="Differentiation between Palaumysis species"><title>Differentiation between <italic><tp:taxon-name><tp:taxon-name-part taxon-name-part-type="genus" reg="Palaumysis">Palaumysis</tp:taxon-name-part></tp:taxon-name></italic> species.</title><p>The now five known species of <italic><tp:taxon-name><tp:taxon-name-part taxon-name-part-type="genus" reg="Palaumysis">Palaumysis</tp:taxon-name-part></tp:taxon-name></italic> are well distinguished by a range of minor but significant characters. Three morpho-geographic groups may be distinguished: (1) the tropical W-Pacific <italic><tp:taxon-name><tp:taxon-name-part taxon-name-part-type="genus" reg="Palaumysis">P.</tp:taxon-name-part> <tp:taxon-name-part taxon-name-part-type="species" reg="simonae">simonae</tp:taxon-name-part></tp:taxon-name></italic> with the antennal scale bearing only one or two minute setae at the apex vs a large seta accompanied by 0–2 small setae at the apex in all remaining species; (2) NW-Pacific species, namely <italic><tp:taxon-name><tp:taxon-name-part taxon-name-part-type="genus" reg="Palaumysis">P.</tp:taxon-name-part> <tp:taxon-name-part taxon-name-part-type="species" reg="philippinensis">philippinensis</tp:taxon-name-part></tp:taxon-name></italic> and <italic><tp:taxon-name><tp:taxon-name-part taxon-name-part-type="genus" reg="Palaumysis">P.</tp:taxon-name-part> <tp:taxon-name-part taxon-name-part-type="species" reg="pilifera">pilifera</tp:taxon-name-part></tp:taxon-name></italic> with a (sub)rectangular posteroventral edge of the carapace vs well-rounded edge in groups 1 and 3; (3) subtropical NW-Atlantic species, namely <italic><tp:taxon-name><tp:taxon-name-part taxon-name-part-type="genus" reg="Palaumysis">P.</tp:taxon-name-part> <tp:taxon-name-part taxon-name-part-type="species" reg="bahamensis">bahamensis</tp:taxon-name-part></tp:taxon-name></italic> and <italic><tp:taxon-name><tp:taxon-name-part taxon-name-part-type="genus" reg="Palaumysis">P.</tp:taxon-name-part> <tp:taxon-name-part taxon-name-part-type="species" reg="antillensis">antillensis</tp:taxon-name-part></tp:taxon-name></italic> sp. nov., characterized by combination of a large seta accompanied by 0–2 small setae at the apex of the antennal scale as in (2) and a rounded posteroventral carapace edge as in (1).</p><fig id="F12" position="float" orientation="portrait"><object-id xmlns:xlink="http://www.w3.org/1999/xlink" content-type="doi" xlink:type="simple">10.3897/zookeys.1283.169111.figure12</object-id><object-id xmlns:xlink="http://www.w3.org/1999/xlink" content-type="arpha" xlink:type="simple">08ED805D-000D-5F14-814E-F33DF361CA2A</object-id><label>Figure 12.</label><caption><p>Differentiation between the species of <italic><tp:taxon-name><tp:taxon-name-part taxon-name-part-type="genus" reg="Palaumysis">Palaumysis</tp:taxon-name-part></tp:taxon-name></italic> Băcescu &amp; Iliffe. <bold>A–D</bold>. Habitus of ♂, dorsal, most appendages omitted (<bold>A</bold>), mesial flagellum of antennula (<bold>B</bold>), antennal scale (<bold>C</bold>) and fourth male pleopod (<bold>D</bold>) in <italic><tp:taxon-name><tp:taxon-name-part taxon-name-part-type="genus" reg="Palaumysis">P.</tp:taxon-name-part> <tp:taxon-name-part taxon-name-part-type="species" reg="pilifera">pilifera</tp:taxon-name-part></tp:taxon-name></italic> Hanamura &amp; Kase; <bold>E–G</bold>. Mesial flagellum of antennula (<bold>E</bold>), antennal scale (<bold>F</bold>) and fourth male pleopod (<bold>G</bold>) in <italic><tp:taxon-name><tp:taxon-name-part taxon-name-part-type="genus" reg="Palaumysis">P.</tp:taxon-name-part> <tp:taxon-name-part taxon-name-part-type="species" reg="philippinensis">philippinensis</tp:taxon-name-part></tp:taxon-name></italic> Hanamura &amp; Kase; <bold>H–J</bold>. Mesial flagellum of antennula (<bold>H</bold>), antennal scale (<bold>I</bold>) and fourth male pleopod (<bold>J</bold>) in <italic><tp:taxon-name><tp:taxon-name-part taxon-name-part-type="genus" reg="Palaumysis">P.</tp:taxon-name-part> <tp:taxon-name-part taxon-name-part-type="species" reg="antillensis">antillensis</tp:taxon-name-part></tp:taxon-name></italic> sp. nov.; <bold>K–M</bold>. Mesial flagellum of antennula (<bold>K</bold>), antennal scale (<bold>L</bold>) and fourth male pleopod (<bold>M</bold>) in <italic><tp:taxon-name><tp:taxon-name-part taxon-name-part-type="genus" reg="Palaumysis">P.</tp:taxon-name-part> <tp:taxon-name-part taxon-name-part-type="species" reg="bahamensis">bahamensis</tp:taxon-name-part></tp:taxon-name></italic> Pesce &amp; Iliffe; <bold>N–P</bold>. Mesial flagellum of antennula (<bold>N</bold>), antennal scale (<bold>O</bold>) and fourth male pleopod (<bold>P</bold>) in <italic><tp:taxon-name><tp:taxon-name-part taxon-name-part-type="genus" reg="Palaumysis">P.</tp:taxon-name-part> <tp:taxon-name-part taxon-name-part-type="species" reg="simonae">simonae</tp:taxon-name-part></tp:taxon-name></italic> Băcescu &amp; Iliffe. Modified after <xref ref-type="bibr" rid="B52">Hanamura and Kase 2003</xref> (<bold>A–D</bold>), <xref ref-type="bibr" rid="B51">Hanamura and Kase 2002</xref> (<bold>E–G</bold>) and <xref ref-type="bibr" rid="B94">Pesce and Iliffe 2002</xref> (<bold>K–M</bold>); original drawings (<bold>H–J, N–P</bold>).</p></caption><graphic xmlns:xlink="http://www.w3.org/1999/xlink" xlink:href="zookeys-1283-093_article-169111__-g012.jpg" id="oo_1694682.jpg" position="float" orientation="portrait" xlink:type="simple"><uri content-type="original_file" xlink:type="simple">https://binary.pensoft.net/fig/1694682</uri></graphic></fig></tp:treatment-sec><tp:treatment-sec sec-type="Remarks"><title>Remarks.</title><p><xref ref-type="bibr" rid="B5">Băcescu and Iliffe (1986b)</xref> noted upon original description of <italic><tp:taxon-name><tp:taxon-name-part taxon-name-part-type="genus" reg="Palaumysis">P.</tp:taxon-name-part> <tp:taxon-name-part taxon-name-part-type="species" reg="simonae">simonae</tp:taxon-name-part></tp:taxon-name></italic> “... ± pentagonal zones on the ventral side of each pleonite ...” and listed these “zones” among the main diagnostic features for the definition of the tribe <tp:taxon-name><tp:taxon-name-part taxon-name-part-type="tribe" reg="Mancomysini">Mancomysini</tp:taxon-name-part></tp:taxon-name> Băcescu &amp; Iliffe, 1986, today considered a nomen nudum due to the missing type genus and, consequently, replaced by <tp:taxon-name><tp:taxon-name-part taxon-name-part-type="subfamily" reg="Palaumysinae">Palaumysinae</tp:taxon-name-part></tp:taxon-name> Wittmann, 2013. As shown above, near-pentagonal images are formed by pairs of paramedian muscle structures inside pleomeres, also found in <italic><tp:taxon-name><tp:taxon-name-part taxon-name-part-type="genus" reg="Palaumysis">P.</tp:taxon-name-part> <tp:taxon-name-part taxon-name-part-type="species" reg="antillensis">antillensis</tp:taxon-name-part></tp:taxon-name></italic> sp. nov. (Fig. <xref ref-type="fig" rid="F27">27D</xref>) and <italic><tp:taxon-name><tp:taxon-name-part taxon-name-part-type="genus" reg="Bermudamysis">Bermudamysis</tp:taxon-name-part> <tp:taxon-name-part taxon-name-part-type="species" reg="speluncola">speluncola</tp:taxon-name-part></tp:taxon-name></italic> (Fig. <xref ref-type="fig" rid="F36">36E</xref>). <xref ref-type="bibr" rid="B51">Hanamura and Kase (2002)</xref> made additional corrections upon redescription based on types of <italic><tp:taxon-name><tp:taxon-name-part taxon-name-part-type="genus" reg="Palaumysis">P.</tp:taxon-name-part> <tp:taxon-name-part taxon-name-part-type="species" reg="simonae">simonae</tp:taxon-name-part></tp:taxon-name></italic>. Aesthetascs drawn by Băcescu and Iliffe (1986b: fig. 2A) as inserting on a prominence of the distal margin of the antennular trunk actually insert on the lateral antennular flagellum as usual in <tp:taxon-name><tp:taxon-name-part taxon-name-part-type="family" reg="Mysidae">Mysidae</tp:taxon-name-part></tp:taxon-name> (Fig. <xref ref-type="fig" rid="F38">38A, B</xref>). Upon original description of <italic><tp:taxon-name><tp:taxon-name-part taxon-name-part-type="genus" reg="Palaumysis">P.</tp:taxon-name-part> <tp:taxon-name-part taxon-name-part-type="species" reg="bahamensis">bahamensis</tp:taxon-name-part></tp:taxon-name></italic>, Pesce and Iliffe (2002: 273, fig. 13) followed <xref ref-type="bibr" rid="B5">Băcescu and Iliffe (1986b)</xref> by displacing the aesthetascs to the same position. Both author groups interpreted the respective mid-dorsal prominence as a rudiment of the (ventral) male lobe without discussing that this prominence is positioned dorsally and present in both sexes. In contrast, the prominence is here interpreted as the mid-dorsal lobe in subterminal position on the antennular trunk (Figs <xref ref-type="fig" rid="F24">24A</xref>, <xref ref-type="fig" rid="F38">38A</xref>); it bears no such aesthetascs but a few small barbed setae as in most species of <tp:taxon-name><tp:taxon-name-part taxon-name-part-type="family" reg="Mysidae">Mysidae</tp:taxon-name-part></tp:taxon-name>; moreover, this lobe bears teeth or spines in addition to setae in many genera other than <italic><tp:taxon-name><tp:taxon-name-part taxon-name-part-type="genus" reg="Palaumysis">Palaumysis</tp:taxon-name-part></tp:taxon-name></italic>. Upon original description of the closely related <italic><tp:taxon-name><tp:taxon-name-part taxon-name-part-type="genus" reg="Gironomysis">Gironomysis</tp:taxon-name-part> <tp:taxon-name-part taxon-name-part-type="species" reg="lalanai">lalanai</tp:taxon-name-part></tp:taxon-name></italic>, Ortiz et al. (1997: fig. 12) drew the aesthetascs in the correct position but nonetheless followed the erroneous interpretation as remnants of the male lobe by <xref ref-type="bibr" rid="B5">Băcescu and Iliffe (1986b)</xref>.</p></tp:treatment-sec><tp:treatment-sec><!--Section generated to contain objects referenced in tp:taxon-treatment.--><fig id="F13" position="float" orientation="portrait"><object-id xmlns:xlink="http://www.w3.org/1999/xlink" content-type="doi" xlink:type="simple">10.3897/zookeys.1283.169111.figure13</object-id><object-id xmlns:xlink="http://www.w3.org/1999/xlink" content-type="arpha" xlink:type="simple">40138E91-6715-53CC-A514-912B1C53F638</object-id><label>Figure 13.</label><caption><p>Habitus of <italic><tp:taxon-name><tp:taxon-name-part taxon-name-part-type="genus" reg="Palaumysis">Palaumysis</tp:taxon-name-part> <tp:taxon-name-part taxon-name-part-type="species" reg="simonae">simonae</tp:taxon-name-part></tp:taxon-name></italic> Băcescu &amp; Iliffe adults from submarine caves at Palau Islands. <bold>A</bold>. Non-type ♀, lateral, arrow points to posterior margin of carapace; <bold>B</bold>. Holotype ♀ carrying an (accidentally somewhat caudally shifted) postnauplioid larva, ventral, the adult pleon bent ventrally, thus extending out of focus; <bold>C</bold>. Non-type ♂ bleached on slide, ventral, focus on pleopod 4 pointed by arrow.</p></caption><graphic xmlns:xlink="http://www.w3.org/1999/xlink" xlink:href="zookeys-1283-093_article-169111__-g013.jpg" id="oo_1694683.jpg" position="float" orientation="portrait" xlink:type="simple"><uri content-type="original_file" xlink:type="simple">https://binary.pensoft.net/fig/1694683</uri></graphic></fig><fig id="F14" position="float" orientation="portrait"><object-id xmlns:xlink="http://www.w3.org/1999/xlink" content-type="doi" xlink:type="simple">10.3897/zookeys.1283.169111.figure14</object-id><object-id xmlns:xlink="http://www.w3.org/1999/xlink" content-type="arpha" xlink:type="simple">D10908CE-6ADD-5411-B088-C00B1A706165</object-id><label>Figure 14.</label><caption><p>Antennula and antenna of <italic><tp:taxon-name><tp:taxon-name-part taxon-name-part-type="genus" reg="Palaumysis">Palaumysis</tp:taxon-name-part> <tp:taxon-name-part taxon-name-part-type="species" reg="simonae">simonae</tp:taxon-name-part></tp:taxon-name></italic> Băcescu &amp; Iliffe ♀ from submarine cave near Soft Coral Arch, Palau Islands. <bold>A</bold>. Mesial antennular flagellum; <bold>B</bold>. Antennal scale, dorsal.</p></caption><graphic xmlns:xlink="http://www.w3.org/1999/xlink" xlink:href="zookeys-1283-093_article-169111__-g014.jpg" id="oo_1694684.jpg" position="float" orientation="portrait" xlink:type="simple"><uri content-type="original_file" xlink:type="simple">https://binary.pensoft.net/fig/1694684</uri></graphic></fig><fig id="F15" position="float" orientation="portrait"><object-id xmlns:xlink="http://www.w3.org/1999/xlink" content-type="doi" xlink:type="simple">10.3897/zookeys.1283.169111.figure15</object-id><object-id xmlns:xlink="http://www.w3.org/1999/xlink" content-type="arpha" xlink:type="simple">5D9B833C-B23C-5286-98AB-64AC4102DEB0</object-id><label>Figure 15.</label><caption><p>Pleopods of <italic><tp:taxon-name><tp:taxon-name-part taxon-name-part-type="genus" reg="Palaumysis">Palaumysis</tp:taxon-name-part> <tp:taxon-name-part taxon-name-part-type="species" reg="simonae">simonae</tp:taxon-name-part></tp:taxon-name></italic> Băcescu &amp; Iliffe, material from submarine cave near Soft Coral Arch, Palau Islands. <bold>A</bold>. Left female pleopods 1–5, ventral; <bold>B</bold>. Right male pleopods 1–5, obliquely lateral; <bold>C</bold>. Detail of (<bold>B</bold>) showing pleopods 1, 2; <bold>D</bold>. Left male pleopods 4, 5, ventral; <bold>E</bold>. Right male pleopod 5, lateral, arrow points to spine-like seta; <bold>A, B, D</bold>. Sternites 4 and 5 with short arrows pointing to elevations varying from having a widely obtuse-angled caudal margin (B: <italic>4</italic>) up to bearing an acute tooth-like extension (D: <italic>5</italic>).</p></caption><graphic xmlns:xlink="http://www.w3.org/1999/xlink" xlink:href="zookeys-1283-093_article-169111__-g015.jpg" id="oo_1694685.jpg" position="float" orientation="portrait" xlink:type="simple"><uri content-type="original_file" xlink:type="simple">https://binary.pensoft.net/fig/1694685</uri></graphic></fig><fig id="F16" position="float" orientation="portrait"><object-id xmlns:xlink="http://www.w3.org/1999/xlink" content-type="doi" xlink:type="simple">10.3897/zookeys.1283.169111.figure16</object-id><object-id xmlns:xlink="http://www.w3.org/1999/xlink" content-type="arpha" xlink:type="simple">25F5DADB-EEF2-5080-9287-EBFE740C76F9</object-id><label>Figure 16.</label><caption><p>Pleon and tail fan of <italic><tp:taxon-name><tp:taxon-name-part taxon-name-part-type="genus" reg="Palaumysis">Palaumysis</tp:taxon-name-part> <tp:taxon-name-part taxon-name-part-type="species" reg="simonae">simonae</tp:taxon-name-part></tp:taxon-name></italic> Băcescu &amp; Iliffe adults from submarine cave near Soft Coral Arch, Palau Islands. <bold>A</bold>. Arrow points to apex of right scutellum paracaudale in ♂, lateral; <bold>B</bold>. Posterior margin of pleon in ♀, arrow points to right scutellum paracaudale, ventral view with focus on this scutellum; <bold>C</bold>. Tail fan of same ♀ as before, ventral view with focus on the dorsal telson seen through the bleached tissues; <bold>D</bold>. Pleon in ♂, ventral view with focus on muscle tissue inside pleomeres. A–D, materials expanded and bleached on slides.</p></caption><graphic xmlns:xlink="http://www.w3.org/1999/xlink" xlink:href="zookeys-1283-093_article-169111__-g016.jpg" id="oo_1694686.jpg" position="float" orientation="portrait" xlink:type="simple"><uri content-type="original_file" xlink:type="simple">https://binary.pensoft.net/fig/1694686</uri></graphic></fig><fig id="F17" position="float" orientation="portrait"><object-id xmlns:xlink="http://www.w3.org/1999/xlink" content-type="doi" xlink:type="simple">10.3897/zookeys.1283.169111.figure17</object-id><object-id xmlns:xlink="http://www.w3.org/1999/xlink" content-type="arpha" xlink:type="simple">E0FF9C4C-E44D-51DF-BE88-FB458B1D3805</object-id><label>Figure 17.</label><caption><p>Habitus, part of antennae and tail fan in <italic><tp:taxon-name><tp:taxon-name-part taxon-name-part-type="genus" reg="Palaumysis">Palaumysis</tp:taxon-name-part> <tp:taxon-name-part taxon-name-part-type="species" reg="bahamensis">bahamensis</tp:taxon-name-part></tp:taxon-name></italic> Pesce &amp; Iliffe ♀ from submarine cave at Long Island in the Bahamas. <bold>A</bold>. Habitus, arrow points to posterior margin of carapace; <bold>B</bold>. Right mesial flagellum of antennula, dorsal; <bold>C</bold>. Left antennal scale, ventral; <bold>D</bold>. Tail fan, dorsal, terminal spines of telson are damaged.</p></caption><graphic xmlns:xlink="http://www.w3.org/1999/xlink" xlink:href="zookeys-1283-093_article-169111__-g017.jpg" id="oo_1694687.jpg" position="float" orientation="portrait" xlink:type="simple"><uri content-type="original_file" xlink:type="simple">https://binary.pensoft.net/fig/1694687</uri></graphic></fig><fig id="F18" position="float" orientation="portrait"><object-id xmlns:xlink="http://www.w3.org/1999/xlink" content-type="doi" xlink:type="simple">10.3897/zookeys.1283.169111.figure18</object-id><object-id xmlns:xlink="http://www.w3.org/1999/xlink" content-type="arpha" xlink:type="simple">2A4054A9-E04F-5497-9701-D885DD21B066</object-id><label>Figure 18.</label><caption><p>Carapace and cephalic appendages in <italic><tp:taxon-name><tp:taxon-name-part taxon-name-part-type="genus" reg="Palaumysis">Palaumysis</tp:taxon-name-part> <tp:taxon-name-part taxon-name-part-type="species" reg="bahamensis">bahamensis</tp:taxon-name-part></tp:taxon-name></italic> Pesce &amp; Iliffe ♀ from submarine cave at Long Island in the Bahamas. <bold>A</bold>. Left antennula, ventral; <bold>B</bold>. Mid-dorsal lobe subterminally on distal segment of right antennular trunk; <bold>C</bold>. Antenna, ventral; <bold>D</bold>. Carapace, lateral; <bold>E</bold>. Labrum, aboral face and foreshortened perspective caudal face; <bold>F</bold>. Mandibular palp, rostral aspect; <bold>G</bold>. Masticatory part of left mandible, caudal; <bold>H</bold>. Masticatory part of right mandible, rostral; <bold>I</bold>. Labium, caudal; <bold>J</bold>. Maxillula, caudal; <bold>K</bold>. Maxilla, caudal.</p></caption><graphic xmlns:xlink="http://www.w3.org/1999/xlink" xlink:href="zookeys-1283-093_article-169111__-g018.jpg" id="oo_1694688.jpg" position="float" orientation="portrait" xlink:type="simple"><uri content-type="original_file" xlink:type="simple">https://binary.pensoft.net/fig/1694688</uri></graphic></fig><fig id="F19" position="float" orientation="portrait"><object-id xmlns:xlink="http://www.w3.org/1999/xlink" content-type="doi" xlink:type="simple">10.3897/zookeys.1283.169111.figure19</object-id><object-id xmlns:xlink="http://www.w3.org/1999/xlink" content-type="arpha" xlink:type="simple">B1A99611-FB5A-5D01-AC92-9B3C6B0FAAC7</object-id><label>Figure 19.</label><caption><p>Foregut in <italic><tp:taxon-name><tp:taxon-name-part taxon-name-part-type="genus" reg="Palaumysis">Palaumysis</tp:taxon-name-part> <tp:taxon-name-part taxon-name-part-type="species" reg="bahamensis">bahamensis</tp:taxon-name-part></tp:taxon-name></italic> Pesce &amp; Iliffe ♀ from submarine cave at Long Island in the Bahamas. <bold>A</bold>. Foregut with small part of midgut, obliquely lateral, on slide, object artificially separated from background; <bold>B, C</bold>. Spines of anterior lateralia; <bold>D</bold>. Spine group of posterior lateralia; <bold>E</bold>. Spine pair of dorsolateral infoldings. Lower-case labels indicate anterior lateralia (<italic>al</italic>), dorsolateral infolding (<italic>di</italic>), midgut (<italic>mg</italic>), posterior lateralia (<italic>pl</italic>) and storage space (<italic>sp</italic>).</p></caption><graphic xmlns:xlink="http://www.w3.org/1999/xlink" xlink:href="zookeys-1283-093_article-169111__-g019.jpg" id="oo_1694689.jpg" position="float" orientation="portrait" xlink:type="simple"><uri content-type="original_file" xlink:type="simple">https://binary.pensoft.net/fig/1694689</uri></graphic></fig><fig id="F20" position="float" orientation="portrait"><object-id xmlns:xlink="http://www.w3.org/1999/xlink" content-type="doi" xlink:type="simple">10.3897/zookeys.1283.169111.figure20</object-id><object-id xmlns:xlink="http://www.w3.org/1999/xlink" content-type="arpha" xlink:type="simple">91CADCBC-A980-5ADE-BAA4-033956DDAB57</object-id><label>Figure 20.</label><caption><p>Thoracopods 1–3, 8 and pleopods of <italic><tp:taxon-name><tp:taxon-name-part taxon-name-part-type="genus" reg="Palaumysis">Palaumysis</tp:taxon-name-part> <tp:taxon-name-part taxon-name-part-type="species" reg="bahamensis">bahamensis</tp:taxon-name-part></tp:taxon-name></italic> Pesce &amp; Iliffe ♀ from submarine cave at Long Island in the Bahamas. <bold>A</bold>. Thoracic endopod 1 with epipod and basal plate of exopod, caudal; <bold>B</bold>. Dactylus 1; <bold>C</bold>. Thoracopod 2; <bold>D</bold>. Dactylus 2; <bold>E</bold>. Thoracic endopod 3; <bold>F</bold>. Dactylus 3; <bold>G</bold>. Thoracic endopod 8 (rostral) with oostegite 2 (inner = mesial face); <bold>H</bold>. Dactylus 8; <bold>I</bold>. Detail of (G) showing distal modified seta of oostegite; <bold>J–M</bold>. Series of pleopods 2–5, ventral = lateral aspect. <bold>B, D, F, H</bold>. Setae omitted from dactylus.</p></caption><graphic xmlns:xlink="http://www.w3.org/1999/xlink" xlink:href="zookeys-1283-093_article-169111__-g020.jpg" id="oo_1694690.jpg" position="float" orientation="portrait" xlink:type="simple"><uri content-type="original_file" xlink:type="simple">https://binary.pensoft.net/fig/1694690</uri></graphic></fig><fig id="F21" position="float" orientation="portrait"><object-id xmlns:xlink="http://www.w3.org/1999/xlink" content-type="doi" xlink:type="simple">10.3897/zookeys.1283.169111.figure21</object-id><object-id xmlns:xlink="http://www.w3.org/1999/xlink" content-type="arpha" xlink:type="simple">A3EEF2B7-BFE5-5E85-8BF1-BC2F34A72A75</object-id><label>Figure 21.</label><caption><p>Habitus and distribution of corneal pigment in adults of <italic><tp:taxon-name><tp:taxon-name-part taxon-name-part-type="genus" reg="Palaumysis">Palaumysis</tp:taxon-name-part> <tp:taxon-name-part taxon-name-part-type="species" reg="antillensis">antillensis</tp:taxon-name-part></tp:taxon-name></italic> sp. nov. <bold>A</bold>. Allotype, egg-bearing ♀ from Full Moon Cave in Bequia, lateral; <bold>B</bold>. Paratype, ♀ from Full Moon Cave, dorsal, arrow points to caudal margin of carapace; <bold>C</bold>. Non-type incubating ♀ from El Brinco Cave in Cuba, lateral, dashed line enhances the contour of carapace; <bold>D</bold>. Holotype, ♂ from Full Moon Cave, lateral; <bold>E, F</bold>. Examples of pigment distribution in eyes. <bold>A–C, E, F</bold>. Objects artificially separated from background.</p></caption><graphic xmlns:xlink="http://www.w3.org/1999/xlink" xlink:href="zookeys-1283-093_article-169111__-g021.jpg" id="oo_1694691.jpg" position="float" orientation="portrait" xlink:type="simple"><uri content-type="original_file" xlink:type="simple">https://binary.pensoft.net/fig/1694691</uri></graphic></fig><fig id="F22" position="float" orientation="portrait"><object-id xmlns:xlink="http://www.w3.org/1999/xlink" content-type="doi" xlink:type="simple">10.3897/zookeys.1283.169111.figure22</object-id><object-id xmlns:xlink="http://www.w3.org/1999/xlink" content-type="arpha" xlink:type="simple">CF4F3CFE-4B8D-5BA6-AF75-F62EE884EEAE</object-id><label>Figure 22.</label><caption><p>Anterior body region of <italic><tp:taxon-name><tp:taxon-name-part taxon-name-part-type="genus" reg="Palaumysis">Palaumysis</tp:taxon-name-part> <tp:taxon-name-part taxon-name-part-type="species" reg="antillensis">antillensis</tp:taxon-name-part></tp:taxon-name></italic> sp. nov. paratype immature ♀ (<abbrev xmlns:xlink="http://www.w3.org/1999/xlink" xlink:title="body length in mm" xlink:type="simple">BL</abbrev> = 1.03 mm) from Full Moon Cave in Bequia; specimen expanded and bleached on slide, oblique dorsal view with focus on ventral structures seen through the artificially transparent body; contour of <abbrev xmlns:xlink="http://www.w3.org/1999/xlink" xlink:title="Organ of Bellonci" xlink:type="simple">OB</abbrev> enhanced by dots. Lower-case labels indicate antennal peduncle (<italic>ap</italic>), antennular trunk (<italic>at</italic>), caudal margin of carapace (<italic>ca</italic>), clypeus (<italic>cl</italic>), cervical sulcus (<italic>cs</italic>), eyestalk (<italic>es</italic>), foregut (<italic>fg</italic>), labrum (<italic>lb</italic>), mandible (<italic>md</italic>), mesial flagellum of antennula (<italic>mf</italic>), mandibular palp (<italic>mp</italic>) and Organ of Bellonci (<italic>ob</italic>).</p></caption><graphic xmlns:xlink="http://www.w3.org/1999/xlink" xlink:href="zookeys-1283-093_article-169111__-g022.jpg" id="oo_1694692.jpg" position="float" orientation="portrait" xlink:type="simple"><uri content-type="original_file" xlink:type="simple">https://binary.pensoft.net/fig/1694692</uri></graphic></fig><fig id="F23" position="float" orientation="portrait"><object-id xmlns:xlink="http://www.w3.org/1999/xlink" content-type="doi" xlink:type="simple">10.3897/zookeys.1283.169111.figure23</object-id><object-id xmlns:xlink="http://www.w3.org/1999/xlink" content-type="arpha" xlink:type="simple">7DBE8F1E-00AD-549D-AE7A-8341D07131A3</object-id><label>Figure 23.</label><caption><p>Anterior alimentary tract and carapace in <italic><tp:taxon-name><tp:taxon-name-part taxon-name-part-type="genus" reg="Palaumysis">Palaumysis</tp:taxon-name-part> <tp:taxon-name-part taxon-name-part-type="species" reg="antillensis">antillensis</tp:taxon-name-part></tp:taxon-name></italic> sp. nov. adult paratypes from <bold>A–D</bold>. Cathedral Cave in Guadeloupe and <bold>E</bold>. Full Moon Cave in Bequia. <bold>A</bold>. Lateral view on carapace and anterior half of alimentary tract in ♂, dashed lines enhance contours of carapace, material somewhat malformed by pressure exerted by cover glass, lower-case labels indicate anterior lateralia (<italic>al</italic>), carapace (<italic>ca</italic>), cervical sulcus (<italic>cs</italic>), dorsolateral infolding (<italic>di</italic>), foregut (<italic>fg</italic>), labrum (<italic>lb</italic>), mandible (<italic>md</italic>), midgut (<italic>mg</italic>), mouth opening (<italic>mo</italic>), esophagus (<italic>oe</italic>), post-cervical part of carapace (<italic>pca</italic>), primary cardiac filter (<italic>pf</italic>), posterior lateralia (<italic>pl</italic>) and superolaterale (<italic>sl</italic>); <bold>B</bold>. Spines of dorsolateral infoldings (<italic>di</italic>); <bold>C</bold>. Spines of anterior lateralia (<italic>al</italic>); <bold>D</bold>. Spines of posterior lateralia (<italic>pl</italic>); <bold>E</bold>. Carapace expanded on slide, ♀, dorsal view, underneath lying foregut plus part of midgut largely out of focus, lower dashed lines enhance proximal margin of projecting portions of carapace, object artificially separated from background.</p></caption><graphic xmlns:xlink="http://www.w3.org/1999/xlink" xlink:href="zookeys-1283-093_article-169111__-g023.jpg" id="oo_1694693.jpg" position="float" orientation="portrait" xlink:type="simple"><uri content-type="original_file" xlink:type="simple">https://binary.pensoft.net/fig/1694693</uri></graphic></fig><fig id="F24" position="float" orientation="portrait"><object-id xmlns:xlink="http://www.w3.org/1999/xlink" content-type="doi" xlink:type="simple">10.3897/zookeys.1283.169111.figure24</object-id><object-id xmlns:xlink="http://www.w3.org/1999/xlink" content-type="arpha" xlink:type="simple">1B6479A3-7C11-5E6D-A80F-B718D0D7E1A9</object-id><label>Figure 24.</label><caption><p>Cephalic appendages in <italic><tp:taxon-name><tp:taxon-name-part taxon-name-part-type="genus" reg="Palaumysis">Palaumysis</tp:taxon-name-part> <tp:taxon-name-part taxon-name-part-type="species" reg="antillensis">antillensis</tp:taxon-name-part></tp:taxon-name></italic> sp. nov. adult paratypes from <bold>A, D</bold>. Cathedral Cave in Guadeloupe; <bold>B, C, E–K</bold>. Full Moon Cave in Bequia; <bold>A</bold>. Left male antennula, dorsal; <bold>B</bold>. Right female antennula, ventral; <bold>C</bold>. Left antenna, ♀, dorsal; <bold>D</bold>. Clypeus; <bold>E</bold>. Labrum, oral face; <bold>F</bold>. Right mandible with palpus, caudal aspect; <bold>G, H</bold>. Masticatory parts of right (<bold>G</bold>) and left (<bold>H</bold>) mandibles, caudal; <bold>I</bold>. Labium, caudal; <bold>J</bold>. Maxillula, caudal; <bold>K</bold>. Detail of (<bold>J</bold>) showing modified seta of endite.</p></caption><graphic xmlns:xlink="http://www.w3.org/1999/xlink" xlink:href="zookeys-1283-093_article-169111__-g024.jpg" id="oo_1694694.jpg" position="float" orientation="portrait" xlink:type="simple"><uri content-type="original_file" xlink:type="simple">https://binary.pensoft.net/fig/1694694</uri></graphic></fig><fig id="F25" position="float" orientation="portrait"><object-id xmlns:xlink="http://www.w3.org/1999/xlink" content-type="doi" xlink:type="simple">10.3897/zookeys.1283.169111.figure25</object-id><object-id xmlns:xlink="http://www.w3.org/1999/xlink" content-type="arpha" xlink:type="simple">2324A763-6442-5FBC-9296-23838BB8B80A</object-id><label>Figure 25.</label><caption><p>Maxilla and thoracopods 1–3, 7 in <italic><tp:taxon-name><tp:taxon-name-part taxon-name-part-type="genus" reg="Palaumysis">Palaumysis</tp:taxon-name-part> <tp:taxon-name-part taxon-name-part-type="species" reg="antillensis">antillensis</tp:taxon-name-part></tp:taxon-name></italic> sp. nov. male paratypes from <bold>A</bold>. Full Moon Cave in Bequia; <bold>B–K</bold>. Cathedral Cave in Guadeloupe. <bold>A</bold>. Maxilla, caudal aspect; <bold>B</bold>. Thoracopod 1, caudal; <bold>C</bold>. Detail of (<bold>B</bold>) showing dactylus 1 with nail; <bold>D</bold>. Detail of (<bold>C</bold>) showing tip of nail; <bold>E</bold>. Thoracic endopod 2; <bold>F</bold>. Detail of (<bold>E</bold>) showing dactylus 2 with nail; <bold>G</bold>. Thoracic endopod 3; <bold>H, I</bold>. Details of (<bold>G</bold>) showing dactylus 3 with nail (<bold>H</bold>) and paradactylar seta (<bold>I</bold>); <bold>J</bold>. Thoracic endopod 7 (note smaller scale with respect to panels <bold>A, B, E, G</bold>); <bold>K</bold>. Detail of (<bold>J</bold>) showing dactylus 7 with nail. <bold>C, F, H, K</bold>. Setae omitted from dactylus.</p></caption><graphic xmlns:xlink="http://www.w3.org/1999/xlink" xlink:href="zookeys-1283-093_article-169111__-g025.jpg" id="oo_1694695.jpg" position="float" orientation="portrait" xlink:type="simple"><uri content-type="original_file" xlink:type="simple">https://binary.pensoft.net/fig/1694695</uri></graphic></fig><fig id="F26" position="float" orientation="portrait"><object-id xmlns:xlink="http://www.w3.org/1999/xlink" content-type="doi" xlink:type="simple">10.3897/zookeys.1283.169111.figure26</object-id><object-id xmlns:xlink="http://www.w3.org/1999/xlink" content-type="arpha" xlink:type="simple">0A0B32B6-CA6F-517E-9011-8CFF4C810B56</object-id><label>Figure 26.</label><caption><p>Thoracopods 7, 8 and part of pleopods in <italic><tp:taxon-name><tp:taxon-name-part taxon-name-part-type="genus" reg="Palaumysis">Palaumysis</tp:taxon-name-part> <tp:taxon-name-part taxon-name-part-type="species" reg="antillensis">antillensis</tp:taxon-name-part></tp:taxon-name></italic> sp. nov. adult paratypes from <bold>A–C, K–M</bold>. Full Moon Cave in Bequia and <bold>D–J</bold>. Cathedral Cave in Guadeloupe. <bold>A</bold>. Thoracic endopod 7 (caudal aspect) with oostegite 1 (inner face); <bold>B</bold>. Thoracic endopod 8 (caudal) with oostegite 2 (inner face), dotted line indicates size and position of the respective egg; <bold>C</bold>. Detail of (B) showing weakly modified seta; <bold>D</bold>. Thoracic endopod 8 with penis; <bold>E</bold>. Detail of (<bold>D</bold>) showing examples of scales on ischium and merus; <bold>F–J</bold>. Series of female pleopods 1–5; <bold>K–M</bold>. Series of male pleopods 1–3.</p></caption><graphic xmlns:xlink="http://www.w3.org/1999/xlink" xlink:href="zookeys-1283-093_article-169111__-g026.jpg" id="oo_1694696.jpg" position="float" orientation="portrait" xlink:type="simple"><uri content-type="original_file" xlink:type="simple">https://binary.pensoft.net/fig/1694696</uri></graphic></fig><fig id="F27" position="float" orientation="portrait"><object-id xmlns:xlink="http://www.w3.org/1999/xlink" content-type="doi" xlink:type="simple">10.3897/zookeys.1283.169111.figure27</object-id><object-id xmlns:xlink="http://www.w3.org/1999/xlink" content-type="arpha" xlink:type="simple">60BBF593-9524-5E17-ACF8-2D81EE21DC47</object-id><label>Figure 27.</label><caption><p>Pleon and tail fan in <italic><tp:taxon-name><tp:taxon-name-part taxon-name-part-type="genus" reg="Palaumysis">Palaumysis</tp:taxon-name-part> <tp:taxon-name-part taxon-name-part-type="species" reg="antillensis">antillensis</tp:taxon-name-part></tp:taxon-name></italic> sp. nov. adult paratypes from Full Moon Cave in Bequia. <bold>A</bold>. Male pleopods 4, 5 in loco, ventral view on sternite 5 flanked by part of sternites 4, 6; <bold>B</bold>. Tail fan in ♀, dorsal; <bold>C</bold>. Scutellum paracaudale (<italic>sp</italic>), anal bulge (<italic>ab</italic>) of telson and basis of endopod of uropod (<italic>eu</italic>) in ♂, right lateral aspect; <bold>D</bold>. Pleomeres 3, 4, and part of pleomere 5 in ♀, dorsal view with focus on tissue inside pleomeres, arrows point to paramedian pairs of muscle structures visible as near-pentagonal images.</p></caption><graphic xmlns:xlink="http://www.w3.org/1999/xlink" xlink:href="zookeys-1283-093_article-169111__-g027.jpg" id="oo_1694697.jpg" position="float" orientation="portrait" xlink:type="simple"><uri content-type="original_file" xlink:type="simple">https://binary.pensoft.net/fig/1694697</uri></graphic></fig><fig id="F28" position="float" orientation="portrait"><object-id xmlns:xlink="http://www.w3.org/1999/xlink" content-type="doi" xlink:type="simple">10.3897/zookeys.1283.169111.figure28</object-id><object-id xmlns:xlink="http://www.w3.org/1999/xlink" content-type="arpha" xlink:type="simple">07B5A364-8D6B-5795-B5C0-A54260A86626</object-id><label>Figure 28.</label><caption><p>Dense swarm of <italic><tp:taxon-name><tp:taxon-name-part taxon-name-part-type="genus" reg="Palaumysis">Palaumysis</tp:taxon-name-part> <tp:taxon-name-part taxon-name-part-type="species" reg="antillensis">antillensis</tp:taxon-name-part></tp:taxon-name></italic> sp. nov. observed in the innermost dark zone of Cathedral Cave in Guadeloupe. Photo P. Chevaldonné.</p></caption><graphic xmlns:xlink="http://www.w3.org/1999/xlink" xlink:href="zookeys-1283-093_article-169111__-g028.jpg" id="oo_1694698.jpg" position="float" orientation="portrait" xlink:type="simple"><uri content-type="original_file" xlink:type="simple">https://binary.pensoft.net/fig/1694698</uri></graphic></fig><fig id="F36" position="float" orientation="portrait"><object-id xmlns:xlink="http://www.w3.org/1999/xlink" content-type="doi" xlink:type="simple">10.3897/zookeys.1283.169111.figure36</object-id><object-id xmlns:xlink="http://www.w3.org/1999/xlink" content-type="arpha" xlink:type="simple">0A71A6CA-324F-56F6-B841-FECD3537B2B5</object-id><label>Figure 36.</label><caption><p>Eye, marsupium and pleon in <italic><tp:taxon-name><tp:taxon-name-part taxon-name-part-type="genus" reg="Bermudamysis">Bermudamysis</tp:taxon-name-part> <tp:taxon-name-part taxon-name-part-type="species" reg="speluncola">speluncola</tp:taxon-name-part></tp:taxon-name></italic> Băcescu &amp; Iliffe adults from Grenadier Pool in Bermuda. <bold>A</bold>. Eye of ♂, dorsal, arrow points to <abbrev xmlns:xlink="http://www.w3.org/1999/xlink" xlink:title="Organ of Bellonci" xlink:type="simple">OB</abbrev>, object artificially separated from background; <bold>B</bold>. Vestigial oostegite 1 from thoracic sympod 6, both terminal setae marginally at focus; <bold>C</bold>. Oostegite 2 from sympod 7 with egg attached, outer = lateral aspect; <bold>D</bold>. Oostegite 3 from sympod 8, inner = mesial aspect; <bold>E</bold>. Pleon of ♀, dorsal view with focus on muscle tissue inside pleomeres, arrows point to paramedian pairs of muscle structures visible as near-pentagonal images inside pleomeres 1–3. <bold>A–E</bold>. Materials expanded on slide.</p></caption><graphic xmlns:xlink="http://www.w3.org/1999/xlink" xlink:href="zookeys-1283-093_article-169111__-g036.jpg" id="oo_1694702.jpg" position="float" orientation="portrait" xlink:type="simple"><uri content-type="original_file" xlink:type="simple">https://binary.pensoft.net/fig/1694702</uri></graphic></fig><fig id="F38" position="float" orientation="portrait"><object-id xmlns:xlink="http://www.w3.org/1999/xlink" content-type="doi" xlink:type="simple">10.3897/zookeys.1283.169111.figure38</object-id><object-id xmlns:xlink="http://www.w3.org/1999/xlink" content-type="arpha" xlink:type="simple">D942A696-7428-5F79-9A48-2F30A757D213</object-id><label>Figure 38.</label><caption><p>Carapace and part of cephalic appendages in <italic><tp:taxon-name><tp:taxon-name-part taxon-name-part-type="genus" reg="Bermudamysis">Bermudamysis</tp:taxon-name-part> <tp:taxon-name-part taxon-name-part-type="species" reg="caribbaea">caribbaea</tp:taxon-name-part></tp:taxon-name></italic> sp. nov., adult paratypes from Barracuda Cave in Guadeloupe. <bold>A</bold>. Left male antennula, dorsal; <bold>B</bold>. Right female antennula, ventral; <bold>C</bold>. Right antenna with antennal gland, ♂, dorsal, setae omitted from antennal scale; <bold>D</bold>. Carapace expanded on slide, ♀, dorsal; <bold>E, F</bold>. Details of (<bold>D</bold>) showing cervical (<bold>E</bold>) and caudal (<bold>F</bold>) pore groups; <bold>G</bold>. Labrum, aboral; <bold>H</bold>. Labium, obliquely lateral; <bold>I</bold>. Maxillula, caudal.</p></caption><graphic xmlns:xlink="http://www.w3.org/1999/xlink" xlink:href="zookeys-1283-093_article-169111__-g038.jpg" id="oo_1694704.jpg" position="float" orientation="portrait" xlink:type="simple"><uri content-type="original_file" xlink:type="simple">https://binary.pensoft.net/fig/1694704</uri></graphic></fig></tp:treatment-sec><ref-list><ref id="B52"><mixed-citation xmlns:xlink="http://www.w3.org/1999/xlink" xlink:type="simple">Hanamura Y, Kase T (2003) <italic><tp:taxon-name><tp:taxon-name-part taxon-name-part-type="genus">Palaumysis</tp:taxon-name-part> <tp:taxon-name-part taxon-name-part-type="species">pilifera</tp:taxon-name-part></tp:taxon-name></italic>, a new species of cave-dwelling mysid (<tp:taxon-name><tp:taxon-name-part taxon-name-part-type="subphylum">Crustacea</tp:taxon-name-part></tp:taxon-name>: <tp:taxon-name><tp:taxon-name-part taxon-name-part-type="order">Mysidacea</tp:taxon-name-part></tp:taxon-name>) from Okinawa, southwestern Japan, with an additional note on <italic><tp:taxon-name><tp:taxon-name-part taxon-name-part-type="genus">P.</tp:taxon-name-part> <tp:taxon-name-part taxon-name-part-type="species">simonae</tp:taxon-name-part></tp:taxon-name></italic> Bâcescu &amp; Iliffe, 1986. Hydrobiologia 497(1): 145–152. <ext-link xlink:href="10.1023/A:1025469807534" ext-link-type="doi" xlink:type="simple">https://doi.org/10.1023/A:1025469807534</ext-link></mixed-citation></ref><ref id="B51"><mixed-citation xmlns:xlink="http://www.w3.org/1999/xlink" xlink:type="simple">Hanamura Y, Kase T (2002) Marine cave mysids of the genus <italic><tp:taxon-name><tp:taxon-name-part taxon-name-part-type="genus">Palaumysis</tp:taxon-name-part></tp:taxon-name></italic> (<tp:taxon-name><tp:taxon-name-part taxon-name-part-type="subphylum">Crustacea</tp:taxon-name-part></tp:taxon-name>: <tp:taxon-name><tp:taxon-name-part taxon-name-part-type="order">Mysidacea</tp:taxon-name-part></tp:taxon-name>), with a description of a new species from the Philippines. Journal of Natural History 36: 253–263. <ext-link xlink:href="10.1080/00222930010004241" ext-link-type="doi" xlink:type="simple">https://doi.org/10.1080/00222930010004241</ext-link></mixed-citation></ref><ref id="B94"><mixed-citation xmlns:xlink="http://www.w3.org/1999/xlink" xlink:type="simple">Pesce GL, Iliffe TM (2002) New records of cave-dwelling mysids from the Bahamas and Mexico with description of <italic><tp:taxon-name><tp:taxon-name-part taxon-name-part-type="genus">Palaumysis</tp:taxon-name-part> <tp:taxon-name-part taxon-name-part-type="species">bahamensis</tp:taxon-name-part></tp:taxon-name></italic> n. sp. (<tp:taxon-name><tp:taxon-name-part taxon-name-part-type="subphylum">Crustacea</tp:taxon-name-part></tp:taxon-name>: <tp:taxon-name><tp:taxon-name-part taxon-name-part-type="order">Mysidacea</tp:taxon-name-part></tp:taxon-name>). Journal of Natural History 36: 265–278. <ext-link xlink:href="10.1080/00222930010005033" ext-link-type="doi" xlink:type="simple">https://doi.org/10.1080/00222930010005033</ext-link></mixed-citation></ref><ref id="B5"><mixed-citation xmlns:xlink="http://www.w3.org/1999/xlink" xlink:type="simple">Băcescu M, Iliffe TM (1986b) Contribution to the knowledge of <tp:taxon-name><tp:taxon-name-part taxon-name-part-type="order">Mysidacea</tp:taxon-name-part></tp:taxon-name> from western Pacific: <italic><tp:taxon-name><tp:taxon-name-part taxon-name-part-type="genus">Aberomysis</tp:taxon-name-part> <tp:taxon-name-part taxon-name-part-type="species">muranoi</tp:taxon-name-part></tp:taxon-name></italic> n.gen., n.sp. and <italic><tp:taxon-name><tp:taxon-name-part taxon-name-part-type="genus">Palaumysis</tp:taxon-name-part> <tp:taxon-name-part taxon-name-part-type="species">simonae</tp:taxon-name-part></tp:taxon-name></italic> n.gen., n.sp. from marine caves on Palau, Micronesia. Travaux du Muséum d'Histoire Naturelle «Grigore Antipa» 28: 25–35.</mixed-citation></ref></ref-list></tp:taxon-treatment>
