# Supplementary material for: Biodiversity, complete inventory, taxonomy and keys to the species of Mysidae (Crustacea, Mysida) from marine caves of the Caribbean with revision of three genera and description of three new species
Source: Zookeys. 2026 Jun 24;1283:93–204. doi: 10.3897/zookeys.1283.169111 (PMC13324533; doi:10.3897/zookeys.1283.169111)
Supplement: XML Treatment for Palaumysis bahamensis [file zookeys.1283.169111-treatment24.xml]

<!DOCTYPE tp:taxon-treatment
  PUBLIC "-//TaxonX//DTD Taxonomic Treatment Publishing DTD v0 20100105//EN" "tax-treatment-NSO.dtd">
<tp:taxon-treatment xmlns:tp="http://www.plazi.org/taxpub"><tp:treatment-meta><kwd-group><label>Taxon classification</label><kwd>
                <named-content content-type="kingdom">Animalia</named-content>
              </kwd><kwd>
                <named-content content-type="order">Mysida</named-content>
              </kwd><kwd>
                <named-content content-type="family">Mysidae</named-content>
              </kwd></kwd-group><mixed-citation publication-type="journal"><person-group><name><surname>Wittmann</surname><given-names>Karl J.</given-names></name><name><surname>Chevaldonné</surname><given-names>Pierre</given-names></name></person-group><article-title>Biodiversity, complete inventory, taxonomy and keys to the species of <tp:taxon-name><tp:taxon-name-part taxon-name-part-type="family" reg="Mysidae">Mysidae</tp:taxon-name-part></tp:taxon-name> (<tp:taxon-name><tp:taxon-name-part taxon-name-part-type="subphylum" reg="Crustacea">Crustacea</tp:taxon-name-part></tp:taxon-name>, <tp:taxon-name><tp:taxon-name-part taxon-name-part-type="order" reg="Mysida">Mysida</tp:taxon-name-part></tp:taxon-name>) from marine caves of the Caribbean with revision of three genera and description of three new species</article-title><source>Zookeys</source><day>24</day><month>06</month><year>2026</year><volume>1283</volume><fpage>93</fpage><lpage>204</lpage><pub-id pub-id-type="doi">10.3897/zookeys.1283.169111</pub-id></mixed-citation></tp:treatment-meta><tp:nomenclature><tp:taxon-name><object-id xmlns:xlink="http://www.w3.org/1999/xlink" content-type="arpha" xlink:type="simple">03D01721-BF83-5DD8-A916-427B1B0BBD44</object-id>
                		<tp:taxon-name-part taxon-name-part-type="genus" reg="Palaumysis">Palaumysis</tp:taxon-name-part> <tp:taxon-name-part taxon-name-part-type="species" reg="bahamensis">bahamensis</tp:taxon-name-part>
                	</tp:taxon-name><tp:taxon-authority>Pesce &amp; Iliffe, 2002</tp:taxon-authority><xref ref-type="fig" rid="F12">Figs 12K–M</xref><xref ref-type="fig" rid="F17">, 17</xref><xref ref-type="fig" rid="F20">–20</xref><tp:nomenclature-citation-list><tp:nomenclature-citation><tp:taxon-name><tp:taxon-name-part taxon-name-part-type="genus" reg="Palaumysis">Palaumysis</tp:taxon-name-part> <tp:taxon-name-part taxon-name-part-type="species" reg="bahamensis">bahamensis</tp:taxon-name-part></tp:taxon-name><comment> Pesce &amp; Iliffe, 2002: 273–275, figs 7–13 (original description); <xref ref-type="bibr" rid="B77">Meland and Willassen 2007</xref>: fig. 3 (phylogeny, rRNA sequencing); <xref ref-type="bibr" rid="B28">Chevaldonné et al. 2015</xref>: fig. 5 (molecular systematics).</comment></tp:nomenclature-citation></tp:nomenclature-citation-list></tp:nomenclature><tp:treatment-sec sec-type="Material examined"><title>Material examined.</title><p>Bahamas • 1 ♀ ad. (<abbrev xmlns:xlink="http://www.w3.org/1999/xlink" xlink:title="body length in mm" xlink:type="simple">BL</abbrev> = 1.42 mm; <named-content xmlns:xlink="http://www.w3.org/1999/xlink" content-type="dwc:institutional_code" xlink:title="Naturhistorisches Museum Wien" xlink:href="https://scientific-collections.gbif.org/institution/37a95137-fb12-4e75-b35c-ffc6e5af94f9" xlink:type="simple">NHMW</named-content>-ZOO-CR-31426) on slides, from submarine cave (Station 21); this station is ≈260 km SE of the type locality.</p></tp:treatment-sec><tp:treatment-sec sec-type="Types, type locality, and distribution"><title>Types, type locality, and distribution</title><p>(Fig. <xref ref-type="fig" rid="F10">10J</xref>). The types are missing since the 2009 l’Aquila earthquake, when they were probably destroyed (Diana Galassi pers. comm. 2025). Type locality by primary monotypy is Bahamas, South Andros Island, Grassy Cay, submarine cave Atlantis Blue Hole, <named-content xmlns:xlink="http://www.w3.org/1999/xlink" content-type="dwc:verbatimCoordinates" xlink:type="simple">23°50.12'N, 77°27.76'W</named-content>, depth 60–70 m (<xref ref-type="bibr" rid="B94">Pesce and Iliffe 2002</xref>; coordinates estimated). Efforts to obtain materials from the type locality repeatedly failed. This mysid is still known only from marine caves in the Bahamas. The present record from a submarine cave at Long Island (Bahamas, Station 21) extends the known range to 23–24°N, 75–77°W, depth 45–70 m.</p></tp:treatment-sec><tp:treatment-sec sec-type="Revised diagnosis"><title>Revised diagnosis.</title><p>Essentially based on adult females and on a few characteristics of the only male specimen known from the description by <xref ref-type="bibr" rid="B94">Pesce and Iliffe (2002)</xref>: <italic><tp:taxon-name><tp:taxon-name-part taxon-name-part-type="genus" reg="Palaumysis">Palaumysis</tp:taxon-name-part></tp:taxon-name></italic> with mesial antennular flagellum 2-segmented, apical segment 4/5 flagellum length; length of antennal scale 3× maximum width, scale terminally with one long and one short seta, the long seta &lt;1/2 scale length, lateral margin of scale with one short seta; post-cervical lateral margins of carapace with projecting lobes; apex of male pleopod 4 with large smooth seta reaching to pleopod 5, no additional seta.</p></tp:treatment-sec><tp:treatment-sec sec-type="Supplementary description"><title>Supplementary description.</title><p>Based on single adult female (<abbrev xmlns:xlink="http://www.w3.org/1999/xlink" xlink:title="body length in mm" xlink:type="simple">BL</abbrev> = 1.42 mm) from Long Island, Bahamas. <xref ref-type="bibr" rid="B94">Pesce and Iliffe (2002)</xref> reported <abbrev xmlns:xlink="http://www.w3.org/1999/xlink" xlink:title="body length in mm" xlink:type="simple">BL</abbrev> values of 1.9–2.5 mm for five specimens without indication of measurement methods and differentiation between sexes. Pigment not retracted from crystalline bodies of the eye.</p><p><bold><italic>Cephalothorax</italic></bold> (Figs <xref ref-type="fig" rid="F17">17A–C</xref>, <xref ref-type="fig" rid="F18">18</xref>). Basal segment of the 2-segmented mesial antennular flagellum without setae; terminal segment with three short whip setae along mesial margin; apex with one long and three shorter, widely distributed whip setae (Fig. <xref ref-type="fig" rid="F17">17B</xref>). Carapace (Figs <xref ref-type="fig" rid="F17">17A</xref>, <xref ref-type="fig" rid="F18">18D</xref>) short, leaving ultimate four thoracomeres mid-dorsally exposed; mid-terminal margin marked by arrow in Fig. <xref ref-type="fig" rid="F17">17A</xref>. Mouthparts as in Fig. <xref ref-type="fig" rid="F18">18E–K</xref>, foregut as in Fig. <xref ref-type="fig" rid="F19">19</xref>.</p><fig id="F17" position="float" orientation="portrait"><object-id xmlns:xlink="http://www.w3.org/1999/xlink" content-type="doi" xlink:type="simple">10.3897/zookeys.1283.169111.figure17</object-id><object-id xmlns:xlink="http://www.w3.org/1999/xlink" content-type="arpha" xlink:type="simple">E0FF9C4C-E44D-51DF-BE88-FB458B1D3805</object-id><label>Figure 17.</label><caption><p>Habitus, part of antennae and tail fan in <italic><tp:taxon-name><tp:taxon-name-part taxon-name-part-type="genus" reg="Palaumysis">Palaumysis</tp:taxon-name-part> <tp:taxon-name-part taxon-name-part-type="species" reg="bahamensis">bahamensis</tp:taxon-name-part></tp:taxon-name></italic> Pesce &amp; Iliffe ♀ from submarine cave at Long Island in the Bahamas. <bold>A</bold>. Habitus, arrow points to posterior margin of carapace; <bold>B</bold>. Right mesial flagellum of antennula, dorsal; <bold>C</bold>. Left antennal scale, ventral; <bold>D</bold>. Tail fan, dorsal, terminal spines of telson are damaged.</p></caption><graphic xmlns:xlink="http://www.w3.org/1999/xlink" xlink:href="zookeys-1283-093_article-169111__-g017.jpg" id="oo_1694687.jpg" position="float" orientation="portrait" xlink:type="simple"><uri content-type="original_file" xlink:type="simple">https://binary.pensoft.net/fig/1694687</uri></graphic></fig><fig id="F18" position="float" orientation="portrait"><object-id xmlns:xlink="http://www.w3.org/1999/xlink" content-type="doi" xlink:type="simple">10.3897/zookeys.1283.169111.figure18</object-id><object-id xmlns:xlink="http://www.w3.org/1999/xlink" content-type="arpha" xlink:type="simple">2A4054A9-E04F-5497-9701-D885DD21B066</object-id><label>Figure 18.</label><caption><p>Carapace and cephalic appendages in <italic><tp:taxon-name><tp:taxon-name-part taxon-name-part-type="genus" reg="Palaumysis">Palaumysis</tp:taxon-name-part> <tp:taxon-name-part taxon-name-part-type="species" reg="bahamensis">bahamensis</tp:taxon-name-part></tp:taxon-name></italic> Pesce &amp; Iliffe ♀ from submarine cave at Long Island in the Bahamas. <bold>A</bold>. Left antennula, ventral; <bold>B</bold>. Mid-dorsal lobe subterminally on distal segment of right antennular trunk; <bold>C</bold>. Antenna, ventral; <bold>D</bold>. Carapace, lateral; <bold>E</bold>. Labrum, aboral face and foreshortened perspective caudal face; <bold>F</bold>. Mandibular palp, rostral aspect; <bold>G</bold>. Masticatory part of left mandible, caudal; <bold>H</bold>. Masticatory part of right mandible, rostral; <bold>I</bold>. Labium, caudal; <bold>J</bold>. Maxillula, caudal; <bold>K</bold>. Maxilla, caudal.</p></caption><graphic xmlns:xlink="http://www.w3.org/1999/xlink" xlink:href="zookeys-1283-093_article-169111__-g018.jpg" id="oo_1694688.jpg" position="float" orientation="portrait" xlink:type="simple"><uri content-type="original_file" xlink:type="simple">https://binary.pensoft.net/fig/1694688</uri></graphic></fig><fig id="F19" position="float" orientation="portrait"><object-id xmlns:xlink="http://www.w3.org/1999/xlink" content-type="doi" xlink:type="simple">10.3897/zookeys.1283.169111.figure19</object-id><object-id xmlns:xlink="http://www.w3.org/1999/xlink" content-type="arpha" xlink:type="simple">B1A99611-FB5A-5D01-AC92-9B3C6B0FAAC7</object-id><label>Figure 19.</label><caption><p>Foregut in <italic><tp:taxon-name><tp:taxon-name-part taxon-name-part-type="genus" reg="Palaumysis">Palaumysis</tp:taxon-name-part> <tp:taxon-name-part taxon-name-part-type="species" reg="bahamensis">bahamensis</tp:taxon-name-part></tp:taxon-name></italic> Pesce &amp; Iliffe ♀ from submarine cave at Long Island in the Bahamas. <bold>A</bold>. Foregut with small part of midgut, obliquely lateral, on slide, object artificially separated from background; <bold>B, C</bold>. Spines of anterior lateralia; <bold>D</bold>. Spine group of posterior lateralia; <bold>E</bold>. Spine pair of dorsolateral infoldings. Lower-case labels indicate anterior lateralia (<italic>al</italic>), dorsolateral infolding (<italic>di</italic>), midgut (<italic>mg</italic>), posterior lateralia (<italic>pl</italic>) and storage space (<italic>sp</italic>).</p></caption><graphic xmlns:xlink="http://www.w3.org/1999/xlink" xlink:href="zookeys-1283-093_article-169111__-g019.jpg" id="oo_1694689.jpg" position="float" orientation="portrait" xlink:type="simple"><uri content-type="original_file" xlink:type="simple">https://binary.pensoft.net/fig/1694689</uri></graphic></fig><p><bold><italic>Thoracopods</italic></bold> (Fig. <xref ref-type="fig" rid="F20">20A–I</xref>). Flagellum of exopods 1–8 with 6, 6 or 7, 7, 6, 6, 6, 7, and 7 segments, respectively. Endopods 3–8 with unsegmented carpopropodus (Fig. <xref ref-type="fig" rid="F20">20E, G</xref>). Dactyli 1, 2 with normal-sized, weakly bent strong nail (Fig. <xref ref-type="fig" rid="F20">20B, D</xref>); concave margin of nail 1 weakly microserrated on distal third by stiff cils (Fig. <xref ref-type="fig" rid="F20">20B</xref>), nail 2 with longer stiff cils along distal half (Fig. <xref ref-type="fig" rid="F20">20D</xref>). Nails 3–8 long, needle-shaped, weakly bent; the needles microserrated by minute teeth along median to subapical portions (Fig. <xref ref-type="fig" rid="F20">20F, H</xref>). Thoracic endopods 3–8 with minute triangular scales on ischium and merus as in <italic><tp:taxon-name><tp:taxon-name-part taxon-name-part-type="genus" reg="Palaumysis">P.</tp:taxon-name-part> <tp:taxon-name-part taxon-name-part-type="species" reg="antillensis">antillensis</tp:taxon-name-part></tp:taxon-name></italic> sp. nov. (Fig. <xref ref-type="fig" rid="F26">26D, E</xref>).</p><fig id="F20" position="float" orientation="portrait"><object-id xmlns:xlink="http://www.w3.org/1999/xlink" content-type="doi" xlink:type="simple">10.3897/zookeys.1283.169111.figure20</object-id><object-id xmlns:xlink="http://www.w3.org/1999/xlink" content-type="arpha" xlink:type="simple">91CADCBC-A980-5ADE-BAA4-033956DDAB57</object-id><label>Figure 20.</label><caption><p>Thoracopods 1–3, 8 and pleopods of <italic><tp:taxon-name><tp:taxon-name-part taxon-name-part-type="genus" reg="Palaumysis">Palaumysis</tp:taxon-name-part> <tp:taxon-name-part taxon-name-part-type="species" reg="bahamensis">bahamensis</tp:taxon-name-part></tp:taxon-name></italic> Pesce &amp; Iliffe ♀ from submarine cave at Long Island in the Bahamas. <bold>A</bold>. Thoracic endopod 1 with epipod and basal plate of exopod, caudal; <bold>B</bold>. Dactylus 1; <bold>C</bold>. Thoracopod 2; <bold>D</bold>. Dactylus 2; <bold>E</bold>. Thoracic endopod 3; <bold>F</bold>. Dactylus 3; <bold>G</bold>. Thoracic endopod 8 (rostral) with oostegite 2 (inner = mesial face); <bold>H</bold>. Dactylus 8; <bold>I</bold>. Detail of (G) showing distal modified seta of oostegite; <bold>J–M</bold>. Series of pleopods 2–5, ventral = lateral aspect. <bold>B, D, F, H</bold>. Setae omitted from dactylus.</p></caption><graphic xmlns:xlink="http://www.w3.org/1999/xlink" xlink:href="zookeys-1283-093_article-169111__-g020.jpg" id="oo_1694690.jpg" position="float" orientation="portrait" xlink:type="simple"><uri content-type="original_file" xlink:type="simple">https://binary.pensoft.net/fig/1694690</uri></graphic></fig><p><bold><italic><tp:taxon-name><tp:taxon-name-part taxon-name-part-type="genus" reg="Marsupium">Marsupium</tp:taxon-name-part></tp:taxon-name></italic></bold> (Figs <xref ref-type="fig" rid="F17">17A</xref>, <xref ref-type="fig" rid="F20">20G</xref>, <xref ref-type="fig" rid="F20">20I</xref>). Oostegites 1, 2 from thoracopods 7, 8 representing simple unfolded plates. Lower margin (to the left in Fig. <xref ref-type="fig" rid="F20">20G</xref>) with series of comparatively few whip setae furnished with a few barbs at handle and minute denticles (spines) along flagellum (Fig. <xref ref-type="fig" rid="F20">20I</xref>); no other setae modifications.</p><p><bold><italic>Pleon</italic></bold>. As in <italic><tp:taxon-name><tp:taxon-name-part taxon-name-part-type="genus" reg="Palaumysis">P.</tp:taxon-name-part> <tp:taxon-name-part taxon-name-part-type="species" reg="simonae">simonae</tp:taxon-name-part></tp:taxon-name></italic> (Fig. <xref ref-type="fig" rid="F16">16A, B</xref>), each pleurite 6 of <italic><tp:taxon-name><tp:taxon-name-part taxon-name-part-type="genus" reg="Palaumysis">P.</tp:taxon-name-part> <tp:taxon-name-part taxon-name-part-type="species" reg="bahamensis">bahamensis</tp:taxon-name-part></tp:taxon-name></italic> bears an apically blunt to acute, triangular scutellum paracaudale. In dorsal view the scutella mark the caudolateral edges of the pleon (Fig. <xref ref-type="fig" rid="F17">17D</xref>).</p><p><bold><italic>Pleopods</italic></bold> (Fig. <xref ref-type="fig" rid="F20">20J–M</xref>). Length (without setae) decreasing from pleopods 1 to 3 and increasing from 3 to 4, pleopod 5 subequal to pleopod 4. Pleopods 1–5 with 2–4 small barbed setae on distal half and one smooth seta at or near apex. The smooth seta strongly spine-like as in Fig. <xref ref-type="fig" rid="F20">20J–M</xref>. The smooth seta of pleopod 4 approx. as long as in pleopods 2, 3.</p><p><bold><italic>Tail fan</italic></bold> (Fig. <xref ref-type="fig" rid="F17">17D</xref>). The endopod of uropods extends 0.1–0.2× its length beyond exopod and 0.7–0.8× beyond telson; exopod 0.5–0.7× its length beyond telson. Exopod 7.0× longer than wide; proximal 2/3 of lateral margin bare, distal third with three setae increasing in length distally. Diameter of the spherical fluorite statoliths is 18 μm (<italic>n</italic> = 2). Telson 1/2 as long as pleomere 6, its length 1.1× maximum width.</p></tp:treatment-sec><tp:treatment-sec><!--Section generated to contain objects referenced in tp:taxon-treatment.--><fig id="F12" position="float" orientation="portrait"><object-id xmlns:xlink="http://www.w3.org/1999/xlink" content-type="doi" xlink:type="simple">10.3897/zookeys.1283.169111.figure12</object-id><object-id xmlns:xlink="http://www.w3.org/1999/xlink" content-type="arpha" xlink:type="simple">08ED805D-000D-5F14-814E-F33DF361CA2A</object-id><label>Figure 12.</label><caption><p>Differentiation between the species of <italic><tp:taxon-name><tp:taxon-name-part taxon-name-part-type="genus" reg="Palaumysis">Palaumysis</tp:taxon-name-part></tp:taxon-name></italic> Băcescu &amp; Iliffe. <bold>A–D</bold>. Habitus of ♂, dorsal, most appendages omitted (<bold>A</bold>), mesial flagellum of antennula (<bold>B</bold>), antennal scale (<bold>C</bold>) and fourth male pleopod (<bold>D</bold>) in <italic><tp:taxon-name><tp:taxon-name-part taxon-name-part-type="genus" reg="Palaumysis">P.</tp:taxon-name-part> <tp:taxon-name-part taxon-name-part-type="species" reg="pilifera">pilifera</tp:taxon-name-part></tp:taxon-name></italic> Hanamura &amp; Kase; <bold>E–G</bold>. Mesial flagellum of antennula (<bold>E</bold>), antennal scale (<bold>F</bold>) and fourth male pleopod (<bold>G</bold>) in <italic><tp:taxon-name><tp:taxon-name-part taxon-name-part-type="genus" reg="Palaumysis">P.</tp:taxon-name-part> <tp:taxon-name-part taxon-name-part-type="species" reg="philippinensis">philippinensis</tp:taxon-name-part></tp:taxon-name></italic> Hanamura &amp; Kase; <bold>H–J</bold>. Mesial flagellum of antennula (<bold>H</bold>), antennal scale (<bold>I</bold>) and fourth male pleopod (<bold>J</bold>) in <italic><tp:taxon-name><tp:taxon-name-part taxon-name-part-type="genus" reg="Palaumysis">P.</tp:taxon-name-part> <tp:taxon-name-part taxon-name-part-type="species" reg="antillensis">antillensis</tp:taxon-name-part></tp:taxon-name></italic> sp. nov.; <bold>K–M</bold>. Mesial flagellum of antennula (<bold>K</bold>), antennal scale (<bold>L</bold>) and fourth male pleopod (<bold>M</bold>) in <italic><tp:taxon-name><tp:taxon-name-part taxon-name-part-type="genus" reg="Palaumysis">P.</tp:taxon-name-part> <tp:taxon-name-part taxon-name-part-type="species" reg="bahamensis">bahamensis</tp:taxon-name-part></tp:taxon-name></italic> Pesce &amp; Iliffe; <bold>N–P</bold>. Mesial flagellum of antennula (<bold>N</bold>), antennal scale (<bold>O</bold>) and fourth male pleopod (<bold>P</bold>) in <italic><tp:taxon-name><tp:taxon-name-part taxon-name-part-type="genus" reg="Palaumysis">P.</tp:taxon-name-part> <tp:taxon-name-part taxon-name-part-type="species" reg="simonae">simonae</tp:taxon-name-part></tp:taxon-name></italic> Băcescu &amp; Iliffe. Modified after <xref ref-type="bibr" rid="B52">Hanamura and Kase 2003</xref> (<bold>A–D</bold>), <xref ref-type="bibr" rid="B51">Hanamura and Kase 2002</xref> (<bold>E–G</bold>) and <xref ref-type="bibr" rid="B94">Pesce and Iliffe 2002</xref> (<bold>K–M</bold>); original drawings (<bold>H–J, N–P</bold>).</p></caption><graphic xmlns:xlink="http://www.w3.org/1999/xlink" xlink:href="zookeys-1283-093_article-169111__-g012.jpg" id="oo_1694682.jpg" position="float" orientation="portrait" xlink:type="simple"><uri content-type="original_file" xlink:type="simple">https://binary.pensoft.net/fig/1694682</uri></graphic></fig><fig id="F10" position="float" orientation="portrait"><object-id xmlns:xlink="http://www.w3.org/1999/xlink" content-type="doi" xlink:type="simple">10.3897/zookeys.1283.169111.figure10</object-id><object-id xmlns:xlink="http://www.w3.org/1999/xlink" content-type="arpha" xlink:type="simple">DABEBB8C-CAB8-50F3-8625-5FC4051FCBD9</object-id><label>Figure 10.</label><caption><p>Distribution of the species of <bold>A, K, L</bold>. <tp:taxon-name><tp:taxon-name-part taxon-name-part-type="tribe" reg="Mysidetini">Mysidetini</tp:taxon-name-part></tp:taxon-name>; <bold>B, D–H</bold>. <tp:taxon-name><tp:taxon-name-part taxon-name-part-type="tribe" reg="Heteromysini">Heteromysini</tp:taxon-name-part></tp:taxon-name>; <bold>C, I, J</bold>. <tp:taxon-name><tp:taxon-name-part taxon-name-part-type="subfamily" reg="Palaumysinae">Palaumysinae</tp:taxon-name-part></tp:taxon-name> in marine caves of the Caribbean and adjacent areas. Coinciding points slightly displaced.</p></caption><graphic xmlns:xlink="http://www.w3.org/1999/xlink" xlink:href="zookeys-1283-093_article-169111__-g010.jpg" id="oo_1694680.jpg" position="float" orientation="portrait" xlink:type="simple"><uri content-type="original_file" xlink:type="simple">https://binary.pensoft.net/fig/1694680</uri></graphic></fig><fig id="F26" position="float" orientation="portrait"><object-id xmlns:xlink="http://www.w3.org/1999/xlink" content-type="doi" xlink:type="simple">10.3897/zookeys.1283.169111.figure26</object-id><object-id xmlns:xlink="http://www.w3.org/1999/xlink" content-type="arpha" xlink:type="simple">0A0B32B6-CA6F-517E-9011-8CFF4C810B56</object-id><label>Figure 26.</label><caption><p>Thoracopods 7, 8 and part of pleopods in <italic><tp:taxon-name><tp:taxon-name-part taxon-name-part-type="genus" reg="Palaumysis">Palaumysis</tp:taxon-name-part> <tp:taxon-name-part taxon-name-part-type="species" reg="antillensis">antillensis</tp:taxon-name-part></tp:taxon-name></italic> sp. nov. adult paratypes from <bold>A–C, K–M</bold>. Full Moon Cave in Bequia and <bold>D–J</bold>. Cathedral Cave in Guadeloupe. <bold>A</bold>. Thoracic endopod 7 (caudal aspect) with oostegite 1 (inner face); <bold>B</bold>. Thoracic endopod 8 (caudal) with oostegite 2 (inner face), dotted line indicates size and position of the respective egg; <bold>C</bold>. Detail of (B) showing weakly modified seta; <bold>D</bold>. Thoracic endopod 8 with penis; <bold>E</bold>. Detail of (<bold>D</bold>) showing examples of scales on ischium and merus; <bold>F–J</bold>. Series of female pleopods 1–5; <bold>K–M</bold>. Series of male pleopods 1–3.</p></caption><graphic xmlns:xlink="http://www.w3.org/1999/xlink" xlink:href="zookeys-1283-093_article-169111__-g026.jpg" id="oo_1694696.jpg" position="float" orientation="portrait" xlink:type="simple"><uri content-type="original_file" xlink:type="simple">https://binary.pensoft.net/fig/1694696</uri></graphic></fig><fig id="F16" position="float" orientation="portrait"><object-id xmlns:xlink="http://www.w3.org/1999/xlink" content-type="doi" xlink:type="simple">10.3897/zookeys.1283.169111.figure16</object-id><object-id xmlns:xlink="http://www.w3.org/1999/xlink" content-type="arpha" xlink:type="simple">25F5DADB-EEF2-5080-9287-EBFE740C76F9</object-id><label>Figure 16.</label><caption><p>Pleon and tail fan of <italic><tp:taxon-name><tp:taxon-name-part taxon-name-part-type="genus" reg="Palaumysis">Palaumysis</tp:taxon-name-part> <tp:taxon-name-part taxon-name-part-type="species" reg="simonae">simonae</tp:taxon-name-part></tp:taxon-name></italic> Băcescu &amp; Iliffe adults from submarine cave near Soft Coral Arch, Palau Islands. <bold>A</bold>. Arrow points to apex of right scutellum paracaudale in ♂, lateral; <bold>B</bold>. Posterior margin of pleon in ♀, arrow points to right scutellum paracaudale, ventral view with focus on this scutellum; <bold>C</bold>. Tail fan of same ♀ as before, ventral view with focus on the dorsal telson seen through the bleached tissues; <bold>D</bold>. Pleon in ♂, ventral view with focus on muscle tissue inside pleomeres. A–D, materials expanded and bleached on slides.</p></caption><graphic xmlns:xlink="http://www.w3.org/1999/xlink" xlink:href="zookeys-1283-093_article-169111__-g016.jpg" id="oo_1694686.jpg" position="float" orientation="portrait" xlink:type="simple"><uri content-type="original_file" xlink:type="simple">https://binary.pensoft.net/fig/1694686</uri></graphic></fig></tp:treatment-sec><ref-list><ref id="B52"><mixed-citation xmlns:xlink="http://www.w3.org/1999/xlink" xlink:type="simple">Hanamura Y, Kase T (2003) <italic><tp:taxon-name><tp:taxon-name-part taxon-name-part-type="genus">Palaumysis</tp:taxon-name-part> <tp:taxon-name-part taxon-name-part-type="species">pilifera</tp:taxon-name-part></tp:taxon-name></italic>, a new species of cave-dwelling mysid (<tp:taxon-name><tp:taxon-name-part taxon-name-part-type="subphylum">Crustacea</tp:taxon-name-part></tp:taxon-name>: <tp:taxon-name><tp:taxon-name-part taxon-name-part-type="order">Mysidacea</tp:taxon-name-part></tp:taxon-name>) from Okinawa, southwestern Japan, with an additional note on <italic><tp:taxon-name><tp:taxon-name-part taxon-name-part-type="genus">P.</tp:taxon-name-part> <tp:taxon-name-part taxon-name-part-type="species">simonae</tp:taxon-name-part></tp:taxon-name></italic> Bâcescu &amp; Iliffe, 1986. Hydrobiologia 497(1): 145–152. <ext-link xlink:href="10.1023/A:1025469807534" ext-link-type="doi" xlink:type="simple">https://doi.org/10.1023/A:1025469807534</ext-link></mixed-citation></ref><ref id="B51"><mixed-citation xmlns:xlink="http://www.w3.org/1999/xlink" xlink:type="simple">Hanamura Y, Kase T (2002) Marine cave mysids of the genus <italic><tp:taxon-name><tp:taxon-name-part taxon-name-part-type="genus">Palaumysis</tp:taxon-name-part></tp:taxon-name></italic> (<tp:taxon-name><tp:taxon-name-part taxon-name-part-type="subphylum">Crustacea</tp:taxon-name-part></tp:taxon-name>: <tp:taxon-name><tp:taxon-name-part taxon-name-part-type="order">Mysidacea</tp:taxon-name-part></tp:taxon-name>), with a description of a new species from the Philippines. Journal of Natural History 36: 253–263. <ext-link xlink:href="10.1080/00222930010004241" ext-link-type="doi" xlink:type="simple">https://doi.org/10.1080/00222930010004241</ext-link></mixed-citation></ref><ref id="B94"><mixed-citation xmlns:xlink="http://www.w3.org/1999/xlink" xlink:type="simple">Pesce GL, Iliffe TM (2002) New records of cave-dwelling mysids from the Bahamas and Mexico with description of <italic><tp:taxon-name><tp:taxon-name-part taxon-name-part-type="genus">Palaumysis</tp:taxon-name-part> <tp:taxon-name-part taxon-name-part-type="species">bahamensis</tp:taxon-name-part></tp:taxon-name></italic> n. sp. (<tp:taxon-name><tp:taxon-name-part taxon-name-part-type="subphylum">Crustacea</tp:taxon-name-part></tp:taxon-name>: <tp:taxon-name><tp:taxon-name-part taxon-name-part-type="order">Mysidacea</tp:taxon-name-part></tp:taxon-name>). Journal of Natural History 36: 265–278. <ext-link xlink:href="10.1080/00222930010005033" ext-link-type="doi" xlink:type="simple">https://doi.org/10.1080/00222930010005033</ext-link></mixed-citation></ref><ref id="B77"><mixed-citation xmlns:xlink="http://www.w3.org/1999/xlink" xlink:type="simple">Meland K, Willassen E (2007) The disunity of “<tp:taxon-name><tp:taxon-name-part taxon-name-part-type="order">Mysidacea</tp:taxon-name-part></tp:taxon-name>” (<tp:taxon-name><tp:taxon-name-part taxon-name-part-type="subphylum">Crustacea</tp:taxon-name-part></tp:taxon-name>). Molecular Phylogenetics and Evolution 44: 1083–1104. <ext-link xlink:href="10.1016/j.ympev.2007.02.009" ext-link-type="doi" xlink:type="simple">https://doi.org/10.1016/j.ympev.2007.02.009</ext-link></mixed-citation></ref><ref id="B28"><mixed-citation xmlns:xlink="http://www.w3.org/1999/xlink" xlink:type="simple">Chevaldonné P, Rastorgueff P-A, Arslan D, Lejeusne C (2015) Molecular and distribution data on the poorly-known, elusive, cave mysid <italic><tp:taxon-name><tp:taxon-name-part taxon-name-part-type="genus">Harmelinella</tp:taxon-name-part> <tp:taxon-name-part taxon-name-part-type="species">mariannae</tp:taxon-name-part></tp:taxon-name></italic> (<tp:taxon-name><tp:taxon-name-part taxon-name-part-type="subphylum">Crustacea</tp:taxon-name-part></tp:taxon-name>: <tp:taxon-name><tp:taxon-name-part taxon-name-part-type="order">Mysida</tp:taxon-name-part></tp:taxon-name>). Marine Ecology 36: 305–317. <ext-link xlink:href="10.1111/maec.12139" ext-link-type="doi" xlink:type="simple">https://doi.org/10.1111/maec.12139</ext-link></mixed-citation></ref></ref-list></tp:taxon-treatment>
