# Supplementary material for: Biodiversity, complete inventory, taxonomy and keys to the species of Mysidae (Crustacea, Mysida) from marine caves of the Caribbean with revision of three genera and description of three new species
Source: Zookeys. 2026 Jun 24;1283:93–204. doi: 10.3897/zookeys.1283.169111 (PMC13324533; doi:10.3897/zookeys.1283.169111)
Supplement: XML Treatment for Palaumysis antillensis [file zookeys.1283.169111-treatment25.xml]

<!DOCTYPE tp:taxon-treatment
  PUBLIC "-//TaxonX//DTD Taxonomic Treatment Publishing DTD v0 20100105//EN" "tax-treatment-NSO.dtd">
<tp:taxon-treatment xmlns:tp="http://www.plazi.org/taxpub"><tp:treatment-meta><kwd-group><label>Taxon classification</label><kwd>
                <named-content content-type="kingdom">Animalia</named-content>
              </kwd><kwd>
                <named-content content-type="order">Mysida</named-content>
              </kwd><kwd>
                <named-content content-type="family">Mysidae</named-content>
              </kwd></kwd-group><mixed-citation publication-type="journal"><person-group><name><surname>Wittmann</surname><given-names>Karl J.</given-names></name><name><surname>Chevaldonné</surname><given-names>Pierre</given-names></name></person-group><article-title>Biodiversity, complete inventory, taxonomy and keys to the species of <tp:taxon-name><tp:taxon-name-part taxon-name-part-type="family" reg="Mysidae">Mysidae</tp:taxon-name-part></tp:taxon-name> (<tp:taxon-name><tp:taxon-name-part taxon-name-part-type="subphylum" reg="Crustacea">Crustacea</tp:taxon-name-part></tp:taxon-name>, <tp:taxon-name><tp:taxon-name-part taxon-name-part-type="order" reg="Mysida">Mysida</tp:taxon-name-part></tp:taxon-name>) from marine caves of the Caribbean with revision of three genera and description of three new species</article-title><source>Zookeys</source><day>24</day><month>06</month><year>2026</year><volume>1283</volume><fpage>93</fpage><lpage>204</lpage><pub-id pub-id-type="doi">10.3897/zookeys.1283.169111</pub-id></mixed-citation></tp:treatment-meta><tp:nomenclature><tp:taxon-name><object-id xmlns:xlink="http://www.w3.org/1999/xlink" content-type="arpha" xlink:type="simple">AB007AB1-B0E2-5D0F-90F6-ECFC82D437FD</object-id>
                		<tp:taxon-name-part taxon-name-part-type="genus" reg="Palaumysis">Palaumysis</tp:taxon-name-part> <tp:taxon-name-part taxon-name-part-type="species" reg="antillensis">antillensis</tp:taxon-name-part>
                	
                		<object-id xmlns:xlink="http://www.w3.org/1999/xlink" content-type="zoobank" xlink:type="simple">https://zoobank.org/FCC791E0-3C6C-4E0B-B5BF-763BE469744A</object-id>
                	</tp:taxon-name><tp:taxon-status xmlns:xlink="http://www.w3.org/1999/xlink" xlink:type="simple">sp. nov.</tp:taxon-status><xref ref-type="fig" rid="F12">Figs 12H–J</xref><xref ref-type="fig" rid="F21">, 21</xref><xref ref-type="fig" rid="F28">–28</xref></tp:nomenclature><tp:treatment-sec sec-type="Type material"><title>Type material.</title><p>Lesser Antilles — <bold>SW-Bequia</bold> • <bold><italic>holotype</italic></bold>, ♂ ad. (<abbrev xmlns:xlink="http://www.w3.org/1999/xlink" xlink:title="body length in mm" xlink:type="simple">BL</abbrev> = 1.43 mm; <named-content xmlns:xlink="http://www.w3.org/1999/xlink" content-type="dwc:institutional_code" xlink:title="Naturhistorisches Museum Wien" xlink:href="https://scientific-collections.gbif.org/institution/37a95137-fb12-4e75-b35c-ffc6e5af94f9" xlink:type="simple">NHMW</named-content>-ZOO-CR-31412) from Full Moon Cave (Station 4) • <bold><italic>allotype</italic></bold>, egg-bearing ♀ (<abbrev xmlns:xlink="http://www.w3.org/1999/xlink" xlink:title="body length in mm" xlink:type="simple">BL</abbrev> = 1.60 mm; <named-content xmlns:xlink="http://www.w3.org/1999/xlink" content-type="dwc:institutional_code" xlink:title="MNHN - Museum national d'Histoire naturelle" xlink:href="https://scientific-collections.gbif.org/institution/6a6ac6c5-1b8a-48db-91a2-f8661274ff80" xlink:type="simple">MNHN</named-content>-IU-2025-2833), sampling data as for holotype • <bold><italic>paratypes</italic></bold>, 9 ♀♀ ad., 1 ♀ subad., 8 ♂♂ ad., 11 imm., 1 juv. (<named-content xmlns:xlink="http://www.w3.org/1999/xlink" content-type="dwc:institutional_code" xlink:title="MNHN - Museum national d'Histoire naturelle" xlink:href="https://scientific-collections.gbif.org/institution/6a6ac6c5-1b8a-48db-91a2-f8661274ff80" xlink:type="simple">MNHN</named-content>-IU-2025-2834), sampling data as for holotype • <bold><italic>paratypes</italic></bold>, 6 ♀♀ ad., 11 ♂♂ ad., 13 imm. (<named-content xmlns:xlink="http://www.w3.org/1999/xlink" content-type="dwc:institutional_code" xlink:title="Naturhistorisches Museum Wien" xlink:href="https://scientific-collections.gbif.org/institution/37a95137-fb12-4e75-b35c-ffc6e5af94f9" xlink:type="simple">NHMW</named-content>-ZOO-CR-31425), sampling data as for holotype • <bold><italic>paratypes</italic></bold>, 10 ♂♂ ad. (<abbrev xmlns:xlink="http://www.w3.org/1999/xlink" xlink:title="body length in mm" xlink:type="simple">BL</abbrev> = 1.27–1.67 mm), 10 ♀♀ ad. (<abbrev xmlns:xlink="http://www.w3.org/1999/xlink" xlink:title="body length in mm" xlink:type="simple">BL</abbrev> = 1.60–1.87 mm) (<abbrev xmlns:xlink="http://www.w3.org/1999/xlink" content-type="institution" xlink:title="Grigore Antipa National Museum of Natural History in Bucharest" xlink:type="simple">MINGA</abbrev> MYS 457), sampling data as for holotype • <bold><italic>paratypes</italic></bold>, 9 ♀♀ ad., 8 ♂♂ ad., 13 imm. (<named-content xmlns:xlink="http://www.w3.org/1999/xlink" content-type="dwc:institutional_code" xlink:title="Zoologisches Museum Hamburg" xlink:href="https://scientific-collections.gbif.org/institution/773a0d99-3ea8-4a8b-9191-accbdb47b4d3" xlink:type="simple">ZMH</named-content>-K-066759), sampling data as for holotype — <bold>Guadeloupe</bold> • <bold><italic>paratypes</italic></bold>, 8 ♀♀ ad., 10 ♂♂ ad., 12 imm. (<named-content xmlns:xlink="http://www.w3.org/1999/xlink" content-type="dwc:institutional_code" xlink:title="MNHN - Museum national d'Histoire naturelle" xlink:href="https://scientific-collections.gbif.org/institution/6a6ac6c5-1b8a-48db-91a2-f8661274ff80" xlink:type="simple">MNHN</named-content>-IU-2025-2835) from Cathedral Cave (Station 13) • <bold><italic>paratypes</italic></bold>, 9 ♀♀ ad., 2 ♀ subad., 5 ♂♂ ad., 9 imm., 5 juv. (<named-content xmlns:xlink="http://www.w3.org/1999/xlink" content-type="dwc:institutional_code" xlink:title="Naturhistorisches Museum Wien" xlink:href="https://scientific-collections.gbif.org/institution/37a95137-fb12-4e75-b35c-ffc6e5af94f9" xlink:type="simple">NHMW</named-content>-ZOO-CR-31413), sampling data as for preceding • <bold><italic>paratypes</italic></bold>, 16 ♀♀ ad., 1 ♀ subad., 7 ♂♂ ad., 6 imm. (<named-content xmlns:xlink="http://www.w3.org/1999/xlink" content-type="dwc:institutional_code" xlink:title="Zoologisches Museum Hamburg" xlink:href="https://scientific-collections.gbif.org/institution/773a0d99-3ea8-4a8b-9191-accbdb47b4d3" xlink:type="simple">ZMH</named-content>-K-066760), sampling data as for preceding.</p></tp:treatment-sec><tp:treatment-sec sec-type="Other material"><title>Other material.</title><p>Cuba • 1 ♀ ad. (<abbrev xmlns:xlink="http://www.w3.org/1999/xlink" xlink:title="body length in mm" xlink:type="simple">BL</abbrev> = 1.87 mm) from the anchialine El Brinco Cave (Station 23).</p></tp:treatment-sec><tp:treatment-sec sec-type="Diagnosis"><title>Diagnosis.</title><p><italic><tp:taxon-name><tp:taxon-name-part taxon-name-part-type="genus" reg="Palaumysis">Palaumysis</tp:taxon-name-part></tp:taxon-name></italic> with mesial antennular flagellum 3- to 5-segmented, apical segment 1/5–1/6 flagellum length; length of antennal scale 3–4× maximum width, scale terminally with one long and one or two short setae, the long seta 0.6–1.0× scale length, lateral margin of scale with none or one short seta; post-cervical lateral margin of carapace with projecting lobes; pleopod 1 with only moderately-sized setae in both sexes, no large plumose seta; apex of male pleopod 4 with one large and one short seta, the former reaching to or beyond pleopod 5 and bearing bilateral series of small cils from submedian to subapical portions, lateral margin of pleopod 4 with 0–3 short setae.</p></tp:treatment-sec><tp:treatment-sec sec-type="Description"><title>Description.</title><p>Adult ♀♀ with <abbrev xmlns:xlink="http://www.w3.org/1999/xlink" xlink:title="body length in mm" xlink:type="simple">BL</abbrev> in the range of 1.53–1.92 mm (<italic>n</italic> = 119), ♂♂ with <abbrev xmlns:xlink="http://www.w3.org/1999/xlink" xlink:title="body length in mm" xlink:type="simple">BL</abbrev> of 1.05–1.67 mm (<italic>n</italic> = 129) in the material from the Lesser Antilles. Cephalothorax comprises 34–43% <abbrev xmlns:xlink="http://www.w3.org/1999/xlink" xlink:title="body length in mm" xlink:type="simple">BL</abbrev>, pleon (without telson) 46–56%, telson 5–8%, carapace (without rostrum) 22–33%, and rostrum 3–6%. Clypeus transversely ellipsoidal, wider than long, with short, triangular mid-rostral protrusion (Figs <xref ref-type="fig" rid="F22">22</xref>, <xref ref-type="fig" rid="F24">24D</xref>). Thoracic sternites without mid-ventral processes in both sexes, no spines, no setae.</p><p><bold><italic>Carapace</italic></bold> (Figs <xref ref-type="fig" rid="F21">21B</xref>, <xref ref-type="fig" rid="F21">21C</xref>, <xref ref-type="fig" rid="F22">22</xref>, <xref ref-type="fig" rid="F23">23A</xref>, <xref ref-type="fig" rid="F23">23E</xref>). Rostrum as long as 0.3–0.6× terminal segment of antennular trunk in dorsal view. The cervical sulcus forms a deep transverse incision (Fig. <xref ref-type="fig" rid="F23">23A</xref>). The length of the post-cervical part of the carapace is 0.9–1.2× the cervical part measured without rostrum. The posterior part with comparatively large, projecting lateral lobes (Fig. <xref ref-type="fig" rid="F23">23E</xref>). Posterior margin slightly concave (Fig. <xref ref-type="fig" rid="F23">23E</xref>) to slightly convex (Fig. <xref ref-type="fig" rid="F21">21B</xref>), leaving ultimate four or five thoracomeres mid-dorsally exposed (in adults vs 1–4 in juveniles and immatures).</p><fig id="F21" position="float" orientation="portrait"><object-id xmlns:xlink="http://www.w3.org/1999/xlink" content-type="doi" xlink:type="simple">10.3897/zookeys.1283.169111.figure21</object-id><object-id xmlns:xlink="http://www.w3.org/1999/xlink" content-type="arpha" xlink:type="simple">A3EEF2B7-BFE5-5E85-8BF1-BC2F34A72A75</object-id><label>Figure 21.</label><caption><p>Habitus and distribution of corneal pigment in adults of <italic><tp:taxon-name><tp:taxon-name-part taxon-name-part-type="genus" reg="Palaumysis">Palaumysis</tp:taxon-name-part> <tp:taxon-name-part taxon-name-part-type="species" reg="antillensis">antillensis</tp:taxon-name-part></tp:taxon-name></italic> sp. nov. <bold>A</bold>. Allotype, egg-bearing ♀ from Full Moon Cave in Bequia, lateral; <bold>B</bold>. Paratype, ♀ from Full Moon Cave, dorsal, arrow points to caudal margin of carapace; <bold>C</bold>. Non-type incubating ♀ from El Brinco Cave in Cuba, lateral, dashed line enhances the contour of carapace; <bold>D</bold>. Holotype, ♂ from Full Moon Cave, lateral; <bold>E, F</bold>. Examples of pigment distribution in eyes. <bold>A–C, E, F</bold>. Objects artificially separated from background.</p></caption><graphic xmlns:xlink="http://www.w3.org/1999/xlink" xlink:href="zookeys-1283-093_article-169111__-g021.jpg" id="oo_1694691.jpg" position="float" orientation="portrait" xlink:type="simple"><uri content-type="original_file" xlink:type="simple">https://binary.pensoft.net/fig/1694691</uri></graphic></fig><fig id="F22" position="float" orientation="portrait"><object-id xmlns:xlink="http://www.w3.org/1999/xlink" content-type="doi" xlink:type="simple">10.3897/zookeys.1283.169111.figure22</object-id><object-id xmlns:xlink="http://www.w3.org/1999/xlink" content-type="arpha" xlink:type="simple">CF4F3CFE-4B8D-5BA6-AF75-F62EE884EEAE</object-id><label>Figure 22.</label><caption><p>Anterior body region of <italic><tp:taxon-name><tp:taxon-name-part taxon-name-part-type="genus" reg="Palaumysis">Palaumysis</tp:taxon-name-part> <tp:taxon-name-part taxon-name-part-type="species" reg="antillensis">antillensis</tp:taxon-name-part></tp:taxon-name></italic> sp. nov. paratype immature ♀ (<abbrev xmlns:xlink="http://www.w3.org/1999/xlink" xlink:title="body length in mm" xlink:type="simple">BL</abbrev> = 1.03 mm) from Full Moon Cave in Bequia; specimen expanded and bleached on slide, oblique dorsal view with focus on ventral structures seen through the artificially transparent body; contour of <abbrev xmlns:xlink="http://www.w3.org/1999/xlink" xlink:title="Organ of Bellonci" xlink:type="simple">OB</abbrev> enhanced by dots. Lower-case labels indicate antennal peduncle (<italic>ap</italic>), antennular trunk (<italic>at</italic>), caudal margin of carapace (<italic>ca</italic>), clypeus (<italic>cl</italic>), cervical sulcus (<italic>cs</italic>), eyestalk (<italic>es</italic>), foregut (<italic>fg</italic>), labrum (<italic>lb</italic>), mandible (<italic>md</italic>), mesial flagellum of antennula (<italic>mf</italic>), mandibular palp (<italic>mp</italic>) and Organ of Bellonci (<italic>ob</italic>).</p></caption><graphic xmlns:xlink="http://www.w3.org/1999/xlink" xlink:href="zookeys-1283-093_article-169111__-g022.jpg" id="oo_1694692.jpg" position="float" orientation="portrait" xlink:type="simple"><uri content-type="original_file" xlink:type="simple">https://binary.pensoft.net/fig/1694692</uri></graphic></fig><fig id="F23" position="float" orientation="portrait"><object-id xmlns:xlink="http://www.w3.org/1999/xlink" content-type="doi" xlink:type="simple">10.3897/zookeys.1283.169111.figure23</object-id><object-id xmlns:xlink="http://www.w3.org/1999/xlink" content-type="arpha" xlink:type="simple">7DBE8F1E-00AD-549D-AE7A-8341D07131A3</object-id><label>Figure 23.</label><caption><p>Anterior alimentary tract and carapace in <italic><tp:taxon-name><tp:taxon-name-part taxon-name-part-type="genus" reg="Palaumysis">Palaumysis</tp:taxon-name-part> <tp:taxon-name-part taxon-name-part-type="species" reg="antillensis">antillensis</tp:taxon-name-part></tp:taxon-name></italic> sp. nov. adult paratypes from <bold>A–D</bold>. Cathedral Cave in Guadeloupe and <bold>E</bold>. Full Moon Cave in Bequia. <bold>A</bold>. Lateral view on carapace and anterior half of alimentary tract in ♂, dashed lines enhance contours of carapace, material somewhat malformed by pressure exerted by cover glass, lower-case labels indicate anterior lateralia (<italic>al</italic>), carapace (<italic>ca</italic>), cervical sulcus (<italic>cs</italic>), dorsolateral infolding (<italic>di</italic>), foregut (<italic>fg</italic>), labrum (<italic>lb</italic>), mandible (<italic>md</italic>), midgut (<italic>mg</italic>), mouth opening (<italic>mo</italic>), esophagus (<italic>oe</italic>), post-cervical part of carapace (<italic>pca</italic>), primary cardiac filter (<italic>pf</italic>), posterior lateralia (<italic>pl</italic>) and superolaterale (<italic>sl</italic>); <bold>B</bold>. Spines of dorsolateral infoldings (<italic>di</italic>); <bold>C</bold>. Spines of anterior lateralia (<italic>al</italic>); <bold>D</bold>. Spines of posterior lateralia (<italic>pl</italic>); <bold>E</bold>. Carapace expanded on slide, ♀, dorsal view, underneath lying foregut plus part of midgut largely out of focus, lower dashed lines enhance proximal margin of projecting portions of carapace, object artificially separated from background.</p></caption><graphic xmlns:xlink="http://www.w3.org/1999/xlink" xlink:href="zookeys-1283-093_article-169111__-g023.jpg" id="oo_1694693.jpg" position="float" orientation="portrait" xlink:type="simple"><uri content-type="original_file" xlink:type="simple">https://binary.pensoft.net/fig/1694693</uri></graphic></fig><p><bold><italic>Eyes</italic></bold> (Figs <xref ref-type="fig" rid="F21">21E</xref>, <xref ref-type="fig" rid="F21">21F</xref>, <xref ref-type="fig" rid="F22">22</xref>). Eye length 0.12–0.22 mm (<italic>n</italic> = 20), this is 8–15% <abbrev xmlns:xlink="http://www.w3.org/1999/xlink" xlink:title="body length in mm" xlink:type="simple">BL</abbrev>. Cornea calotte-shaped in dorsal view, diameter of the calotte 0.16–0.39 mm, length 0.07–0.17 mm, this is 0.6–1.3× length of eyestalk (cornea not included). Cornea circular (Fig. <xref ref-type="fig" rid="F21">21D</xref>) to weakly oval (Fig. <xref ref-type="fig" rid="F21">21A</xref>) in lateral view, length 0.9–1.4× maximum width. A small number of specimens in the present material appear light-adapted based on the very few pigments in the crystalline zone (Fig. <xref ref-type="fig" rid="F21">21E</xref>) of the cornea; most of the other specimens appear dark-adapted by displaying more pigment between the crystalline cones (Fig. <xref ref-type="fig" rid="F21">21F</xref>) upon external inspection (for light adaptation by slow pigment migration see <xref ref-type="bibr" rid="B70">Land 2004</xref>). <abbrev xmlns:xlink="http://www.w3.org/1999/xlink" xlink:title="Organ of Bellonci" xlink:type="simple">OB</abbrev> completely internal, located at half-length of mesial margin of eyestalk, ellipsoidal to oviform with length 26–33 µm and width 15–22 µm (<italic>n</italic> = 8; Fig. <xref ref-type="fig" rid="F22">22</xref>).</p><p><bold><italic>Antennulae</italic></bold> (Figs <xref ref-type="fig" rid="F22">22</xref>, <xref ref-type="fig" rid="F24">24A, B</xref>). Antennular trunk non-dimorphic, 3-segmented, with few setae, no spines, no teeth. Trunk extends 22–50% its length beyond eyes in normal orientation (Fig. <xref ref-type="fig" rid="F21">21B</xref>). Measured along dorsal midline, the basal segment is 30–43% of trunk length, median segment 10–18%, and terminal segment 47–56%. Basal segment distolaterally with only one plumose seta, no apophysis. Median segment shows oblique segmental borders with both flanking segments in the sagittal plane, no apophysis, no setae. Terminal segment 1.6–2.1× as long as wide; distolateral edge with a large plumose seta. Only this segment mid-dorsally with a subterminal setose apophysis bearing three or four small barbed setae (Fig. <xref ref-type="fig" rid="F24">24A</xref>). The rudimentary mesial antennular flagellum 3- to 5-segmented; if 5-segmented with second segment shortest and fourth segment longest, otherwise (Fig. <xref ref-type="fig" rid="F24">24A</xref>) with first segment shortest and second segment longest. Apical segment 1/5–1/6 flagellum length, its apex with long seta accompanied by 2–4 short setae. The lateral antennular flagellum normal, its basal segment with 3–5 long, apically blunt aesthetascs.</p><fig id="F24" position="float" orientation="portrait"><object-id xmlns:xlink="http://www.w3.org/1999/xlink" content-type="doi" xlink:type="simple">10.3897/zookeys.1283.169111.figure24</object-id><object-id xmlns:xlink="http://www.w3.org/1999/xlink" content-type="arpha" xlink:type="simple">1B6479A3-7C11-5E6D-A80F-B718D0D7E1A9</object-id><label>Figure 24.</label><caption><p>Cephalic appendages in <italic><tp:taxon-name><tp:taxon-name-part taxon-name-part-type="genus" reg="Palaumysis">Palaumysis</tp:taxon-name-part> <tp:taxon-name-part taxon-name-part-type="species" reg="antillensis">antillensis</tp:taxon-name-part></tp:taxon-name></italic> sp. nov. adult paratypes from <bold>A, D</bold>. Cathedral Cave in Guadeloupe; <bold>B, C, E–K</bold>. Full Moon Cave in Bequia; <bold>A</bold>. Left male antennula, dorsal; <bold>B</bold>. Right female antennula, ventral; <bold>C</bold>. Left antenna, ♀, dorsal; <bold>D</bold>. Clypeus; <bold>E</bold>. Labrum, oral face; <bold>F</bold>. Right mandible with palpus, caudal aspect; <bold>G, H</bold>. Masticatory parts of right (<bold>G</bold>) and left (<bold>H</bold>) mandibles, caudal; <bold>I</bold>. Labium, caudal; <bold>J</bold>. Maxillula, caudal; <bold>K</bold>. Detail of (<bold>J</bold>) showing modified seta of endite.</p></caption><graphic xmlns:xlink="http://www.w3.org/1999/xlink" xlink:href="zookeys-1283-093_article-169111__-g024.jpg" id="oo_1694694.jpg" position="float" orientation="portrait" xlink:type="simple"><uri content-type="original_file" xlink:type="simple">https://binary.pensoft.net/fig/1694694</uri></graphic></fig><p><bold><italic>Antennae</italic></bold> (Fig. <xref ref-type="fig" rid="F24">24C</xref>). Antennal sympod 2-segmented, simple, no spines, no setae. Peduncle 3-segmented, basal segment contributes 26–34% to total length of peduncle, median segment 36–43%, and terminal segment 28–33%. Antennal scale vestigial, unsegmented, length is 3.1–4.7× maximum width. Terminal margin truncate, with large bare seta subterminally to terminally accompanied by a small one; lateral margin with none or one small seta. Scale not reaching to distal margin of median segment of peduncle.</p><p><bold><italic>Mouthparts</italic></bold> (Figs <xref ref-type="fig" rid="F23">23A</xref>, <xref ref-type="fig" rid="F24">24E–K</xref>, <xref ref-type="fig" rid="F25">25A</xref>). Labrum (Fig. <xref ref-type="fig" rid="F24">24E</xref>) rostrally well rounded; caudally weakly rugged and with small, stiff bristles; fields of setae on caudal and oral faces. Mandibles (Fig. <xref ref-type="fig" rid="F24">24F–H</xref>). Proximal segment of palp 10–13% palp length, no setae. Length of median segment 3.1–4.1× its maximum width and 55–65% palp length. Distal half of mesial margin of median segment with none or one sparsely barbed whip seta, lateral margin along distal 3/4 with four setae of that type, transverse terminal margin without seta (Fig. <xref ref-type="fig" rid="F24">24F</xref>). Terminal segment well setose, 26–31% palp length; its mesial margin with long smooth seta (longer than the segment). Pars molaris with moderately developed grinding surface. Left and right mandibles differ in armature with teeth and spines (Fig. <xref ref-type="fig" rid="F24">24H</xref> vs Fig. <xref ref-type="fig" rid="F24">24G</xref>). Pars incisiva of left mandible with four or five teeth, digitus mobilis with 2–4 teeth, and pars centralis with two or three spines bearing stiff bristles. Pars incisiva of right mandible with three or four teeth, digitus mobilis with three or four teeth, and pars centralis with complex of 7–10 bare teeth densely set on a large common basis. Labium (Fig. <xref ref-type="fig" rid="F24">24I</xref>) normal, comprising two hairy lobes with stiff bristles on part of mesial face, no spines.</p><fig id="F25" position="float" orientation="portrait"><object-id xmlns:xlink="http://www.w3.org/1999/xlink" content-type="doi" xlink:type="simple">10.3897/zookeys.1283.169111.figure25</object-id><object-id xmlns:xlink="http://www.w3.org/1999/xlink" content-type="arpha" xlink:type="simple">2324A763-6442-5FBC-9296-23838BB8B80A</object-id><label>Figure 25.</label><caption><p>Maxilla and thoracopods 1–3, 7 in <italic><tp:taxon-name><tp:taxon-name-part taxon-name-part-type="genus" reg="Palaumysis">Palaumysis</tp:taxon-name-part> <tp:taxon-name-part taxon-name-part-type="species" reg="antillensis">antillensis</tp:taxon-name-part></tp:taxon-name></italic> sp. nov. male paratypes from <bold>A</bold>. Full Moon Cave in Bequia; <bold>B–K</bold>. Cathedral Cave in Guadeloupe. <bold>A</bold>. Maxilla, caudal aspect; <bold>B</bold>. Thoracopod 1, caudal; <bold>C</bold>. Detail of (<bold>B</bold>) showing dactylus 1 with nail; <bold>D</bold>. Detail of (<bold>C</bold>) showing tip of nail; <bold>E</bold>. Thoracic endopod 2; <bold>F</bold>. Detail of (<bold>E</bold>) showing dactylus 2 with nail; <bold>G</bold>. Thoracic endopod 3; <bold>H, I</bold>. Details of (<bold>G</bold>) showing dactylus 3 with nail (<bold>H</bold>) and paradactylar seta (<bold>I</bold>); <bold>J</bold>. Thoracic endopod 7 (note smaller scale with respect to panels <bold>A, B, E, G</bold>); <bold>K</bold>. Detail of (<bold>J</bold>) showing dactylus 7 with nail. <bold>C, F, H, K</bold>. Setae omitted from dactylus.</p></caption><graphic xmlns:xlink="http://www.w3.org/1999/xlink" xlink:href="zookeys-1283-093_article-169111__-g025.jpg" id="oo_1694695.jpg" position="float" orientation="portrait" xlink:type="simple"><uri content-type="original_file" xlink:type="simple">https://binary.pensoft.net/fig/1694695</uri></graphic></fig><p><bold><italic>Foregut</italic></bold> (Fig. <xref ref-type="fig" rid="F23">23A–D</xref>). Gross structure as described by <xref ref-type="bibr" rid="B126">Wittmann and Abed-Navandi (2019)</xref> for <italic><tp:taxon-name><tp:taxon-name-part taxon-name-part-type="genus" reg="Heteromysis">Heteromysis</tp:taxon-name-part> <tp:taxon-name-part taxon-name-part-type="species" reg="domusmaris">domusmaris</tp:taxon-name-part></tp:taxon-name></italic> Wittmann &amp; Abed-Navandi, 2019. Lateralia anteriorly with apically pronged spines (Fig. <xref ref-type="fig" rid="F23">23C</xref>), each with small denticles along distal 1/2–2/3; more caudally with group of four or five unilaterally weakly serrated spines (Fig. <xref ref-type="fig" rid="F23">23D</xref>). Dorsolateral infoldings with group formed by two or three long spines bearing unequally strong teeth along distal 1/2–4/5 of shaft (Fig. <xref ref-type="fig" rid="F23">23B</xref>). Four of eight dissected foreguts were (almost) empty; the remaining were filled to ≈10–30% with mostly unidentified organic material (detritus) and mineral particles.</p><p><bold><italic>Maxillula</italic></bold> (Fig. <xref ref-type="fig" rid="F24">24J, K</xref>) normal; distal segment terminally with 10–12 bare spines; subterminally with three setae bearing long barbs on their distal half; no pores detected. Endite of maxillula terminally with four or five strong, distally spiny setae proximally accompanied by one barbed seta; oral margin with two distally spiny setae, the most proximal one modified as in Fig. <xref ref-type="fig" rid="F24">24K</xref> and pointing to the mouth field.</p><p><bold><italic>Maxilla</italic></bold> (Fig. <xref ref-type="fig" rid="F25">25A</xref>) normal; endopod with bare lateral margin, not counting a single seta subterminally on the distal segment; this segment 1.6–1.8× as long as maximum width; proximal segment mesially with three basally barbed whip setae with thick handles. Lateral margin of exopod with five or six plumose whip setae, terminal margin with two plumose whip setae longer than the lateral setae.</p><p><bold><italic>Thoracopods</italic></bold> (general, Figs <xref ref-type="fig" rid="F25">25B–K</xref>, <xref ref-type="fig" rid="F26">26A–E</xref>). Both sexes with flagellum of exopods 1–8 with 6 or 7, 7, 7, 6 or 7, 7, 7, 7, and 6 or 7 segments, respectively. Basal plates expanded, 1.6–2.4× as long as wide, distolateral corner well rounded (Fig. <xref ref-type="fig" rid="F25">25B</xref>). Thoracopod 1 with leaf-like, smooth epipod. Total length of endopods increases in series of endopods 1–7, while endopod 8 is shorter than endopods 5–7. Endopods 3–8 with unsegmented carpopropodus, with minute triangular scales (Fig. <xref ref-type="fig" rid="F26">26E</xref>) on rostral face near and on lateral margin of ischium and merus (Figs <xref ref-type="fig" rid="F25">25G</xref>, <xref ref-type="fig" rid="F26">26D</xref>). Endopods 3–4 each with three paradactylar whip setae, endopods 5–8 with two or three such setae. Flagellum in most of these setae furnished with minute cils, while handle with normal-sized cils (barbs). Cils of the handle spine-like, each accompanied by a tiny cil (Fig. <xref ref-type="fig" rid="F25">25I</xref>) in some paradactylar setae only in endopod 3. Dactylus 1 (Fig. <xref ref-type="fig" rid="F25">25C</xref>) with strong, weakly bent nail; distal fourth of the inner (concave) margin microserrated by minute stiff cils except for a short, most apical bare portion in this nail (Fig. <xref ref-type="fig" rid="F25">25D</xref>). Dactylus 2 (Fig. <xref ref-type="fig" rid="F25">25F</xref>) with strong nail bent near apex; distal third of this nail with outer (convex) margin microserrated by minute stiff cils which are longer than those of nail 1. Dactyli 3–8 (Fig. <xref ref-type="fig" rid="F25">25H, K</xref>) with long, slender, needle-shaped, weakly bent nail, distal 1/2–2/3 of the outer (convex) margin of this nail microserrated by minute teeth. Length increases from nail 1 to nail 7 (series of nails 1–3, 7 in Fig. <xref ref-type="fig" rid="F25">25C, F, H, K</xref>), nail 8 shorter than nail 7. Endopod 3 is 1/4 <abbrev xmlns:xlink="http://www.w3.org/1999/xlink" xlink:title="body length in mm" xlink:type="simple">BL</abbrev> (Fig. <xref ref-type="fig" rid="F25">25G</xref>). When stretched anteriorly, endopod 8 reaches to the eyes, when stretched posteriorly to pleopod 5 or shortly beyond.</p><fig id="F26" position="float" orientation="portrait"><object-id xmlns:xlink="http://www.w3.org/1999/xlink" content-type="doi" xlink:type="simple">10.3897/zookeys.1283.169111.figure26</object-id><object-id xmlns:xlink="http://www.w3.org/1999/xlink" content-type="arpha" xlink:type="simple">0A0B32B6-CA6F-517E-9011-8CFF4C810B56</object-id><label>Figure 26.</label><caption><p>Thoracopods 7, 8 and part of pleopods in <italic><tp:taxon-name><tp:taxon-name-part taxon-name-part-type="genus" reg="Palaumysis">Palaumysis</tp:taxon-name-part> <tp:taxon-name-part taxon-name-part-type="species" reg="antillensis">antillensis</tp:taxon-name-part></tp:taxon-name></italic> sp. nov. adult paratypes from <bold>A–C, K–M</bold>. Full Moon Cave in Bequia and <bold>D–J</bold>. Cathedral Cave in Guadeloupe. <bold>A</bold>. Thoracic endopod 7 (caudal aspect) with oostegite 1 (inner face); <bold>B</bold>. Thoracic endopod 8 (caudal) with oostegite 2 (inner face), dotted line indicates size and position of the respective egg; <bold>C</bold>. Detail of (B) showing weakly modified seta; <bold>D</bold>. Thoracic endopod 8 with penis; <bold>E</bold>. Detail of (<bold>D</bold>) showing examples of scales on ischium and merus; <bold>F–J</bold>. Series of female pleopods 1–5; <bold>K–M</bold>. Series of male pleopods 1–3.</p></caption><graphic xmlns:xlink="http://www.w3.org/1999/xlink" xlink:href="zookeys-1283-093_article-169111__-g026.jpg" id="oo_1694696.jpg" position="float" orientation="portrait" xlink:type="simple"><uri content-type="original_file" xlink:type="simple">https://binary.pensoft.net/fig/1694696</uri></graphic></fig><p><bold><italic>Maxillipeds</italic></bold> (Fig. <xref ref-type="fig" rid="F25">25B–F</xref>). Tip of coxa of first maxilliped (thoracic endopod 1, Fig. <xref ref-type="fig" rid="F25">25B–D</xref>) with one short whip seta with barbed handle. Basis with large, prominent endite that is densely setose on and near its mesial margin. Ischium and merus without endites. Basis of second maxilliped (thoracic endopod 2, Fig. <xref ref-type="fig" rid="F25">25E, F</xref>) with mesially projecting endite bearing one large, sparsely barbed seta. Combined praeischium plus ischium are 0.6–0.8× length of merus, carpopropodus plus dactylus 0.7–0.8× merus. Dactylus large, with comparatively meager brush formed by few basally barbed whip setae and even fewer bare setae.</p><p><bold><italic><tp:taxon-name><tp:taxon-name-part taxon-name-part-type="genus" reg="Marsupium">Marsupium</tp:taxon-name-part></tp:taxon-name></italic></bold> (Fig. <xref ref-type="fig" rid="F26">26A–C</xref>). Oostegite 1 (Fig. <xref ref-type="fig" rid="F26">26A</xref>) arising from thoracopod 7 represents a simple unfolded plate; lower margin of rostral half with series of whip setae with barbed handles; caudal half furnished with only few small whip setae. Oostegite 2 (Fig. <xref ref-type="fig" rid="F26">26B</xref>) from thoracopod 8 with inward (mesially) folded caudal portion forming the caudal wall of the marsupial chamber; lower margin with series of barbed whip setae (Fig. <xref ref-type="fig" rid="F26">26C</xref>) decreasing in length caudally. No setae on outer face of marsupium.</p><p><bold><italic>Penes</italic></bold> (Fig. <xref ref-type="fig" rid="F26">26D</xref>) simple, 0.5–0.6× length of ischium 8. Terminally well rounded, only one barbed seta on distal third.</p><p><bold><italic>Pleon and pleopods</italic></bold> (Figs <xref ref-type="fig" rid="F26">26F–M</xref>, <xref ref-type="fig" rid="F27">27A</xref>, <xref ref-type="fig" rid="F27">27D</xref>). Pleomeres 1–5 showing 0.4, 0.3–0.4, 0.3–0.4, 0.3–0.4 and 0.4–0.5 times the length of pleomere 6, respectively. Paramedian pairs of muscle structures, visible as near-pentagonal images (arrows in Fig. <xref ref-type="fig" rid="F27">27D</xref>), located in pleomeres 2–4 between neuronal cord and intestine. With some variation, length (without setae) increases in order of pleopods 2–5, 1 in females (Fig. <xref ref-type="fig" rid="F26">26F–J</xref>) and in order of pleopods 2, 3, 1, (5 ≤ 4) in males (Figs <xref ref-type="fig" rid="F26">26K–M</xref>, <xref ref-type="fig" rid="F27">27A</xref>). Length of the respective pleopods 1–3, 5 approx. the same in both sexes, while pleopod 4 is mostly larger in males than in females. All pleopods of both sexes with 2–5 barbed setae (plus other setae). Apex of pleopods 1–3, 5 in both sexes and of pleopod 4 in most females with a short spine-like, bare seta. Apex of male pleopod 4 with none or one short seta in addition to the large modified seta, the latter reaching to or beyond pleopod 5 (Fig. <xref ref-type="fig" rid="F27">27A</xref>); lateral margin of pleopod 4 with 0–3 short setae. A large seta at apex of pleopod 4 also found in many immatures and in three of 25 adult females inspected in this respect. Strong size differences of the apical seta between right and left pleopods 4 were also recorded. The pleopods alone clearly do not yield sufficient data for firm distinction between sexes in this species.</p><fig id="F27" position="float" orientation="portrait"><object-id xmlns:xlink="http://www.w3.org/1999/xlink" content-type="doi" xlink:type="simple">10.3897/zookeys.1283.169111.figure27</object-id><object-id xmlns:xlink="http://www.w3.org/1999/xlink" content-type="arpha" xlink:type="simple">60BBF593-9524-5E17-ACF8-2D81EE21DC47</object-id><label>Figure 27.</label><caption><p>Pleon and tail fan in <italic><tp:taxon-name><tp:taxon-name-part taxon-name-part-type="genus" reg="Palaumysis">Palaumysis</tp:taxon-name-part> <tp:taxon-name-part taxon-name-part-type="species" reg="antillensis">antillensis</tp:taxon-name-part></tp:taxon-name></italic> sp. nov. adult paratypes from Full Moon Cave in Bequia. <bold>A</bold>. Male pleopods 4, 5 in loco, ventral view on sternite 5 flanked by part of sternites 4, 6; <bold>B</bold>. Tail fan in ♀, dorsal; <bold>C</bold>. Scutellum paracaudale (<italic>sp</italic>), anal bulge (<italic>ab</italic>) of telson and basis of endopod of uropod (<italic>eu</italic>) in ♂, right lateral aspect; <bold>D</bold>. Pleomeres 3, 4, and part of pleomere 5 in ♀, dorsal view with focus on tissue inside pleomeres, arrows point to paramedian pairs of muscle structures visible as near-pentagonal images.</p></caption><graphic xmlns:xlink="http://www.w3.org/1999/xlink" xlink:href="zookeys-1283-093_article-169111__-g027.jpg" id="oo_1694697.jpg" position="float" orientation="portrait" xlink:type="simple"><uri content-type="original_file" xlink:type="simple">https://binary.pensoft.net/fig/1694697</uri></graphic></fig><p><bold><italic>Tail fan</italic></bold> (Fig. <xref ref-type="fig" rid="F27">27B, C</xref>). Scutellum paracaudale short, triangular, tip narrowly rounded; not (Fig. <xref ref-type="fig" rid="F27">27C</xref>) or only marginally, laterally covering part of telson. The exopod of uropods measures 0.9–1.1 (mostly 0.9) × length of endopod. In part due to inserting more caudally, the endopod extends by 0.04–0.2× its length beyond exopod and 0.6–0.8× beyond telson; exopod 0.5–0.7× its length beyond telson. Exopod 5.3–6.8× longer than wide; proximal 2/3 of lateral margin bare, distal third with 3–4 (mostly 3) setae increasing in size distally (Fig. <xref ref-type="fig" rid="F27">27B</xref>). Diameter of the spherical fluorite statoliths is 15–28 μm (<italic>n</italic> = 20). Telson length 0.9–1.2× its maximum width or 0.4–0.6× length of pleomere 6. Telson length 2.1–4.2× maximum thickness at anal bulge (Fig. <xref ref-type="fig" rid="F27">27C</xref>), rendering the telson clearly wedge-shaped in lateral view. The apical spines are 4–8% telson length.</p></tp:treatment-sec><tp:treatment-sec sec-type="Notes on the Cuban material"><title>Notes on the Cuban material.</title><p>The only specimen, an adult female, available from Cuba was completely dissected. Mesial antennular flagellum 4-segmented, apical segment 1/6 flagellum length; length of antennal scale 3.3× maximum width, terminal margin of scale with one long and one short seta, the long seta 0.6× scale length, lateral margin of scale with one additional short seta; post-cervical lateral margin of carapace with projecting lobe; pleopod 1 with three setae, the largest seta 0.9× pleopod length. The length of the longest seta at the terminal margin of the antennal scale is at the lower diagnostic limit of <italic><tp:taxon-name><tp:taxon-name-part taxon-name-part-type="genus" reg="Palaumysis">P.</tp:taxon-name-part> <tp:taxon-name-part taxon-name-part-type="species" reg="antillensis">antillensis</tp:taxon-name-part></tp:taxon-name></italic> sp. nov., remaining features are well within limits. Numbers of segments and size of the apical segment of the mesial antennular flagellum exclude <italic><tp:taxon-name><tp:taxon-name-part taxon-name-part-type="genus" reg="Palaumysis">P.</tp:taxon-name-part> <tp:taxon-name-part taxon-name-part-type="species" reg="bahamensis">bahamensis</tp:taxon-name-part></tp:taxon-name></italic>.</p></tp:treatment-sec><tp:treatment-sec sec-type="DNA data"><title>DNA data.</title><p>Only two DNA sequences are available for <italic><tp:taxon-name><tp:taxon-name-part taxon-name-part-type="genus" reg="Palaumysis">Palaumysis</tp:taxon-name-part></tp:taxon-name></italic> in GenBank, at the <abbrev xmlns:xlink="http://www.w3.org/1999/xlink" xlink:title="nuclear 18S ribosomal DNA" xlink:type="simple">18S</abbrev> nuclear locus: one for <italic><tp:taxon-name><tp:taxon-name-part taxon-name-part-type="genus" reg="Palaumysis">P.</tp:taxon-name-part> <tp:taxon-name-part taxon-name-part-type="species" reg="bahamensis">bahamensis</tp:taxon-name-part></tp:taxon-name></italic> (<ext-link xmlns:xlink="http://www.w3.org/1999/xlink" xlink:href="AM422517" ext-link-type="gen" xlink:type="simple">AM422517</ext-link>) collected at Long Island, Bahamas and one for <italic><tp:taxon-name><tp:taxon-name-part taxon-name-part-type="genus" reg="Palaumysis">P.</tp:taxon-name-part> <tp:taxon-name-part taxon-name-part-type="species" reg="simonae">simonae</tp:taxon-name-part></tp:taxon-name></italic> (<ext-link xmlns:xlink="http://www.w3.org/1999/xlink" xlink:href="AM422516" ext-link-type="gen" xlink:type="simple">AM422516</ext-link>) collected at Palau, Micronesia, both originating from <xref ref-type="bibr" rid="B77">Meland and Willassen (2007)</xref>. The two Lesser Antilles populations of <italic><tp:taxon-name><tp:taxon-name-part taxon-name-part-type="genus" reg="Palaumysis">P.</tp:taxon-name-part> <tp:taxon-name-part taxon-name-part-type="species" reg="antillensis">antillensis</tp:taxon-name-part></tp:taxon-name></italic> sp. nov. sampled here (Bequia and Guadeloupe) are geographically ≈400 km apart and ≈2000 km from the Cuban occurrence reported here. The Antillean populations are also at least 1500 km away from the known populations of <italic><tp:taxon-name><tp:taxon-name-part taxon-name-part-type="genus" reg="Palaumysis">P.</tp:taxon-name-part> <tp:taxon-name-part taxon-name-part-type="species" reg="bahamensis">bahamensis</tp:taxon-name-part></tp:taxon-name></italic>. The Bequia and Guadeloupe <abbrev xmlns:xlink="http://www.w3.org/1999/xlink" xlink:title="nuclear 18S ribosomal DNA" xlink:type="simple">18S</abbrev> sequences (GenBank <ext-link xmlns:xlink="http://www.w3.org/1999/xlink" xlink:href="PV990185" ext-link-type="gen" xlink:type="simple">PV990185</ext-link>–<ext-link xmlns:xlink="http://www.w3.org/1999/xlink" xlink:href="PV990200" ext-link-type="gen" xlink:type="simple">PV990200</ext-link>) obtained (from 16 individuals) are all identical with the total sequence length of 813 bp. Unfortunately, no DNA data were available for the more distant Cuban population.</p><p>When aligning the Antilles <abbrev xmlns:xlink="http://www.w3.org/1999/xlink" xlink:title="nuclear 18S ribosomal DNA" xlink:type="simple">18S</abbrev> sequences with published ones, they are 0.37% divergent from <italic><tp:taxon-name><tp:taxon-name-part taxon-name-part-type="genus" reg="Palaumysis">P.</tp:taxon-name-part> <tp:taxon-name-part taxon-name-part-type="species" reg="bahamensis">bahamensis</tp:taxon-name-part></tp:taxon-name></italic>. As reflected in divergence between <italic><tp:taxon-name><tp:taxon-name-part taxon-name-part-type="genus" reg="Palaumysis">P.</tp:taxon-name-part> <tp:taxon-name-part taxon-name-part-type="species" reg="bahamensis">bahamensis</tp:taxon-name-part></tp:taxon-name></italic> and <italic><tp:taxon-name><tp:taxon-name-part taxon-name-part-type="genus" reg="Palaumysis">P.</tp:taxon-name-part> <tp:taxon-name-part taxon-name-part-type="species" reg="simonae">simonae</tp:taxon-name-part></tp:taxon-name></italic>, which is 1.24%, <abbrev xmlns:xlink="http://www.w3.org/1999/xlink" xlink:title="nuclear 18S ribosomal DNA" xlink:type="simple">18S</abbrev> must be considered a conserved gene in <italic><tp:taxon-name><tp:taxon-name-part taxon-name-part-type="genus" reg="Palaumysis">Palaumysis</tp:taxon-name-part></tp:taxon-name></italic> as in most other mysids (<xref ref-type="bibr" rid="B72">Lejeusne and Chevaldonné 2006</xref>; <xref ref-type="bibr" rid="B103">Rastorgueff et al. 2014</xref>). The divergence data corresponds well with the minor morphological differences noted here between the W-Atlantic sister species <italic><tp:taxon-name><tp:taxon-name-part taxon-name-part-type="genus" reg="Palaumysis">P.</tp:taxon-name-part> <tp:taxon-name-part taxon-name-part-type="species" reg="bahamensis">bahamensis</tp:taxon-name-part></tp:taxon-name></italic> and <italic><tp:taxon-name><tp:taxon-name-part taxon-name-part-type="genus" reg="Palaumysis">P.</tp:taxon-name-part> <tp:taxon-name-part taxon-name-part-type="species" reg="antillensis">antillensis</tp:taxon-name-part></tp:taxon-name></italic> sp. nov. compared with the differences between this W-Atlantic pair and the W-Pacific <italic><tp:taxon-name><tp:taxon-name-part taxon-name-part-type="genus" reg="Palaumysis">P.</tp:taxon-name-part> <tp:taxon-name-part taxon-name-part-type="species" reg="simonae">simonae</tp:taxon-name-part></tp:taxon-name></italic>.</p></tp:treatment-sec><tp:treatment-sec sec-type="Derivatio nominis"><title>Derivatio nominis.</title><p>The species name of <italic><tp:taxon-name><tp:taxon-name-part taxon-name-part-type="genus" reg="Palaumysis">P.</tp:taxon-name-part> <tp:taxon-name-part taxon-name-part-type="species" reg="antillensis">antillensis</tp:taxon-name-part></tp:taxon-name></italic> sp. nov. is a Latinized adjective with a feminine ending, referring to the occurrence in islands of the Lesser Antilles.</p></tp:treatment-sec><tp:treatment-sec sec-type="Distribution and habitat"><title>Distribution and habitat</title><p>(Figs <xref ref-type="fig" rid="F10">10I</xref>, <xref ref-type="fig" rid="F28">28</xref>). Type locality is the submarine Full Moon Cave (Station 4) in Bequia. The species was also recorded from the submarine Cathedral Cave (Station 13) in Guadeloupe and the anchialine El Brinco Cave (Station 23) in Cuba, total range 13–22°N, 61–81°W, 13–15 m depth. During the day the mysids formed dense swarms (Fig. <xref ref-type="fig" rid="F28">28</xref>) in dark recesses inside large caves. The species is classified as a troglophile or a stygophile.</p><fig id="F28" position="float" orientation="portrait"><object-id xmlns:xlink="http://www.w3.org/1999/xlink" content-type="doi" xlink:type="simple">10.3897/zookeys.1283.169111.figure28</object-id><object-id xmlns:xlink="http://www.w3.org/1999/xlink" content-type="arpha" xlink:type="simple">07B5A364-8D6B-5795-B5C0-A54260A86626</object-id><label>Figure 28.</label><caption><p>Dense swarm of <italic><tp:taxon-name><tp:taxon-name-part taxon-name-part-type="genus" reg="Palaumysis">Palaumysis</tp:taxon-name-part> <tp:taxon-name-part taxon-name-part-type="species" reg="antillensis">antillensis</tp:taxon-name-part></tp:taxon-name></italic> sp. nov. observed in the innermost dark zone of Cathedral Cave in Guadeloupe. Photo P. Chevaldonné.</p></caption><graphic xmlns:xlink="http://www.w3.org/1999/xlink" xlink:href="zookeys-1283-093_article-169111__-g028.jpg" id="oo_1694698.jpg" position="float" orientation="portrait" xlink:type="simple"><uri content-type="original_file" xlink:type="simple">https://binary.pensoft.net/fig/1694698</uri></graphic></fig></tp:treatment-sec><tp:treatment-sec sec-type="Remarks"><title>Remarks.</title><p>The new species differs geographically and, as far as known, also genetically from the above described closest congener <italic><tp:taxon-name><tp:taxon-name-part taxon-name-part-type="genus" reg="Palaumysis">P.</tp:taxon-name-part> <tp:taxon-name-part taxon-name-part-type="species" reg="bahamensis">bahamensis</tp:taxon-name-part></tp:taxon-name></italic> by 3- to 5-segmented (vs 2-segmented) mesial antennular flagellum with apical segment measuring 1/5–1/6 (vs 4/5) flagellum length, antennal scale with its longest seta longer (vs shorter) than 1/2 scale length, and apex of male pleopod 4 with one large and one short seta, the former bearing bilateral series of small cils from submedian to subapical portions vs apex with large smooth seta only.</p><p>The new species differs from the W-Pacific <italic><tp:taxon-name><tp:taxon-name-part taxon-name-part-type="genus" reg="Palaumysis">P.</tp:taxon-name-part> <tp:taxon-name-part taxon-name-part-type="species" reg="simonae">simonae</tp:taxon-name-part></tp:taxon-name></italic> (described above) by large seta accompanied by one or two short setae at the apex of the antennal scale (vs total of only one or two minute setae), apex of pleopod 1 with only moderately-sized setae in both sexes, no large seta (vs large plumose seta present in male) and length of antennal scale 3–4 × (vs 4–5 ×) maximum width.</p><p>The NW-Pacific <italic><tp:taxon-name><tp:taxon-name-part taxon-name-part-type="genus" reg="Palaumysis">P.</tp:taxon-name-part> <tp:taxon-name-part taxon-name-part-type="species" reg="philippinensis">philippinensis</tp:taxon-name-part></tp:taxon-name></italic> and <italic><tp:taxon-name><tp:taxon-name-part taxon-name-part-type="genus" reg="Palaumysis">P.</tp:taxon-name-part> <tp:taxon-name-part taxon-name-part-type="species" reg="pilifera">pilifera</tp:taxon-name-part></tp:taxon-name></italic> share a (sub)rectangular posteroventral edge of the carapace and tip of antennal scale with only one seta vs well-rounded edge of carapace and tip of antennal scale with two or three setae in the new species.</p></tp:treatment-sec><tp:treatment-sec><!--Section generated to contain objects referenced in tp:taxon-treatment.--><fig id="F12" position="float" orientation="portrait"><object-id xmlns:xlink="http://www.w3.org/1999/xlink" content-type="doi" xlink:type="simple">10.3897/zookeys.1283.169111.figure12</object-id><object-id xmlns:xlink="http://www.w3.org/1999/xlink" content-type="arpha" xlink:type="simple">08ED805D-000D-5F14-814E-F33DF361CA2A</object-id><label>Figure 12.</label><caption><p>Differentiation between the species of <italic><tp:taxon-name><tp:taxon-name-part taxon-name-part-type="genus" reg="Palaumysis">Palaumysis</tp:taxon-name-part></tp:taxon-name></italic> Băcescu &amp; Iliffe. <bold>A–D</bold>. Habitus of ♂, dorsal, most appendages omitted (<bold>A</bold>), mesial flagellum of antennula (<bold>B</bold>), antennal scale (<bold>C</bold>) and fourth male pleopod (<bold>D</bold>) in <italic><tp:taxon-name><tp:taxon-name-part taxon-name-part-type="genus" reg="Palaumysis">P.</tp:taxon-name-part> <tp:taxon-name-part taxon-name-part-type="species" reg="pilifera">pilifera</tp:taxon-name-part></tp:taxon-name></italic> Hanamura &amp; Kase; <bold>E–G</bold>. Mesial flagellum of antennula (<bold>E</bold>), antennal scale (<bold>F</bold>) and fourth male pleopod (<bold>G</bold>) in <italic><tp:taxon-name><tp:taxon-name-part taxon-name-part-type="genus" reg="Palaumysis">P.</tp:taxon-name-part> <tp:taxon-name-part taxon-name-part-type="species" reg="philippinensis">philippinensis</tp:taxon-name-part></tp:taxon-name></italic> Hanamura &amp; Kase; <bold>H–J</bold>. Mesial flagellum of antennula (<bold>H</bold>), antennal scale (<bold>I</bold>) and fourth male pleopod (<bold>J</bold>) in <italic><tp:taxon-name><tp:taxon-name-part taxon-name-part-type="genus" reg="Palaumysis">P.</tp:taxon-name-part> <tp:taxon-name-part taxon-name-part-type="species" reg="antillensis">antillensis</tp:taxon-name-part></tp:taxon-name></italic> sp. nov.; <bold>K–M</bold>. Mesial flagellum of antennula (<bold>K</bold>), antennal scale (<bold>L</bold>) and fourth male pleopod (<bold>M</bold>) in <italic><tp:taxon-name><tp:taxon-name-part taxon-name-part-type="genus" reg="Palaumysis">P.</tp:taxon-name-part> <tp:taxon-name-part taxon-name-part-type="species" reg="bahamensis">bahamensis</tp:taxon-name-part></tp:taxon-name></italic> Pesce &amp; Iliffe; <bold>N–P</bold>. Mesial flagellum of antennula (<bold>N</bold>), antennal scale (<bold>O</bold>) and fourth male pleopod (<bold>P</bold>) in <italic><tp:taxon-name><tp:taxon-name-part taxon-name-part-type="genus" reg="Palaumysis">P.</tp:taxon-name-part> <tp:taxon-name-part taxon-name-part-type="species" reg="simonae">simonae</tp:taxon-name-part></tp:taxon-name></italic> Băcescu &amp; Iliffe. Modified after <xref ref-type="bibr" rid="B52">Hanamura and Kase 2003</xref> (<bold>A–D</bold>), <xref ref-type="bibr" rid="B51">Hanamura and Kase 2002</xref> (<bold>E–G</bold>) and <xref ref-type="bibr" rid="B94">Pesce and Iliffe 2002</xref> (<bold>K–M</bold>); original drawings (<bold>H–J, N–P</bold>).</p></caption><graphic xmlns:xlink="http://www.w3.org/1999/xlink" xlink:href="zookeys-1283-093_article-169111__-g012.jpg" id="oo_1694682.jpg" position="float" orientation="portrait" xlink:type="simple"><uri content-type="original_file" xlink:type="simple">https://binary.pensoft.net/fig/1694682</uri></graphic></fig><fig id="F10" position="float" orientation="portrait"><object-id xmlns:xlink="http://www.w3.org/1999/xlink" content-type="doi" xlink:type="simple">10.3897/zookeys.1283.169111.figure10</object-id><object-id xmlns:xlink="http://www.w3.org/1999/xlink" content-type="arpha" xlink:type="simple">DABEBB8C-CAB8-50F3-8625-5FC4051FCBD9</object-id><label>Figure 10.</label><caption><p>Distribution of the species of <bold>A, K, L</bold>. <tp:taxon-name><tp:taxon-name-part taxon-name-part-type="tribe" reg="Mysidetini">Mysidetini</tp:taxon-name-part></tp:taxon-name>; <bold>B, D–H</bold>. <tp:taxon-name><tp:taxon-name-part taxon-name-part-type="tribe" reg="Heteromysini">Heteromysini</tp:taxon-name-part></tp:taxon-name>; <bold>C, I, J</bold>. <tp:taxon-name><tp:taxon-name-part taxon-name-part-type="subfamily" reg="Palaumysinae">Palaumysinae</tp:taxon-name-part></tp:taxon-name> in marine caves of the Caribbean and adjacent areas. Coinciding points slightly displaced.</p></caption><graphic xmlns:xlink="http://www.w3.org/1999/xlink" xlink:href="zookeys-1283-093_article-169111__-g010.jpg" id="oo_1694680.jpg" position="float" orientation="portrait" xlink:type="simple"><uri content-type="original_file" xlink:type="simple">https://binary.pensoft.net/fig/1694680</uri></graphic></fig></tp:treatment-sec><ref-list><ref id="B52"><mixed-citation xmlns:xlink="http://www.w3.org/1999/xlink" xlink:type="simple">Hanamura Y, Kase T (2003) <italic><tp:taxon-name><tp:taxon-name-part taxon-name-part-type="genus">Palaumysis</tp:taxon-name-part> <tp:taxon-name-part taxon-name-part-type="species">pilifera</tp:taxon-name-part></tp:taxon-name></italic>, a new species of cave-dwelling mysid (<tp:taxon-name><tp:taxon-name-part taxon-name-part-type="subphylum">Crustacea</tp:taxon-name-part></tp:taxon-name>: <tp:taxon-name><tp:taxon-name-part taxon-name-part-type="order">Mysidacea</tp:taxon-name-part></tp:taxon-name>) from Okinawa, southwestern Japan, with an additional note on <italic><tp:taxon-name><tp:taxon-name-part taxon-name-part-type="genus">P.</tp:taxon-name-part> <tp:taxon-name-part taxon-name-part-type="species">simonae</tp:taxon-name-part></tp:taxon-name></italic> Bâcescu &amp; Iliffe, 1986. Hydrobiologia 497(1): 145–152. <ext-link xlink:href="10.1023/A:1025469807534" ext-link-type="doi" xlink:type="simple">https://doi.org/10.1023/A:1025469807534</ext-link></mixed-citation></ref><ref id="B51"><mixed-citation xmlns:xlink="http://www.w3.org/1999/xlink" xlink:type="simple">Hanamura Y, Kase T (2002) Marine cave mysids of the genus <italic><tp:taxon-name><tp:taxon-name-part taxon-name-part-type="genus">Palaumysis</tp:taxon-name-part></tp:taxon-name></italic> (<tp:taxon-name><tp:taxon-name-part taxon-name-part-type="subphylum">Crustacea</tp:taxon-name-part></tp:taxon-name>: <tp:taxon-name><tp:taxon-name-part taxon-name-part-type="order">Mysidacea</tp:taxon-name-part></tp:taxon-name>), with a description of a new species from the Philippines. Journal of Natural History 36: 253–263. <ext-link xlink:href="10.1080/00222930010004241" ext-link-type="doi" xlink:type="simple">https://doi.org/10.1080/00222930010004241</ext-link></mixed-citation></ref><ref id="B94"><mixed-citation xmlns:xlink="http://www.w3.org/1999/xlink" xlink:type="simple">Pesce GL, Iliffe TM (2002) New records of cave-dwelling mysids from the Bahamas and Mexico with description of <italic><tp:taxon-name><tp:taxon-name-part taxon-name-part-type="genus">Palaumysis</tp:taxon-name-part> <tp:taxon-name-part taxon-name-part-type="species">bahamensis</tp:taxon-name-part></tp:taxon-name></italic> n. sp. (<tp:taxon-name><tp:taxon-name-part taxon-name-part-type="subphylum">Crustacea</tp:taxon-name-part></tp:taxon-name>: <tp:taxon-name><tp:taxon-name-part taxon-name-part-type="order">Mysidacea</tp:taxon-name-part></tp:taxon-name>). Journal of Natural History 36: 265–278. <ext-link xlink:href="10.1080/00222930010005033" ext-link-type="doi" xlink:type="simple">https://doi.org/10.1080/00222930010005033</ext-link></mixed-citation></ref><ref id="B70"><mixed-citation xmlns:xlink="http://www.w3.org/1999/xlink" xlink:type="simple">Land MF (2004) Eyes and vision. In: Forest J, Vaupel Klein JC von (Eds) The <tp:taxon-name><tp:taxon-name-part taxon-name-part-type="subphylum">Crustacea</tp:taxon-name-part></tp:taxon-name>. Revised and updated from the Traité de Zoologie. E.J. Brill, Leiden, 257–299.</mixed-citation></ref><ref id="B126"><mixed-citation xmlns:xlink="http://www.w3.org/1999/xlink" xlink:type="simple">Wittmann KJ, Abed-Navandi D (2019) A new species of <italic><tp:taxon-name><tp:taxon-name-part taxon-name-part-type="genus">Heteromysis</tp:taxon-name-part></tp:taxon-name></italic> (<tp:taxon-name><tp:taxon-name-part taxon-name-part-type="order">Mysida</tp:taxon-name-part></tp:taxon-name>: <tp:taxon-name><tp:taxon-name-part taxon-name-part-type="family">Mysidae</tp:taxon-name-part></tp:taxon-name>) from public coral reef aquaria in Vienna, Austria. Crustacean Research 48: 81–97. <ext-link xlink:href="10.18353/crustacea.48.0_81" ext-link-type="doi" xlink:type="simple">https://doi.org/10.18353/crustacea.48.0_81</ext-link></mixed-citation></ref><ref id="B77"><mixed-citation xmlns:xlink="http://www.w3.org/1999/xlink" xlink:type="simple">Meland K, Willassen E (2007) The disunity of “<tp:taxon-name><tp:taxon-name-part taxon-name-part-type="order">Mysidacea</tp:taxon-name-part></tp:taxon-name>” (<tp:taxon-name><tp:taxon-name-part taxon-name-part-type="subphylum">Crustacea</tp:taxon-name-part></tp:taxon-name>). Molecular Phylogenetics and Evolution 44: 1083–1104. <ext-link xlink:href="10.1016/j.ympev.2007.02.009" ext-link-type="doi" xlink:type="simple">https://doi.org/10.1016/j.ympev.2007.02.009</ext-link></mixed-citation></ref><ref id="B72"><mixed-citation xmlns:xlink="http://www.w3.org/1999/xlink" xlink:type="simple">Lejeusne C, Chevaldonné P (2006) Brooding crustaceans in a highly fragmented habitat: the genetic structure of Mediterranean marine cave-dwelling mysid populations. Molecular Ecology 15: 4123–4140. <ext-link xlink:href="10.1111/j.1365-294X.2006.03101.x" ext-link-type="doi" xlink:type="simple">https://doi.org/10.1111/j.1365-294X.2006.03101.x</ext-link></mixed-citation></ref><ref id="B103"><mixed-citation xmlns:xlink="http://www.w3.org/1999/xlink" xlink:type="simple">Rastorgueff PA, Chevaldonné P, Arslan D, Verna C, Lejeusne C (2014) Cryptic habitats and cryptic diversity: unexpected patterns of connectivity and phylogeographical breaks in a Mediterranean endemic marine cave mysid. Molecular Ecology 23: 2825–2843. <ext-link xlink:href="10.1111/mec.12776" ext-link-type="doi" xlink:type="simple">https://doi.org/10.1111/mec.12776</ext-link></mixed-citation></ref></ref-list></tp:taxon-treatment>
