# Supplementary material for: Biodiversity, complete inventory, taxonomy and keys to the species of Mysidae (Crustacea, Mysida) from marine caves of the Caribbean with revision of three genera and description of three new species
Source: Zookeys. 2026 Jun 24;1283:93–204. doi: 10.3897/zookeys.1283.169111 (PMC13324533; doi:10.3897/zookeys.1283.169111)
Supplement: XML Treatment for Platyops [file zookeys.1283.169111-treatment27.xml]

<!DOCTYPE tp:taxon-treatment
  PUBLIC "-//TaxonX//DTD Taxonomic Treatment Publishing DTD v0 20100105//EN" "tax-treatment-NSO.dtd">
<tp:taxon-treatment xmlns:tp="http://www.plazi.org/taxpub"><tp:treatment-meta><kwd-group><label>Taxon classification</label><kwd>
                <named-content content-type="kingdom">Animalia</named-content>
              </kwd><kwd>
                <named-content content-type="order">Mysida</named-content>
              </kwd><kwd>
                <named-content content-type="family">Mysidae</named-content>
              </kwd></kwd-group><mixed-citation publication-type="journal"><person-group><name><surname>Wittmann</surname><given-names>Karl J.</given-names></name><name><surname>Chevaldonné</surname><given-names>Pierre</given-names></name></person-group><article-title>Biodiversity, complete inventory, taxonomy and keys to the species of <tp:taxon-name><tp:taxon-name-part taxon-name-part-type="family" reg="Mysidae">Mysidae</tp:taxon-name-part></tp:taxon-name> (<tp:taxon-name><tp:taxon-name-part taxon-name-part-type="subphylum" reg="Crustacea">Crustacea</tp:taxon-name-part></tp:taxon-name>, <tp:taxon-name><tp:taxon-name-part taxon-name-part-type="order" reg="Mysida">Mysida</tp:taxon-name-part></tp:taxon-name>) from marine caves of the Caribbean with revision of three genera and description of three new species</article-title><source>Zookeys</source><day>24</day><month>06</month><year>2026</year><volume>1283</volume><fpage>93</fpage><lpage>204</lpage><pub-id pub-id-type="doi">10.3897/zookeys.1283.169111</pub-id></mixed-citation></tp:treatment-meta><tp:nomenclature><label>Genus</label><tp:taxon-name><object-id xmlns:xlink="http://www.w3.org/1999/xlink" content-type="arpha" xlink:type="simple">C0912470-918E-59B1-AAC8-47036B8F2B28</object-id>
                		<tp:taxon-name-part taxon-name-part-type="genus" reg="Platyops">Platyops</tp:taxon-name-part>
                	</tp:taxon-name><tp:taxon-authority>Băcescu &amp; Iliffe, 1986</tp:taxon-authority><xref ref-type="fig" rid="F29">Figs 29</xref><xref ref-type="fig" rid="F32">-32</xref><tp:nomenclature-citation-list><tp:nomenclature-citation><tp:taxon-name>
                  <tp:taxon-name-part taxon-name-part-type="genus" reg="Platyops">Platyops</tp:taxon-name-part>
                </tp:taxon-name><comment> Băcescu &amp; Iliffe, 1986a: 100 (diagnosis); <xref ref-type="bibr" rid="B95">Pesce et al. 1994</xref>: 117 (in list of subterranean fauna); <xref ref-type="bibr" rid="B45">Fukuoka 2006</xref>: fig. 1 (taxonomy, geographic distribution); <xref ref-type="bibr" rid="B106">San Vicente and Monniot 2014</xref>: 334, 341 (taxonomy, in key); <xref ref-type="bibr" rid="B131">Wittmann et al. 2014</xref>: 341 (taxonomy, transfer to <tp:taxon-name><tp:taxon-name-part taxon-name-part-type="tribe" reg="Mysidetini">Mysidetini</tp:taxon-name-part></tp:taxon-name>); <xref ref-type="bibr" rid="B38">Daneliya 2021</xref>: 45 (revision, transfer to <tp:taxon-name><tp:taxon-name-part taxon-name-part-type="tribe" reg="Heteromysini">Heteromysini</tp:taxon-name-part></tp:taxon-name>).</comment></tp:nomenclature-citation></tp:nomenclature-citation-list></tp:nomenclature><tp:treatment-sec sec-type="Type species"><title>Type species.</title><p><italic><tp:taxon-name><tp:taxon-name-part taxon-name-part-type="genus" reg="Platyops">Platyops</tp:taxon-name-part> <tp:taxon-name-part taxon-name-part-type="species" reg="sterreri">sterreri</tp:taxon-name-part></tp:taxon-name></italic> Băcescu &amp; Iliffe, 1986, by monotypy. Syntypes here examined and lectotype defined.</p></tp:treatment-sec><tp:treatment-sec sec-type="Revised diagnosis"><title>Revised diagnosis.</title><p><tp:taxon-name><tp:taxon-name-part taxon-name-part-type="tribe" reg="Mysidetini">Mysidetini</tp:taxon-name-part></tp:taxon-name> with large, subquadrangular to subcircular, flattened eyestalks, no eye papilla; cornea or its rudiments implanted laterally; antennular trunk with normal setae (including, if any, whip setae), no flagellate spines, no backward-directed modified setae; antennal scale, pleopods and uropods setose, no spines, no teeth; thoracic endopod 3 non-prehensile, with 2- to 3-segmented carpopropodus; endopods 4–8 normal, praeischium without distal projection, ischium and merus without flagellate spines; marsupial chamber formed by oostegites from sympods 7–8; penes tube-like, &lt;1/5 <abbrev xmlns:xlink="http://www.w3.org/1999/xlink" xlink:title="body length in mm" xlink:type="simple">BL</abbrev>; structure of pleopods non-dimorphic, reduced to unsegmented setose plates with inconspicuous rudiments of pseudobranchial lobes; uropods normal, both rami undivided; telson trapezoid to triangular with bare proximal half, only distal ≤1/2 of lateral margins with spines, its transverse terminal margin not incised or with an only minute incision, no laminae, no setae.</p><fig id="F29" position="float" orientation="portrait"><object-id xmlns:xlink="http://www.w3.org/1999/xlink" content-type="doi" xlink:type="simple">10.3897/zookeys.1283.169111.figure29</object-id><object-id xmlns:xlink="http://www.w3.org/1999/xlink" content-type="arpha" xlink:type="simple">67023864-3A83-54DD-97EE-4EDC378578A1</object-id><label>Figure 29.</label><caption><p>Differentiation between all acknowledged species of <italic><tp:taxon-name><tp:taxon-name-part taxon-name-part-type="genus" reg="Platyops">Platyops</tp:taxon-name-part></tp:taxon-name></italic> Băcescu &amp; Iliffe. <bold>A–D</bold>. Right eye, dorsal (<bold>A</bold>), antennal scale, setae omitted (<bold>B</bold>), thoracic endopod 3 (<bold>C</bold>) and telson (<bold>D</bold>) in <italic><tp:taxon-name><tp:taxon-name-part taxon-name-part-type="genus" reg="Platyops">P.</tp:taxon-name-part> <tp:taxon-name-part taxon-name-part-type="species" reg="sterreri">sterreri</tp:taxon-name-part></tp:taxon-name></italic> Băcescu &amp; Iliffe. <bold>E–G</bold>. Eyes with anterior margin of carapace (<bold>E</bold>), antennal scale, setae omitted (<bold>F</bold>) and telson (<bold>G</bold>) in <italic><tp:taxon-name><tp:taxon-name-part taxon-name-part-type="genus" reg="Platyops">P.</tp:taxon-name-part> <tp:taxon-name-part taxon-name-part-type="species" reg="kumejimensis">kumejimensis</tp:taxon-name-part></tp:taxon-name></italic> (Shimomura &amp; Fujita); <bold>H, I</bold>. Eyes with anterior margin of carapace (<bold>H</bold>) and telson (<bold>I</bold>) in <italic><tp:taxon-name><tp:taxon-name-part taxon-name-part-type="genus" reg="Platyops">P.</tp:taxon-name-part> <tp:taxon-name-part taxon-name-part-type="species" reg="simplex">simplex</tp:taxon-name-part></tp:taxon-name></italic> (Hanamura &amp; Kase); <bold>J, K</bold>. Eyes with anterior margin of carapace (<bold>J</bold>) and telson (<bold>K</bold>) in <italic><tp:taxon-name><tp:taxon-name-part taxon-name-part-type="genus" reg="Platyops">P.</tp:taxon-name-part> <tp:taxon-name-part taxon-name-part-type="species" reg="stenoura">stenoura</tp:taxon-name-part></tp:taxon-name></italic> (Hanamura &amp; Kase). Modified after <xref ref-type="bibr" rid="B110">Shimomura and Fujita 2020</xref> (<bold>E–G</bold>), <xref ref-type="bibr" rid="B50">Hanamura and Kase 2001b</xref> (<bold>H, I</bold>) and <xref ref-type="bibr" rid="B53">Hanamura and Kase 2004</xref> (<bold>J, K</bold>); original drawings (<bold>A–D</bold>).</p></caption><graphic xmlns:xlink="http://www.w3.org/1999/xlink" xlink:href="zookeys-1283-093_article-169111__-g029.jpg" id="oo_1694737.jpg" position="float" orientation="portrait" xlink:type="simple"><uri content-type="original_file" xlink:type="simple">https://binary.pensoft.net/fig/1694737</uri></graphic></fig></tp:treatment-sec><tp:treatment-sec sec-type="Species inventory"><title>Species inventory.</title><p>Four species are acknowledged and given in below key to species; bold italics highlight two species recorded from Caribbean caves: <bold><italic><tp:taxon-name><tp:taxon-name-part taxon-name-part-type="genus" reg="Platyops">Platyops</tp:taxon-name-part> <tp:taxon-name-part taxon-name-part-type="species" reg="sterreri">sterreri</tp:taxon-name-part></tp:taxon-name></italic></bold> Băcescu &amp; Iliffe, 1986, <italic><tp:taxon-name><tp:taxon-name-part taxon-name-part-type="genus" reg="Platyops">P.</tp:taxon-name-part> <tp:taxon-name-part taxon-name-part-type="species" reg="simplex">simplex</tp:taxon-name-part></tp:taxon-name></italic> (Hanamura &amp; Kase, 2001), <bold><italic><tp:taxon-name><tp:taxon-name-part taxon-name-part-type="genus" reg="Platyops">P.</tp:taxon-name-part> <tp:taxon-name-part taxon-name-part-type="species" reg="stenoura">stenoura</tp:taxon-name-part></tp:taxon-name></italic></bold> (Hanamura &amp; Kase, 2004) and <italic><tp:taxon-name><tp:taxon-name-part taxon-name-part-type="genus" reg="Platyops">P.</tp:taxon-name-part> <tp:taxon-name-part taxon-name-part-type="species" reg="kumejimensis">kumejimensis</tp:taxon-name-part></tp:taxon-name></italic> (Shimomura &amp; Fujita, 2020), comb. nov. The latter species recombined from <italic><tp:taxon-name><tp:taxon-name-part taxon-name-part-type="genus" reg="Heteromysoides">Heteromysoides</tp:taxon-name-part> <tp:taxon-name-part taxon-name-part-type="species" reg="kumejimensis">kumejimensis</tp:taxon-name-part></tp:taxon-name></italic> Shimomura &amp; Fujita, 2020, due to conforming with the revised diagnosis of the genus <italic><tp:taxon-name><tp:taxon-name-part taxon-name-part-type="genus" reg="Platyops">Platyops</tp:taxon-name-part></tp:taxon-name></italic> above, unlike <italic><tp:taxon-name><tp:taxon-name-part taxon-name-part-type="genus" reg="Heteromysis">Heteromysis</tp:taxon-name-part></tp:taxon-name></italic> and <italic><tp:taxon-name><tp:taxon-name-part taxon-name-part-type="genus" reg="Deltamysis">Deltamysis</tp:taxon-name-part></tp:taxon-name></italic>. This recombination is necessary since <xref ref-type="bibr" rid="B38">Daneliya (2021)</xref> synonymized the genus <italic><tp:taxon-name><tp:taxon-name-part taxon-name-part-type="genus" reg="Heteromysoides">Heteromysoides</tp:taxon-name-part></tp:taxon-name></italic> with <italic><tp:taxon-name><tp:taxon-name-part taxon-name-part-type="genus" reg="Heteromysis">Heteromysis</tp:taxon-name-part></tp:taxon-name></italic> and divided it between <italic><tp:taxon-name><tp:taxon-name-part taxon-name-part-type="genus" reg="Heteromysis">Heteromysis</tp:taxon-name-part></tp:taxon-name></italic>, <italic><tp:taxon-name><tp:taxon-name-part taxon-name-part-type="genus" reg="Platyops">Platyops</tp:taxon-name-part></tp:taxon-name></italic>, and <italic><tp:taxon-name><tp:taxon-name-part taxon-name-part-type="genus" reg="Deltamysis">Deltamysis</tp:taxon-name-part></tp:taxon-name></italic> Bowman &amp; Orsi, 1992.</p></tp:treatment-sec><tp:treatment-sec sec-type="Diagnosis and affiliation of the genus Platyops"><title>Diagnosis and affiliation of the genus <italic><tp:taxon-name><tp:taxon-name-part taxon-name-part-type="genus" reg="Platyops">Platyops</tp:taxon-name-part></tp:taxon-name></italic>.</title><p><xref ref-type="bibr" rid="B38">Daneliya (2021)</xref> stated upon revision of the genus <italic><tp:taxon-name><tp:taxon-name-part taxon-name-part-type="genus" reg="Platyops">Platyops</tp:taxon-name-part></tp:taxon-name></italic> “The most characteristic feature of this genus is the eye structure, particularly the presence of a strong anterior spine, directed forward”. As shown below, there is no such spine in the types of the type species <italic><tp:taxon-name><tp:taxon-name-part taxon-name-part-type="genus" reg="Platyops">P.</tp:taxon-name-part> <tp:taxon-name-part taxon-name-part-type="species" reg="sterreri">sterreri</tp:taxon-name-part></tp:taxon-name></italic>. Actually, a spine is feigned only in lateral view (Figs <xref ref-type="fig" rid="F30">30A</xref>, <xref ref-type="fig" rid="F31">31A</xref>), but clearly no spine-like process is visible in dorsal view (Fig. <xref ref-type="fig" rid="F31">31C</xref>). The laterally wide, transverse, anterior margin of the distally wedge-shaped eyestalk was correctly interpreted already upon original description by <xref ref-type="bibr" rid="B4">Băcescu and Iliffe (1986a)</xref> as “... strongly flattened chisel-like …”. The here-confirmed absence of a spine clearly contradicts the revision by <xref ref-type="bibr" rid="B38">Daneliya (2021)</xref>. For the revised diagnosis of the genus, see above.</p><fig id="F30" position="float" orientation="portrait"><object-id xmlns:xlink="http://www.w3.org/1999/xlink" content-type="doi" xlink:type="simple">10.3897/zookeys.1283.169111.figure30</object-id><object-id xmlns:xlink="http://www.w3.org/1999/xlink" content-type="arpha" xlink:type="simple">A2615F96-9909-5223-B902-59918DC6F677</object-id><label>Figure 30.</label><caption><p>Female habitus, male thoracopods and penis in <italic><tp:taxon-name><tp:taxon-name-part taxon-name-part-type="genus" reg="Platyops">Platyops</tp:taxon-name-part> <tp:taxon-name-part taxon-name-part-type="species" reg="sterreri">sterreri</tp:taxon-name-part></tp:taxon-name></italic> Băcescu &amp; Iliffe. <bold>A</bold>. Lectotype ♀ from Castle Grotto in Bermuda; <bold>B, C</bold>. Non-type ♂ from Cathedral Cave in Guadeloupe. <bold>A</bold>. Habitus, lateral, numerals indicate thoracic endopods 2 and 3, object artificially separated from background; <bold>B</bold>. Thoracic sympods 2–8 with endopods 2–4, 8, exopods 5, 7, and penis (<italic>p</italic>); <bold>C</bold>. Detail of (B) showing penis.</p></caption><graphic xmlns:xlink="http://www.w3.org/1999/xlink" xlink:href="zookeys-1283-093_article-169111__-g030.jpg" id="oo_1694738.jpg" position="float" orientation="portrait" xlink:type="simple"><uri content-type="original_file" xlink:type="simple">https://binary.pensoft.net/fig/1694738</uri></graphic></fig><fig id="F31" position="float" orientation="portrait"><object-id xmlns:xlink="http://www.w3.org/1999/xlink" content-type="doi" xlink:type="simple">10.3897/zookeys.1283.169111.figure31</object-id><object-id xmlns:xlink="http://www.w3.org/1999/xlink" content-type="arpha" xlink:type="simple">33ACE12D-E314-5A98-AE7A-2D5F0F65C212</object-id><label>Figure 31.</label><caption><p>Male habitus, eye and thoracopod 3 in <italic><tp:taxon-name><tp:taxon-name-part taxon-name-part-type="genus" reg="Platyops">Platyops</tp:taxon-name-part> <tp:taxon-name-part taxon-name-part-type="species" reg="sterreri">sterreri</tp:taxon-name-part></tp:taxon-name></italic> Băcescu &amp; Iliffe ♂ from Cathedral Cave in Guadeloupe. <bold>A</bold>. Habitus, lateral, most thoracopods broken, object artificially separated from background; <bold>B</bold>. Thoracic endopod 3; <bold>C</bold>. Left eye, dorsal; <bold>D</bold>. Cephalic area, dorsal.</p></caption><graphic xmlns:xlink="http://www.w3.org/1999/xlink" xlink:href="zookeys-1283-093_article-169111__-g031.jpg" id="oo_1694739.jpg" position="float" orientation="portrait" xlink:type="simple"><uri content-type="original_file" xlink:type="simple">https://binary.pensoft.net/fig/1694739</uri></graphic></fig><fig id="F32" position="float" orientation="portrait"><object-id xmlns:xlink="http://www.w3.org/1999/xlink" content-type="doi" xlink:type="simple">10.3897/zookeys.1283.169111.figure32</object-id><object-id xmlns:xlink="http://www.w3.org/1999/xlink" content-type="arpha" xlink:type="simple">99DCC505-FECB-5337-AB9C-B4DAC632E2B5</object-id><label>Figure 32.</label><caption><p>Antennae, pleopods and tail fan in <italic><tp:taxon-name><tp:taxon-name-part taxon-name-part-type="genus" reg="Platyops">Platyops</tp:taxon-name-part> <tp:taxon-name-part taxon-name-part-type="species" reg="sterreri">sterreri</tp:taxon-name-part></tp:taxon-name></italic> Băcescu &amp; Iliffe ♂ from Cathedral Cave in Guadeloupe. <bold>A</bold>. Left antennula, dorsal, and relative position of clypeus (dashed line) on ventral face; <bold>B</bold>. Right antenna, ventral, setae omitted from antennal scale; <bold>C–E</bold>. Pleopods 1, 4, 5, ventral view on rostral face; <bold>F</bold>. Right uropods, dorsal, setae omitted; <bold>G</bold>. Telson, dorsal.</p></caption><graphic xmlns:xlink="http://www.w3.org/1999/xlink" xlink:href="zookeys-1283-093_article-169111__-g032.jpg" id="oo_1694740.jpg" position="float" orientation="portrait" xlink:type="simple"><uri content-type="original_file" xlink:type="simple">https://binary.pensoft.net/fig/1694740</uri></graphic></fig><p>By including <italic><tp:taxon-name><tp:taxon-name-part taxon-name-part-type="genus" reg="Heteromysoides">Heteromysoides</tp:taxon-name-part> <tp:taxon-name-part taxon-name-part-type="species" reg="dennisi">dennisi</tp:taxon-name-part></tp:taxon-name></italic> Bowman, 1985, whose eyestalks bear a spine (Fig. <xref ref-type="fig" rid="F43">43A</xref>) and which has a prehensile endopod 3 (Fig. <xref ref-type="fig" rid="F43">43B</xref>), <xref ref-type="bibr" rid="B38">Daneliya (2021)</xref> amplified the diagnosis of <italic><tp:taxon-name><tp:taxon-name-part taxon-name-part-type="genus" reg="Platyops">Platyops</tp:taxon-name-part></tp:taxon-name></italic> in favor of transferring this genus from the tribe <tp:taxon-name><tp:taxon-name-part taxon-name-part-type="tribe" reg="Mysidetini">Mysidetini</tp:taxon-name-part></tp:taxon-name> to the <tp:taxon-name><tp:taxon-name-part taxon-name-part-type="tribe" reg="Heteromysini">Heteromysini</tp:taxon-name-part></tp:taxon-name>. The present examination of the type specimens of the type species <italic><tp:taxon-name><tp:taxon-name-part taxon-name-part-type="genus" reg="Platyops">P.</tp:taxon-name-part> <tp:taxon-name-part taxon-name-part-type="species" reg="sterreri">sterreri</tp:taxon-name-part></tp:taxon-name></italic> at the <abbrev xmlns:xlink="http://www.w3.org/1999/xlink" content-type="institution" xlink:title="Grigore Antipa National Museum of Natural History in Bucharest" xlink:type="simple">MINGA</abbrev> confirms a normal non-prehensile structure of this endopod and the absence of an eyestalk spine (Figs <xref ref-type="fig" rid="F30">30</xref>, <xref ref-type="fig" rid="F31">31</xref>). Consequently, the genus <italic><tp:taxon-name><tp:taxon-name-part taxon-name-part-type="genus" reg="Platyops">Platyops</tp:taxon-name-part></tp:taxon-name></italic> is here retransferred to the <tp:taxon-name><tp:taxon-name-part taxon-name-part-type="tribe" reg="Mysidetini">Mysidetini</tp:taxon-name-part></tp:taxon-name>, where it had been previously placed by <xref ref-type="bibr" rid="B131">Wittmann et al. (2014)</xref>, mainly based on the non-prehensile structure of thoracic endopod 3 (Figs <xref ref-type="fig" rid="F30">30A</xref>, <xref ref-type="fig" rid="F30">30B</xref>, <xref ref-type="fig" rid="F31">31B</xref>).</p></tp:treatment-sec><tp:treatment-sec sec-type="Affiliation of Heteromysoides kumejimensis Shimomura &amp; Fujita, 2020"><title>Affiliation of <italic><tp:taxon-name><tp:taxon-name-part taxon-name-part-type="genus" reg="Heteromysoides">Heteromysoides</tp:taxon-name-part> <tp:taxon-name-part taxon-name-part-type="species" reg="kumejimensis">kumejimensis</tp:taxon-name-part></tp:taxon-name></italic> Shimomura &amp; Fujita, 2020.</title><p><xref ref-type="bibr" rid="B38">Daneliya (2021)</xref> synonymized the genus <italic><tp:taxon-name><tp:taxon-name-part taxon-name-part-type="genus" reg="Heteromysoides">Heteromysoides</tp:taxon-name-part></tp:taxon-name></italic> Băcescu, 1968, with the genus <italic><tp:taxon-name><tp:taxon-name-part taxon-name-part-type="genus" reg="Heteromysis">Heteromysis</tp:taxon-name-part></tp:taxon-name></italic> S.I. Smith, 1873, based on morphology of the type species <italic><tp:taxon-name><tp:taxon-name-part taxon-name-part-type="genus" reg="Heteromysoides">Heteromysoides</tp:taxon-name-part> <tp:taxon-name-part taxon-name-part-type="species" reg="spongicola">spongicola</tp:taxon-name-part></tp:taxon-name></italic> Băcescu, 1968. He did not mention the publication of <xref ref-type="bibr" rid="B110">Shimomura and Fujita (2020)</xref>, so <italic><tp:taxon-name><tp:taxon-name-part taxon-name-part-type="genus" reg="Heteromysoides">Heteromysoides</tp:taxon-name-part> <tp:taxon-name-part taxon-name-part-type="species" reg="kumejimensis">kumejimensis</tp:taxon-name-part></tp:taxon-name></italic> may have escaped the revision by <xref ref-type="bibr" rid="B38">Daneliya (2021)</xref> merely by temporal overlap. This species fits the above definition of the genus <italic><tp:taxon-name><tp:taxon-name-part taxon-name-part-type="genus" reg="Platyops">Platyops</tp:taxon-name-part></tp:taxon-name></italic> by the antennular trunk bearing only normal setae, non-prehensile thoracic endopod 3 with 3-segmented carpopropodus, non-dimorphic pleopods reduced to setose plates and by a trapezoid, terminally slightly convex telson with bare basal half (Fig. <xref ref-type="fig" rid="F29">29G</xref>). Structure of thoracic endopod 3 and telson exclude affiliation with <italic><tp:taxon-name><tp:taxon-name-part taxon-name-part-type="genus" reg="Heteromysis">Heteromysis</tp:taxon-name-part></tp:taxon-name></italic>. Rather than perpetuation of a ‘ghost’ combination, we propose recombination as <italic><tp:taxon-name><tp:taxon-name-part taxon-name-part-type="genus" reg="Platyops">Platyops</tp:taxon-name-part> <tp:taxon-name-part taxon-name-part-type="species" reg="kumejimensis">kumejimensis</tp:taxon-name-part></tp:taxon-name></italic> (Shimomura &amp; Fujita, 2020).</p></tp:treatment-sec><tp:treatment-sec><!--Section generated to contain objects referenced in tp:taxon-treatment.--><fig id="F43" position="float" orientation="portrait"><object-id xmlns:xlink="http://www.w3.org/1999/xlink" content-type="doi" xlink:type="simple">10.3897/zookeys.1283.169111.figure43</object-id><object-id xmlns:xlink="http://www.w3.org/1999/xlink" content-type="arpha" xlink:type="simple">92A5AA6F-F935-527F-AC54-96BFE91FF210</object-id><label>Figure 43.</label><caption><p>Selected diagnostic characters of <italic><tp:taxon-name><tp:taxon-name-part taxon-name-part-type="genus" reg="Chelitrapezura">Chelitrapezura</tp:taxon-name-part> <tp:taxon-name-part taxon-name-part-type="species" reg="dennisi">dennisi</tp:taxon-name-part></tp:taxon-name></italic> (Bowman). <bold>A</bold>. Eyes, dorsal; <bold>B</bold>. Thoracic endopod 3; <bold>C</bold>. Right uropods, dorsal, setae omitted; <bold>D</bold>. Telson. Modified after <xref ref-type="bibr" rid="B17">Bowman 1985</xref>.</p></caption><graphic xmlns:xlink="http://www.w3.org/1999/xlink" xlink:href="zookeys-1283-093_article-169111__-g043.jpg" id="oo_1694709.jpg" position="float" orientation="portrait" xlink:type="simple"><uri content-type="original_file" xlink:type="simple">https://binary.pensoft.net/fig/1694709</uri></graphic></fig></tp:treatment-sec><ref-list><ref id="B110"><mixed-citation xmlns:xlink="http://www.w3.org/1999/xlink" xlink:type="simple">Shimomura M, Fujita Y (2020) A new species of the genus <italic><tp:taxon-name><tp:taxon-name-part taxon-name-part-type="genus">Heteromysoides</tp:taxon-name-part></tp:taxon-name></italic> Băcescu, 1968 (<tp:taxon-name><tp:taxon-name-part taxon-name-part-type="subphylum">Crustacea</tp:taxon-name-part></tp:taxon-name>: <tp:taxon-name><tp:taxon-name-part taxon-name-part-type="order">Mysida</tp:taxon-name-part></tp:taxon-name>) from a submarine cave on Kumejima Island, Ryukyu Islands, southwestern Japan. Proceedings of the Biological Society of Washington 133(1): 49–58. <ext-link xlink:href="10.2988/20-00004" ext-link-type="doi" xlink:type="simple">https://doi.org/10.2988/20-00004</ext-link></mixed-citation></ref><ref id="B50"><mixed-citation xmlns:xlink="http://www.w3.org/1999/xlink" xlink:type="simple">Hanamura Y, Kase T (2001b) A new species of <italic><tp:taxon-name><tp:taxon-name-part taxon-name-part-type="genus">Heteromysoides</tp:taxon-name-part></tp:taxon-name></italic> (<tp:taxon-name><tp:taxon-name-part taxon-name-part-type="order">Mysidacea</tp:taxon-name-part></tp:taxon-name>: <tp:taxon-name><tp:taxon-name-part taxon-name-part-type="family">Mysidae</tp:taxon-name-part></tp:taxon-name>) from submarine caves of Okinawa, southwestern Japan, with a key to the world species. Crustacean Research 30: 65–71. <ext-link xlink:href="10.18353/crustacea.30.0_65" ext-link-type="doi" xlink:type="simple">https://doi.org/10.18353/crustacea.30.0_65</ext-link></mixed-citation></ref><ref id="B53"><mixed-citation xmlns:xlink="http://www.w3.org/1999/xlink" xlink:type="simple">Hanamura Y, Kase T (2004) <italic><tp:taxon-name><tp:taxon-name-part taxon-name-part-type="genus">Heteromysoides</tp:taxon-name-part></tp:taxon-name></italic> (<tp:taxon-name><tp:taxon-name-part taxon-name-part-type="subphylum">Crustacea</tp:taxon-name-part></tp:taxon-name>: <tp:taxon-name><tp:taxon-name-part taxon-name-part-type="order">Mysidacea</tp:taxon-name-part></tp:taxon-name>: <tp:taxon-name><tp:taxon-name-part taxon-name-part-type="tribe">Heteromysini</tp:taxon-name-part></tp:taxon-name>) from a submarine cave on Grand Cayman, the Caribbean Sea: descriptions of a new and a rare species. Journal of Natural History 38(17): 2145–2152. <ext-link xlink:href="10.1080/00222930310001625914" ext-link-type="doi" xlink:type="simple">https://doi.org/10.1080/00222930310001625914</ext-link></mixed-citation></ref><ref id="B95"><mixed-citation xmlns:xlink="http://www.w3.org/1999/xlink" xlink:type="simple">Pesce GL, Juberthie-Jupeau L, Passelaigue F (1994) <tp:taxon-name><tp:taxon-name-part taxon-name-part-type="order">Mysidacea</tp:taxon-name-part></tp:taxon-name>. In: Juberthie C, Decu V (Eds) Encyclopaedia Biospeologica. Société Internationale de Biospéologie, Bucharest, 113–119.</mixed-citation></ref><ref id="B45"><mixed-citation xmlns:xlink="http://www.w3.org/1999/xlink" xlink:type="simple">Fukuoka K (2006) Taxonomy and Geographic Distribution of Mysids of the Tribe <tp:taxon-name><tp:taxon-name-part taxon-name-part-type="tribe">Mysini</tp:taxon-name-part></tp:taxon-name> (<tp:taxon-name><tp:taxon-name-part taxon-name-part-type="subphylum">Crustacea</tp:taxon-name-part></tp:taxon-name>: <tp:taxon-name><tp:taxon-name-part taxon-name-part-type="order">Mysida</tp:taxon-name-part></tp:taxon-name>: <tp:taxon-name><tp:taxon-name-part taxon-name-part-type="family">Mysidae</tp:taxon-name-part></tp:taxon-name>). TAXA, Proceedings of the Japanese Society of Systematic Zoology 21: 13–18. <ext-link xlink:href="10.1080/00222930600956858" ext-link-type="doi" xlink:type="simple">https://doi.org/10.1080/00222930600956858</ext-link></mixed-citation></ref><ref id="B106"><mixed-citation xmlns:xlink="http://www.w3.org/1999/xlink" xlink:type="simple">San Vicente C, Monniot F (2014) The ascidian-associated mysid <italic><tp:taxon-name><tp:taxon-name-part taxon-name-part-type="genus">Corellamysis</tp:taxon-name-part> <tp:taxon-name-part taxon-name-part-type="species">eltanina</tp:taxon-name-part></tp:taxon-name></italic> gen.nov., sp.nov. (<tp:taxon-name><tp:taxon-name-part taxon-name-part-type="order">Mysida</tp:taxon-name-part></tp:taxon-name>, <tp:taxon-name><tp:taxon-name-part taxon-name-part-type="family">Mysidae</tp:taxon-name-part></tp:taxon-name>, <tp:taxon-name><tp:taxon-name-part taxon-name-part-type="subfamily">Heteromysinae</tp:taxon-name-part></tp:taxon-name>): a new symbiotic relationship from the Southern Ocean. Zootaxa 3780(2): 323–346. <ext-link xlink:href="10.11646/zootaxa.3780.2.6" ext-link-type="doi" xlink:type="simple">https://doi.org/10.11646/zootaxa.3780.2.6</ext-link></mixed-citation></ref><ref id="B131"><mixed-citation xmlns:xlink="http://www.w3.org/1999/xlink" xlink:type="simple">Wittmann KJ, Ariani AP, Lagardère J-P (2014) Chapter 54. Orders <tp:taxon-name><tp:taxon-name-part taxon-name-part-type="order">Lophogastrida</tp:taxon-name-part></tp:taxon-name> Boas, 1883, <tp:taxon-name><tp:taxon-name-part taxon-name-part-type="order">Stygiomysida</tp:taxon-name-part></tp:taxon-name> Tchindonova, 1981, and <tp:taxon-name><tp:taxon-name-part taxon-name-part-type="order">Mysida</tp:taxon-name-part></tp:taxon-name> Boas, 1883 (also known collectively as <tp:taxon-name><tp:taxon-name-part taxon-name-part-type="order">Mysidacea</tp:taxon-name-part></tp:taxon-name>). In: Vaupel Klein JC von, Charmantier-Daures M, Schram FR (Eds) Treatise on Zoology - Anatomy, Taxonomy, Biology. The <tp:taxon-name><tp:taxon-name-part taxon-name-part-type="subphylum">Crustacea</tp:taxon-name-part></tp:taxon-name>. Revised and updated, as well as extended from the Traité de Zoologie. Koninklijke Brill NV, Leiden, 4B: 189–396. [colour plates 404–406.] <ext-link xlink:href="10.1163/9789004264939_006" ext-link-type="doi" xlink:type="simple">https://doi.org/10.1163/9789004264939_006</ext-link></mixed-citation></ref><ref id="B38"><mixed-citation xmlns:xlink="http://www.w3.org/1999/xlink" xlink:type="simple">Daneliya ME (2021) On the mysid crustacean genus <italic><tp:taxon-name><tp:taxon-name-part taxon-name-part-type="genus">Heteromysis</tp:taxon-name-part></tp:taxon-name></italic> (<tp:taxon-name><tp:taxon-name-part taxon-name-part-type="family">Mysidae</tp:taxon-name-part></tp:taxon-name>: <tp:taxon-name><tp:taxon-name-part taxon-name-part-type="subfamily">Heteromysinae</tp:taxon-name-part></tp:taxon-name>) of the Tasman Sea, with notes on the tribe <tp:taxon-name><tp:taxon-name-part taxon-name-part-type="tribe">Heteromysini</tp:taxon-name-part></tp:taxon-name>. Records of the Australian Museum 73(1): 1–50. <ext-link xlink:href="10.3853/j.2201-4349.73.2021.1737" ext-link-type="doi" xlink:type="simple">https://doi.org/10.3853/j.2201-4349.73.2021.1737</ext-link></mixed-citation></ref><ref id="B4"><mixed-citation xmlns:xlink="http://www.w3.org/1999/xlink" xlink:type="simple">Băcescu M, Iliffe TM (1986a) <italic><tp:taxon-name><tp:taxon-name-part taxon-name-part-type="genus">Bermudamysis</tp:taxon-name-part></tp:taxon-name></italic> g.n., <italic><tp:taxon-name><tp:taxon-name-part taxon-name-part-type="genus">Platyops</tp:taxon-name-part></tp:taxon-name></italic> g.n. and other mysids from Bermudian caves. Stygologia 2(1–2): 93–104.</mixed-citation></ref><ref id="B17"><mixed-citation xmlns:xlink="http://www.w3.org/1999/xlink" xlink:type="simple">Bowman TE (1985) <italic><tp:taxon-name><tp:taxon-name-part taxon-name-part-type="genus">Heteromysoides</tp:taxon-name-part> <tp:taxon-name-part taxon-name-part-type="species">dennisi</tp:taxon-name-part></tp:taxon-name></italic>, a new mysidacean crustacean from Cemetry Cave, Grand Bahama Island. Proceedings of the Biological Society of Washington 98(4): 945–948.</mixed-citation></ref></ref-list></tp:taxon-treatment>
