# Supplementary material for: Biodiversity, complete inventory, taxonomy and keys to the species of Mysidae (Crustacea, Mysida) from marine caves of the Caribbean with revision of three genera and description of three new species
Source: Zookeys. 2026 Jun 24;1283:93–204. doi: 10.3897/zookeys.1283.169111 (PMC13324533; doi:10.3897/zookeys.1283.169111)
Supplement: XML Treatment for Platyops sterreri [file zookeys.1283.169111-treatment28.xml]

<!DOCTYPE tp:taxon-treatment
  PUBLIC "-//TaxonX//DTD Taxonomic Treatment Publishing DTD v0 20100105//EN" "tax-treatment-NSO.dtd">
<tp:taxon-treatment xmlns:tp="http://www.plazi.org/taxpub"><tp:treatment-meta><kwd-group><label>Taxon classification</label><kwd>
                <named-content content-type="kingdom">Animalia</named-content>
              </kwd><kwd>
                <named-content content-type="order">Mysida</named-content>
              </kwd><kwd>
                <named-content content-type="family">Mysidae</named-content>
              </kwd></kwd-group><mixed-citation publication-type="journal"><person-group><name><surname>Wittmann</surname><given-names>Karl J.</given-names></name><name><surname>Chevaldonné</surname><given-names>Pierre</given-names></name></person-group><article-title>Biodiversity, complete inventory, taxonomy and keys to the species of <tp:taxon-name><tp:taxon-name-part taxon-name-part-type="family" reg="Mysidae">Mysidae</tp:taxon-name-part></tp:taxon-name> (<tp:taxon-name><tp:taxon-name-part taxon-name-part-type="subphylum" reg="Crustacea">Crustacea</tp:taxon-name-part></tp:taxon-name>, <tp:taxon-name><tp:taxon-name-part taxon-name-part-type="order" reg="Mysida">Mysida</tp:taxon-name-part></tp:taxon-name>) from marine caves of the Caribbean with revision of three genera and description of three new species</article-title><source>Zookeys</source><day>24</day><month>06</month><year>2026</year><volume>1283</volume><fpage>93</fpage><lpage>204</lpage><pub-id pub-id-type="doi">10.3897/zookeys.1283.169111</pub-id></mixed-citation></tp:treatment-meta><tp:nomenclature><tp:taxon-name><object-id xmlns:xlink="http://www.w3.org/1999/xlink" content-type="arpha" xlink:type="simple">4FC238B2-57DD-53B9-8DFA-9679C0867D86</object-id>
                		<tp:taxon-name-part taxon-name-part-type="genus" reg="Platyops">Platyops</tp:taxon-name-part> <tp:taxon-name-part taxon-name-part-type="species" reg="sterreri">sterreri</tp:taxon-name-part>
                	</tp:taxon-name><tp:taxon-authority>Băcescu &amp; Iliffe, 1986</tp:taxon-authority><xref ref-type="fig" rid="F29">Figs 29A–D</xref><xref ref-type="fig" rid="F30">, 30</xref><xref ref-type="fig" rid="F32">–32</xref><tp:nomenclature-citation-list><tp:nomenclature-citation><tp:taxon-name><tp:taxon-name-part taxon-name-part-type="genus" reg="Platyops">Platyops</tp:taxon-name-part> <tp:taxon-name-part taxon-name-part-type="species" reg="sterreri">sterreri</tp:taxon-name-part></tp:taxon-name><comment> Băcescu &amp; Iliffe, 1986a: 100–102, fig. 2A–L (original description); <xref ref-type="bibr" rid="B95">Pesce et al. 1994</xref>: 117 (in list of stygophile species); <xref ref-type="bibr" rid="B125">Wittmann and Ariani 2019</xref>: suppl. (statolith composition); <xref ref-type="bibr" rid="B38">Daneliya 2021</xref>: 45, 46 (taxonomy); <xref ref-type="bibr" rid="B64">Iliffe and Calderón-Gutiérrez 2021</xref>: Table <xref ref-type="table" rid="T1">1</xref> (stygobiont species, Bermuda); <xref ref-type="bibr" rid="B122">Wittmann 2023</xref>: table SS1 (non-visual eyestalk organs).</comment></tp:nomenclature-citation></tp:nomenclature-citation-list></tp:nomenclature><tp:treatment-sec sec-type="Type material examined"><title>Type material examined.</title><p>Bermuda • Here designated <bold><italic>lectotype</italic></bold>, ♀ ad. (<abbrev xmlns:xlink="http://www.w3.org/1999/xlink" xlink:title="body length in mm" xlink:type="simple">BL</abbrev> = 1.9 mm, <abbrev xmlns:xlink="http://www.w3.org/1999/xlink" xlink:title="total length in mm" xlink:type="simple">TL</abbrev> = 2.4 mm, <abbrev xmlns:xlink="http://www.w3.org/1999/xlink" content-type="institution" xlink:title="Grigore Antipa National Museum of Natural History in Bucharest" xlink:type="simple">MINGA</abbrev> MYS 448, Fig. <xref ref-type="fig" rid="F30">30A</xref>) from Castle Grotto (Station 28) • <bold><italic>paralectotype</italic></bold>, 1 damaged ♀ ad. (<abbrev xmlns:xlink="http://www.w3.org/1999/xlink" xlink:title="body length in mm" xlink:type="simple">BL</abbrev> = 2.1 mm, <abbrev xmlns:xlink="http://www.w3.org/1999/xlink" content-type="institution" xlink:title="Grigore Antipa National Museum of Natural History in Bucharest" xlink:type="simple">MINGA</abbrev> MYS 449), sampling data as for lectotype.</p></tp:treatment-sec><tp:treatment-sec sec-type="Other material"><title>Other material.</title><p>Bermuda • 1 ♀ ad. (also with <abbrev xmlns:xlink="http://www.w3.org/1999/xlink" xlink:title="body length in mm" xlink:type="simple">BL</abbrev> 2.1 mm, <abbrev xmlns:xlink="http://www.w3.org/1999/xlink" content-type="institution" xlink:title="Grigore Antipa National Museum of Natural History in Bucharest" xlink:type="simple">MINGA</abbrev> MYS 451) from Walsingham Cave (Station 29) — Lesser Antilles <bold>Guadeloupe</bold> • 1 ♂ ad. (<abbrev xmlns:xlink="http://www.w3.org/1999/xlink" xlink:title="body length in mm" xlink:type="simple">BL</abbrev> = 2.0 mm) on slides (<named-content xmlns:xlink="http://www.w3.org/1999/xlink" content-type="dwc:institutional_code" xlink:title="Naturhistorisches Museum Wien" xlink:href="https://scientific-collections.gbif.org/institution/37a95137-fb12-4e75-b35c-ffc6e5af94f9" xlink:type="simple">NHMW</named-content>-ZOO-CR-31428) from Cathedral Cave (Station 14).</p></tp:treatment-sec><tp:treatment-sec sec-type="Identification of the types"><title>Identification of the types.</title><p>Previously, there was no entry in the inventory of the <abbrev xmlns:xlink="http://www.w3.org/1999/xlink" content-type="institution" xlink:title="Grigore Antipa National Museum of Natural History in Bucharest" xlink:type="simple">MINGA</abbrev>, and the species is therefore not listed by <xref ref-type="bibr" rid="B96">Petrescu and Wittmann (2009)</xref>. Vials with handwritten labels by Mihai Băcescu were recently identified by Iorgu Petrescu (pers. comm. 2025) as containing the syntypes of <italic><tp:taxon-name><tp:taxon-name-part taxon-name-part-type="genus" reg="Platyops">P.</tp:taxon-name-part> <tp:taxon-name-part taxon-name-part-type="species" reg="sterreri">sterreri</tp:taxon-name-part></tp:taxon-name></italic>.</p><p>An additional vial with one female specimen (<abbrev xmlns:xlink="http://www.w3.org/1999/xlink" content-type="institution" xlink:title="Grigore Antipa National Museum of Natural History in Bucharest" xlink:type="simple">MINGA</abbrev> MYS 451) is labeled “Sus 1 ♀ j ..... st. 6 <tp:taxon-name><tp:taxon-name-part taxon-name-part-type="genus" reg="Platyops">Platyops</tp:taxon-name-part> <tp:taxon-name-part taxon-name-part-type="species" reg="mirandus">mirandus</tp:taxon-name-part></tp:taxon-name>”, whereby “st. 6" refers to Walsingham Cave in <xref ref-type="bibr" rid="B4">Băcescu and Iliffe (1986a)</xref>. <italic><tp:taxon-name><tp:taxon-name-part taxon-name-part-type="genus" reg="Platyops">Platyops</tp:taxon-name-part> <tp:taxon-name-part taxon-name-part-type="species" reg="mirandus">mirandus</tp:taxon-name-part></tp:taxon-name></italic> is an unpublished nomen nudum, and this material therefore cannot considered part of the type series. Nonetheless, this specimen is here determined as <italic><tp:taxon-name><tp:taxon-name-part taxon-name-part-type="genus" reg="Platyops">P.</tp:taxon-name-part> <tp:taxon-name-part taxon-name-part-type="species" reg="sterreri">sterreri</tp:taxon-name-part></tp:taxon-name></italic>.</p></tp:treatment-sec><tp:treatment-sec sec-type="Revised diagnosis"><title>Revised diagnosis.</title><p><italic><tp:taxon-name><tp:taxon-name-part taxon-name-part-type="genus" reg="Platyops">Platyops</tp:taxon-name-part></tp:taxon-name></italic> with eyestalks forming thick plates with distal 1/5–1/6 obliquely truncate in the transversal plane, resulting in dorsal face extending more anteriorly than the ventral face, no eye papilla, no spine, no teeth; antennal scale with small apical segment; thoracic sympod 3 subequal to sympod 2; endopod 3 less stout than endopod 2, endopod 3 not prehensile, with 2- to 3-segmented carpopropodus; penes tube-like, only 1/20 <abbrev xmlns:xlink="http://www.w3.org/1999/xlink" xlink:title="body length in mm" xlink:type="simple">BL</abbrev>; endopod of uropods approx. as long as exopod; telson trapezoid, length without spines 1.3–1.5× maximum width near basis, terminal width 1/4 maximum width; telson with proximal 2/3 bare, distal 1/3 of each lateral margin with two or three spines, truncate terminal margin with pair of large distolateral spines flanking a paramedian pair of shorter spines, minute median notch present.</p></tp:treatment-sec><tp:treatment-sec sec-type="Supplementary notes on females"><title>Supplementary notes on females.</title><p>Lectotype from Castle Grotto (Station 28): rostrum measures 3% <abbrev xmlns:xlink="http://www.w3.org/1999/xlink" xlink:title="body length in mm" xlink:type="simple">BL</abbrev>, carapace without rostrum 30%, cephalothorax 38%, pleon without telson 49%, and telson 10%. Eyestalks form thick plates with distal 1/5 obliquely truncate in the transversal plane. Eye 2.0× longer than wide, structure as described below for males. Cornea fully functional, lens-shaped in dorsal view (as in Fig. <xref ref-type="fig" rid="F31">31C, D</xref>), diameter 0.10 mm, length (thickness) 0.06 mm; this is 1/2 length of eyestalk (cornea not included). Cornea dorsally flattened and even flatter ventrally as seen in lateral view, length 1.6× maximum width. Pigment partly retracted from cornea. Thoracic endopod 3 non-prehensile, thicker than endopods 5, 7. Carpopropodus 3, 5, 7 with 3, 3, 4 segments, respectively, slenderness increasing caudally. Pleopod 5 measures 1/16 <abbrev xmlns:xlink="http://www.w3.org/1999/xlink" xlink:title="body length in mm" xlink:type="simple">BL</abbrev>, reaching 1/2 length of pleomere 6.</p><p>Non-type from Walsingham Cave (Station 29): carpopropodus of thoracic endopods 3–8 with 3, 6, 4, 4, 4 and 4 segments, respectively. Endopod 4 more slender than the remaining endopods.</p></tp:treatment-sec><tp:treatment-sec sec-type="First description of the male"><title>First description of the male.</title><p>Based on non-type from Guadeloupe (Station 14). Cephalothorax comprises 36% <abbrev xmlns:xlink="http://www.w3.org/1999/xlink" xlink:title="body length in mm" xlink:type="simple">BL</abbrev>, pleon (without telson) 44%, telson 17%, carapace (without rostrum) 31%, and rostrum 3%. Clypeus pentagonal, wider than long (lower dashed line in Fig. <xref ref-type="fig" rid="F32">32A</xref>). Thoracic sternites without mid-ventral processes, no spines, no setae.</p><p><bold><italic>Carapace</italic></bold>. Rostrum broadly rounded, as long as 0.4× the terminal segment of antennular trunk in dorsal view. The cervical sulcus forms a deep transverse incision (Fig. <xref ref-type="fig" rid="F31">31A</xref>). The post-cervical part of carapace as long as 1.2× cervical part measured along midline without rostrum. Caudolateral margin of carapace broadly rounded; posterior margin slightly concave, leaving the ultimate thoracomere mid-dorsally exposed.</p><p><bold><italic>Eyes</italic></bold> (Fig. <xref ref-type="fig" rid="F31">31A, C, D</xref>). Eye 11% <abbrev xmlns:xlink="http://www.w3.org/1999/xlink" xlink:title="body length in mm" xlink:type="simple">BL</abbrev>, subquadrangular with transverse, weakly convex, anterior margin in dorsal view (Fig. <xref ref-type="fig" rid="F31">31C, D</xref>). Eye forming a 1.8× longer than wide, proximally rectangular trapezoid with obliquely truncate distal margin; this renders dorsal margin longer than ventral margin in lateral view (Fig. <xref ref-type="fig" rid="F31">31A</xref>). Cornea fully functional, lens-shaped in dorsal view (Fig. <xref ref-type="fig" rid="F31">31C, D</xref>), diameter quite variable, 0.6–0.9× eyestalk length (cornea not included), cornea length (thickness) ≈1/3 length of eyestalk. Cornea oval in lateral view, length 1.9× maximum width (ventral margin covered by left antennular trunk in Fig. <xref ref-type="fig" rid="F31">31A</xref>).</p><p><bold><italic>Antennula</italic></bold> (Fig. <xref ref-type="fig" rid="F32">32A</xref>). Antennular trunk 3-segmented, well setose, no spines, no teeth. Trunk extends 0.5–0.6× its length beyond eyes in normal orientation. Measured along dorsal midline, the basal segment is 42% trunk length, median segment 20%, and terminal segment 38%. Lateral margin of basal segment at half-length with two minute barbed setae; subterminally with a rectangular, distally setose lobe anteriorly approaching but not extending beyond rostral margin of the median segment. On dorsal face near mesial margin distally with two setose apophyses. Dorsal face of median segment disto-mesially with one setose apophysis. Terminal segment with the usual mid-dorsal lobe bearing a few barbed setae, no spines, no teeth. Lateral margin bare, disto-mesial edge with diverse barbed and smooth setae. Appendix masculina well setose despite its small size, only 8% length of terminal segment. Flagella damaged.</p><p><bold><italic>Antenna</italic></bold> (Fig. <xref ref-type="fig" rid="F32">32B</xref>). Sympod 2-segmented, no setae. Distolateral edge extended into a tooth-like projection. Sympod with two triangular acutely pointed teeth subterminally below antennal scale; one digitiform lobe above basis of peduncle (dashed line in Fig. <xref ref-type="fig" rid="F32">32B</xref>). Peduncle 3-segmented, basal segment contributes 17% to total length of peduncle, median segment 39%, and terminal segment 44%. Antennal scale with small terminal segment, total length of scale 5× maximum width. Scale extends 1/4 its length beyond antennal peduncle and 0.2–0.3× its length beyond antennular trunk.</p><p><bold><italic>Mouthparts</italic></bold>. Labrum rostrally rounded. Proximal segment of left mandibular palp 14% palp length, no setae. Length of median segment 2.7× its maximum width and 64% palp length. Central half of mesial margin of median segment with three basally barbed whip setae, central half of lateral margin with four setae of that type, lateral margin with an additional subterminal seta, transverse terminal margin with two setae on mesial corner. Terminal segment well setose, 22% palp length. Pars molaris of left mandible with well-developed grinding surface. Pars incisiva and digitus mobilis each with ≈3 teeth, pars centralis with four spines bearing stiff bristles. Right mandible, labium and both maxillulae damaged. Distal 2/3 of endopod of maxilla all around well setose; its distal segment 1.7–1.8× as long as maximum width; proximal segment mesially with four basally barbed whip setae with thick handle. Lateral margin of exopod with 10 or 11 plumose whip setae, terminal margin with two such setae.</p><p><bold><italic>Foregut</italic></bold>. Gross structure as in Fig. <xref ref-type="fig" rid="F23">23</xref>. Lateralia anteriorly each with apically pronged spines, with bare shaft; more caudally with group of four or five unilaterally weakly serrated spines as in Fig. <xref ref-type="fig" rid="F23">23D</xref>. Dorsolateral infoldings each with pair of long spines unilaterally bearing series of small teeth increasing in size distally along distal 4/5 of shaft.</p><p><bold><italic>Thoracopods</italic></bold> (Figs <xref ref-type="fig" rid="F30">30B</xref>, <xref ref-type="fig" rid="F31">31B</xref>). Width decreases from thoracic sympod 1 to 5 and then increases from 5 to 8. Flagellum of exopods 3–7 with 8, 9, 9, 9, 8 segments, respectively, remaining exopods damaged or broken. Basal plates expanded, 2–3× as long as wide, distolateral corner well rounded. Total length of endopods increases in series of endopods 1–3, 6, 8, remaining endopods broken. Thoracopod 1 with leaf-like, smooth epipod. Tip of coxa of endopod 1 with one short whip seta with barbed handle. Basis with large, prominent endite that is densely setose on mesial and terminal margins. Ischium and merus with short endites. Nail 1 thick, slightly bent, approx. as long as dactylus. Basis of endopod 2 with weakly developed mesial endite bearing two sparsely barbed setae. Combined praeischium plus ischium are 0.8–0.9× length of merus, carpopropodus plus dactylus 1.1–1.2× merus. Dactylus large, densely setose, mainly by whip setae with handle basally, bilaterally bearing stiff barbs. Nail smooth, approx. as long as dactylus; nail 2 thinner than nail 1. Endopod 3 non-prehensile, its carpopropodus, if 2-segmented (Figs <xref ref-type="fig" rid="F30">30B</xref>, <xref ref-type="fig" rid="F31">31B</xref>), with proximal segment longer than combined distal segment and dactylus; terminal margin of distal segment with only one paradactylar whip seta (plus other setae) bearing barbed handle and smooth flagellum; nail 3 smooth, weakly bent, approx. as long as distal segment of carpopropodus. Endopod 6 slender; carpopropodus 3-segmented with proximal segment shorter than combined median and distal segments; terminal margin of distal segment with two smooth, paradactylar whip setae (plus other setae); nail as in endopod 3. Penes as in Fig. <xref ref-type="fig" rid="F30">30C</xref>.</p><p><bold><italic>Pleon and pleopods</italic></bold> (Figs <xref ref-type="fig" rid="F31">31A</xref>, <xref ref-type="fig" rid="F32">32C–E</xref>). Pleomeres 1–5 are 0.8, 0.6, 0.6, 0.7 and 0.8 times the length of pleomere 6, respectively. Length of pleopods 1–5 increasing distally. Pleopod 5 (Fig. <xref ref-type="fig" rid="F32">32E</xref>) measures 1/12 <abbrev xmlns:xlink="http://www.w3.org/1999/xlink" xlink:title="body length in mm" xlink:type="simple">BL</abbrev> and 0.9× length of pleomere 5, thus reaching to 2/3 caudal extension of pleomere 6. Pleopod 5 not fully visualized in Fig. <xref ref-type="fig" rid="F31">31A</xref>. Pleopods 1–4 (Fig. <xref ref-type="fig" rid="F32">32C, D</xref>) with barbed (plumose) setae only on distal half; pleopod 5 with setae on distal 2/3.</p><p><bold><italic>Tail fan</italic></bold> (Fig. <xref ref-type="fig" rid="F32">32F, G</xref>). Scutellum paracaudale short, sinusoid, laterally covering part of the telson basis. Both rami of uropods setose all around. Exopod approx. as long as endopod, each caudally reaching 0.4× their length beyond telson. Exopod 7× longer than wide. Diameter of the spherical fluorite statoliths 34–38 μm. Telson 17% <abbrev xmlns:xlink="http://www.w3.org/1999/xlink" xlink:title="body length in mm" xlink:type="simple">BL</abbrev>, equaling 1.1× length of pleomere 6. Telson length 1.5× maximum width; distolateral spines 22% telson length.</p></tp:treatment-sec><tp:treatment-sec sec-type="DNA data"><title>DNA data.</title><p>Only one 622 bp mitochondrial <abbrev xmlns:xlink="http://www.w3.org/1999/xlink" xlink:title="Cytochrome Oxidase I" xlink:type="simple">COI</abbrev> sequence was obtained from a single individual from Cathedral Cave (GenBank <ext-link xmlns:xlink="http://www.w3.org/1999/xlink" xlink:href="PV990329" ext-link-type="gen" xlink:type="simple">PV990329</ext-link>).</p></tp:treatment-sec><tp:treatment-sec sec-type="Distribution and habitat"><title>Distribution and habitat</title><p>(Fig. <xref ref-type="fig" rid="F10">10L</xref>). Type locality not stated originally. Here fixed as Bermuda, submarine cave Castle Grotto (Station 28). The species was first described by <xref ref-type="bibr" rid="B4">Băcescu and Iliffe (1986a)</xref> from two submarine caves 4 km apart in Bermuda: Castle Grotto and Green Bay Cave. The present record from Cathedral Cave (Station 14) in Guadeloupe is the first from outside Bermuda, namely 1770 km away. Total distribution range 16–32°N, 62–65°W, 0.5–18 m depth. From submarine caves of Bermuda (<xref ref-type="bibr" rid="B4">Băcescu and Iliffe 1986a</xref>) and Lesser Antilles; at Bermuda also found over the open sea floor during the night (<xref ref-type="bibr" rid="B125">Wittmann and Ariani 2019</xref>; <xref ref-type="bibr" rid="B122">Wittmann 2023</xref>). At Guadeloupe, the species was not directly observed <italic>in situ</italic>, but captured together with large numbers of <italic><tp:taxon-name><tp:taxon-name-part taxon-name-part-type="genus" reg="Palaumysis">Palaumysis</tp:taxon-name-part> <tp:taxon-name-part taxon-name-part-type="species" reg="antillensis">antillensis</tp:taxon-name-part></tp:taxon-name></italic> sp. nov. with which it shares the dark zone habitat of Cathedral Cave (Station 14). <italic><tp:taxon-name><tp:taxon-name-part taxon-name-part-type="genus" reg="Platyops">Platyops</tp:taxon-name-part> <tp:taxon-name-part taxon-name-part-type="species" reg="sterreri">sterreri</tp:taxon-name-part></tp:taxon-name></italic> is considered a stygophile (<xref ref-type="bibr" rid="B95">Pesce et al. 1994</xref>) or a troglophile (<xref ref-type="bibr" rid="B122">Wittmann 2023</xref>).</p></tp:treatment-sec><tp:treatment-sec><!--Section generated to contain objects referenced in tp:taxon-treatment.--><fig id="F29" position="float" orientation="portrait"><object-id xmlns:xlink="http://www.w3.org/1999/xlink" content-type="doi" xlink:type="simple">10.3897/zookeys.1283.169111.figure29</object-id><object-id xmlns:xlink="http://www.w3.org/1999/xlink" content-type="arpha" xlink:type="simple">67023864-3A83-54DD-97EE-4EDC378578A1</object-id><label>Figure 29.</label><caption><p>Differentiation between all acknowledged species of <italic><tp:taxon-name><tp:taxon-name-part taxon-name-part-type="genus" reg="Platyops">Platyops</tp:taxon-name-part></tp:taxon-name></italic> Băcescu &amp; Iliffe. <bold>A–D</bold>. Right eye, dorsal (<bold>A</bold>), antennal scale, setae omitted (<bold>B</bold>), thoracic endopod 3 (<bold>C</bold>) and telson (<bold>D</bold>) in <italic><tp:taxon-name><tp:taxon-name-part taxon-name-part-type="genus" reg="Platyops">P.</tp:taxon-name-part> <tp:taxon-name-part taxon-name-part-type="species" reg="sterreri">sterreri</tp:taxon-name-part></tp:taxon-name></italic> Băcescu &amp; Iliffe. <bold>E–G</bold>. Eyes with anterior margin of carapace (<bold>E</bold>), antennal scale, setae omitted (<bold>F</bold>) and telson (<bold>G</bold>) in <italic><tp:taxon-name><tp:taxon-name-part taxon-name-part-type="genus" reg="Platyops">P.</tp:taxon-name-part> <tp:taxon-name-part taxon-name-part-type="species" reg="kumejimensis">kumejimensis</tp:taxon-name-part></tp:taxon-name></italic> (Shimomura &amp; Fujita); <bold>H, I</bold>. Eyes with anterior margin of carapace (<bold>H</bold>) and telson (<bold>I</bold>) in <italic><tp:taxon-name><tp:taxon-name-part taxon-name-part-type="genus" reg="Platyops">P.</tp:taxon-name-part> <tp:taxon-name-part taxon-name-part-type="species" reg="simplex">simplex</tp:taxon-name-part></tp:taxon-name></italic> (Hanamura &amp; Kase); <bold>J, K</bold>. Eyes with anterior margin of carapace (<bold>J</bold>) and telson (<bold>K</bold>) in <italic><tp:taxon-name><tp:taxon-name-part taxon-name-part-type="genus" reg="Platyops">P.</tp:taxon-name-part> <tp:taxon-name-part taxon-name-part-type="species" reg="stenoura">stenoura</tp:taxon-name-part></tp:taxon-name></italic> (Hanamura &amp; Kase). Modified after <xref ref-type="bibr" rid="B110">Shimomura and Fujita 2020</xref> (<bold>E–G</bold>), <xref ref-type="bibr" rid="B50">Hanamura and Kase 2001b</xref> (<bold>H, I</bold>) and <xref ref-type="bibr" rid="B53">Hanamura and Kase 2004</xref> (<bold>J, K</bold>); original drawings (<bold>A–D</bold>).</p></caption><graphic xmlns:xlink="http://www.w3.org/1999/xlink" xlink:href="zookeys-1283-093_article-169111__-g029.jpg" id="oo_1694737.jpg" position="float" orientation="portrait" xlink:type="simple"><uri content-type="original_file" xlink:type="simple">https://binary.pensoft.net/fig/1694737</uri></graphic></fig><fig id="F30" position="float" orientation="portrait"><object-id xmlns:xlink="http://www.w3.org/1999/xlink" content-type="doi" xlink:type="simple">10.3897/zookeys.1283.169111.figure30</object-id><object-id xmlns:xlink="http://www.w3.org/1999/xlink" content-type="arpha" xlink:type="simple">A2615F96-9909-5223-B902-59918DC6F677</object-id><label>Figure 30.</label><caption><p>Female habitus, male thoracopods and penis in <italic><tp:taxon-name><tp:taxon-name-part taxon-name-part-type="genus" reg="Platyops">Platyops</tp:taxon-name-part> <tp:taxon-name-part taxon-name-part-type="species" reg="sterreri">sterreri</tp:taxon-name-part></tp:taxon-name></italic> Băcescu &amp; Iliffe. <bold>A</bold>. Lectotype ♀ from Castle Grotto in Bermuda; <bold>B, C</bold>. Non-type ♂ from Cathedral Cave in Guadeloupe. <bold>A</bold>. Habitus, lateral, numerals indicate thoracic endopods 2 and 3, object artificially separated from background; <bold>B</bold>. Thoracic sympods 2–8 with endopods 2–4, 8, exopods 5, 7, and penis (<italic>p</italic>); <bold>C</bold>. Detail of (B) showing penis.</p></caption><graphic xmlns:xlink="http://www.w3.org/1999/xlink" xlink:href="zookeys-1283-093_article-169111__-g030.jpg" id="oo_1694738.jpg" position="float" orientation="portrait" xlink:type="simple"><uri content-type="original_file" xlink:type="simple">https://binary.pensoft.net/fig/1694738</uri></graphic></fig><fig id="F32" position="float" orientation="portrait"><object-id xmlns:xlink="http://www.w3.org/1999/xlink" content-type="doi" xlink:type="simple">10.3897/zookeys.1283.169111.figure32</object-id><object-id xmlns:xlink="http://www.w3.org/1999/xlink" content-type="arpha" xlink:type="simple">99DCC505-FECB-5337-AB9C-B4DAC632E2B5</object-id><label>Figure 32.</label><caption><p>Antennae, pleopods and tail fan in <italic><tp:taxon-name><tp:taxon-name-part taxon-name-part-type="genus" reg="Platyops">Platyops</tp:taxon-name-part> <tp:taxon-name-part taxon-name-part-type="species" reg="sterreri">sterreri</tp:taxon-name-part></tp:taxon-name></italic> Băcescu &amp; Iliffe ♂ from Cathedral Cave in Guadeloupe. <bold>A</bold>. Left antennula, dorsal, and relative position of clypeus (dashed line) on ventral face; <bold>B</bold>. Right antenna, ventral, setae omitted from antennal scale; <bold>C–E</bold>. Pleopods 1, 4, 5, ventral view on rostral face; <bold>F</bold>. Right uropods, dorsal, setae omitted; <bold>G</bold>. Telson, dorsal.</p></caption><graphic xmlns:xlink="http://www.w3.org/1999/xlink" xlink:href="zookeys-1283-093_article-169111__-g032.jpg" id="oo_1694740.jpg" position="float" orientation="portrait" xlink:type="simple"><uri content-type="original_file" xlink:type="simple">https://binary.pensoft.net/fig/1694740</uri></graphic></fig><table-wrap id="T1" position="float" orientation="portrait"><label>Table 1.</label><caption><p>Detailed sampling data from marine caves of the Caribbean with supplements from other sea areas.</p></caption><table><tbody><tr><th rowspan="1" colspan="1">Station #</th><th rowspan="1" colspan="1">Locality</th><th rowspan="1" colspan="1">Coordinates</th><th rowspan="1" colspan="1">Depth (m)</th><th rowspan="1" colspan="1">Date (local time)</th><th rowspan="1" colspan="1">Sample description</th><th rowspan="1" colspan="1">Species recorded</th></tr><tr><td rowspan="1" colspan="1">
                  <bold>1</bold>
                </td><td rowspan="1" colspan="1">Caribbean, Lesser Antilles, Martinique, Anses d’Arlet, Anse Noire Cave</td><td rowspan="1" colspan="1">
                  <named-content xmlns:xlink="http://www.w3.org/1999/xlink" content-type="dwc:verbatimCoordinates" xlink:type="simple">14°31.70'N, 61°05.30'W</named-content>
                </td><td rowspan="1" colspan="1">4</td><td rowspan="1" colspan="1">14 May 2015, morning</td><td rowspan="1" colspan="1">PACOTILLES-2 station #545, semi-dark part of marine cave, mysids forming a small group, leg. P.C.</td><td rowspan="1" colspan="1"><italic><tp:taxon-name><tp:taxon-name-part taxon-name-part-type="genus" reg="Heteromysis">Heteromysis</tp:taxon-name-part> <tp:taxon-name-part taxon-name-part-type="species" reg="troglophila">troglophila</tp:taxon-name-part></tp:taxon-name></italic> sp. nov.</td></tr><tr><td rowspan="1" colspan="1">
                  <bold>2</bold>
                </td><td rowspan="1" colspan="1">Caribbean, Lesser Antilles, Martinique, Zeb Cave</td><td rowspan="1" colspan="1">
                  <named-content xmlns:xlink="http://www.w3.org/1999/xlink" content-type="dwc:verbatimCoordinates" xlink:type="simple">14°27.83'N, 61°01.07'W</named-content>
                </td><td rowspan="1" colspan="1">20</td><td rowspan="1" colspan="1">15 May 2015, morning</td><td rowspan="1" colspan="1">PACOTILLES-2 station #547, mysid swarm in entrance of marine cave, leg. P.C.</td><td rowspan="1" colspan="1"><italic><tp:taxon-name><tp:taxon-name-part taxon-name-part-type="genus" reg="Mysidium">Mysidium</tp:taxon-name-part> <tp:taxon-name-part taxon-name-part-type="species" reg="gracile">gracile</tp:taxon-name-part></tp:taxon-name></italic>, <italic><tp:taxon-name><tp:taxon-name-part taxon-name-part-type="genus" reg="Mysidium">M.</tp:taxon-name-part> <tp:taxon-name-part taxon-name-part-type="species" reg="integrum">integrum</tp:taxon-name-part></tp:taxon-name></italic>, <italic><tp:taxon-name><tp:taxon-name-part taxon-name-part-type="genus" reg="Mysidium">M.</tp:taxon-name-part> <tp:taxon-name-part taxon-name-part-type="species" reg="columbiae">columbiae</tp:taxon-name-part></tp:taxon-name></italic></td></tr><tr><td rowspan="1" colspan="1">
                  <bold>3</bold>
                </td><td rowspan="1" colspan="1">Caribbean, Lesser Antilles, St Vincent, Bat Cave</td><td rowspan="1" colspan="1">
                  <named-content xmlns:xlink="http://www.w3.org/1999/xlink" content-type="dwc:verbatimCoordinates" xlink:type="simple">13°11.28'N, 61°16.17'W</named-content>
                </td><td rowspan="1" colspan="1">10</td><td rowspan="1" colspan="1">18 May 2015, morning</td><td rowspan="1" colspan="1">PACOTILLES-2 station #553, entrance of marine cave, leg. P.C.</td><td rowspan="1" colspan="1">
                  <italic>
                    <tp:taxon-name><tp:taxon-name-part taxon-name-part-type="genus" reg="Mysidium">Mysidium</tp:taxon-name-part> <tp:taxon-name-part taxon-name-part-type="species" reg="gracile">gracile</tp:taxon-name-part></tp:taxon-name>
                  </italic>
                </td></tr><tr><td rowspan="1" colspan="1">
                  <bold>4</bold>
                </td><td rowspan="1" colspan="1">Caribbean, Lesser Antilles, The Grenadines, SW-Bequia, W of Admiralty Bay, Full Moon Cave</td><td rowspan="1" colspan="1">
                  <named-content xmlns:xlink="http://www.w3.org/1999/xlink" content-type="dwc:verbatimCoordinates" xlink:type="simple">12°59.52'N, 61°16.73'W</named-content>
                </td><td rowspan="1" colspan="1">13</td><td rowspan="1" colspan="1">19 May 2015, morning</td><td rowspan="1" colspan="1">PACOTILLES-2 station #555, sampled with Sket bottle in darkest area of marine cave, huge swarms, leg. P.C.</td><td rowspan="1" colspan="1"><italic><tp:taxon-name><tp:taxon-name-part taxon-name-part-type="genus" reg="Palaumysis">Palaumysis</tp:taxon-name-part> <tp:taxon-name-part taxon-name-part-type="species" reg="antillensis">antillensis</tp:taxon-name-part></tp:taxon-name></italic> sp. nov.</td></tr><tr><td rowspan="1" colspan="1">
                  <bold>5</bold>
                </td><td rowspan="1" colspan="1">Caribbean, Lesser Antilles, The Grenadines, SW-Bequia, W of Admiralty Bay, Full Moon Cave</td><td rowspan="1" colspan="1">
                  <named-content xmlns:xlink="http://www.w3.org/1999/xlink" content-type="dwc:verbatimCoordinates" xlink:type="simple">12°59.52'N, 61°16.73'W</named-content>
                </td><td rowspan="1" colspan="1">13</td><td rowspan="1" colspan="1">19 May 2015, afternoon</td><td rowspan="1" colspan="1">PACOTILLES-2 station #556a, semi-dark part of marine cave, mysids in small groups, leg. P.C.</td><td rowspan="1" colspan="1">
                  <italic>
                    <tp:taxon-name><tp:taxon-name-part taxon-name-part-type="genus" reg="Parvimysis">Parvimysis</tp:taxon-name-part> <tp:taxon-name-part taxon-name-part-type="species" reg="laminata">laminata</tp:taxon-name-part></tp:taxon-name>
                  </italic>
                </td></tr><tr><td rowspan="1" colspan="1">
                  <bold>6</bold>
                </td><td rowspan="1" colspan="1">Caribbean, Lesser Antilles, The Grenadines, SW-Bequia, W of Admiralty Bay, Full Moon Cave</td><td rowspan="1" colspan="1">
                  <named-content xmlns:xlink="http://www.w3.org/1999/xlink" content-type="dwc:verbatimCoordinates" xlink:type="simple">12°59.52'N, 61°16.73'W</named-content>
                </td><td rowspan="1" colspan="1">13</td><td rowspan="1" colspan="1">19 May 2015, afternoon</td><td rowspan="1" colspan="1">PACOTILLES-2 station #556b, marine, mid-cave swarm, leg. P.C.</td><td rowspan="1" colspan="1"><italic><tp:taxon-name><tp:taxon-name-part taxon-name-part-type="genus" reg="Mysidium">Mysidium</tp:taxon-name-part> <tp:taxon-name-part taxon-name-part-type="species" reg="antillarum">antillarum</tp:taxon-name-part></tp:taxon-name></italic>, <italic><tp:taxon-name><tp:taxon-name-part taxon-name-part-type="genus" reg="Mysidium">M.</tp:taxon-name-part> <tp:taxon-name-part taxon-name-part-type="species" reg="columbiae">columbiae</tp:taxon-name-part></tp:taxon-name></italic></td></tr><tr><td rowspan="1" colspan="1">
                  <bold>7</bold>
                </td><td rowspan="1" colspan="1">Caribbean, Lesser Antilles, Saint-Martin, Circus</td><td rowspan="1" colspan="1">
                  <named-content xmlns:xlink="http://www.w3.org/1999/xlink" content-type="dwc:verbatimCoordinates" xlink:type="simple">18°06.51'N, 62°59.00'W</named-content>
                </td><td rowspan="1" colspan="1">12</td><td rowspan="1" colspan="1">26 May 2015, morning</td><td rowspan="1" colspan="1">PACOTILLES-2 station #565, marine, semi-dark areas, from small holes, leg. P.C.</td><td rowspan="1" colspan="1">
                  <italic>
                    <tp:taxon-name><tp:taxon-name-part taxon-name-part-type="genus" reg="Mysidium">Mysidium</tp:taxon-name-part> <tp:taxon-name-part taxon-name-part-type="species" reg="gracile">gracile</tp:taxon-name-part></tp:taxon-name>
                  </italic>
                </td></tr><tr><td rowspan="1" colspan="1">
                  <bold>8</bold>
                </td><td rowspan="1" colspan="1">Caribbean, Lesser Antilles, Saint-Martin, Basse Espagnole</td><td rowspan="1" colspan="1">
                  <named-content xmlns:xlink="http://www.w3.org/1999/xlink" content-type="dwc:verbatimCoordinates" xlink:type="simple">18°07.82'N, 63°00.27'W</named-content>
                </td><td rowspan="1" colspan="1">15</td><td rowspan="1" colspan="1">27 May 2015, morning</td><td rowspan="1" colspan="1">PACOTILLES-2 station #567, marine, semi-dark areas, from small holes, leg. P.C.</td><td rowspan="1" colspan="1"><italic><tp:taxon-name><tp:taxon-name-part taxon-name-part-type="genus" reg="Mysidium">Mysidium</tp:taxon-name-part> <tp:taxon-name-part taxon-name-part-type="species" reg="gracile">gracile</tp:taxon-name-part></tp:taxon-name></italic>, <italic><tp:taxon-name><tp:taxon-name-part taxon-name-part-type="genus" reg="Mysidium">M.</tp:taxon-name-part> <tp:taxon-name-part taxon-name-part-type="species" reg="integrum">integrum</tp:taxon-name-part></tp:taxon-name></italic>, <italic><tp:taxon-name><tp:taxon-name-part taxon-name-part-type="genus" reg="Mysidium">M.</tp:taxon-name-part> <tp:taxon-name-part taxon-name-part-type="species" reg="triangulare">triangulare</tp:taxon-name-part></tp:taxon-name></italic></td></tr><tr><td rowspan="1" colspan="1">
                  <bold>9</bold>
                </td><td rowspan="1" colspan="1">Caribbean, Lesser Antilles, Guadeloupe, Pointe Fontaine, Grande Terre, north of Port-Louis, Cathedral Cave</td><td rowspan="1" colspan="1">
                  <named-content xmlns:xlink="http://www.w3.org/1999/xlink" content-type="dwc:verbatimCoordinates" xlink:type="simple">16°27.74'N, 61°31.84'W</named-content>
                </td><td rowspan="1" colspan="1">18</td><td rowspan="1" colspan="1">29 May 2015, afternoon</td><td rowspan="1" colspan="1">PACOTILLES-2 station #571a, semi-dark part of marine cave, mysids in small groups, leg. P.C.</td><td rowspan="1" colspan="1">
                  <italic>
                    <tp:taxon-name><tp:taxon-name-part taxon-name-part-type="genus" reg="Parvimysis">Parvimysis</tp:taxon-name-part> <tp:taxon-name-part taxon-name-part-type="species" reg="laminata">laminata</tp:taxon-name-part></tp:taxon-name>
                  </italic>
                </td></tr><tr><td rowspan="1" colspan="1">
                  <bold>10</bold>
                </td><td rowspan="1" colspan="1">Caribbean, Lesser Antilles, Guadeloupe, Pointe Fontaine, Grande Terre, north of Port-Louis, Cathedral Cave</td><td rowspan="1" colspan="1">
                  <named-content xmlns:xlink="http://www.w3.org/1999/xlink" content-type="dwc:verbatimCoordinates" xlink:type="simple">16°27.74'N, 61°31.84'W</named-content>
                </td><td rowspan="1" colspan="1">18</td><td rowspan="1" colspan="1">29 May 2015, afternoon</td><td rowspan="1" colspan="1">PACOTILLES-2 station #571b, marine, cave entrance swarm, leg. P.C.</td><td rowspan="1" colspan="1"><italic><tp:taxon-name><tp:taxon-name-part taxon-name-part-type="genus" reg="Mysidium">Mysidium</tp:taxon-name-part> <tp:taxon-name-part taxon-name-part-type="species" reg="columbiae">columbiae</tp:taxon-name-part></tp:taxon-name></italic>, <italic><tp:taxon-name><tp:taxon-name-part taxon-name-part-type="genus" reg="Mysidium">M.</tp:taxon-name-part> <tp:taxon-name-part taxon-name-part-type="species" reg="integrum">integrum</tp:taxon-name-part></tp:taxon-name></italic></td></tr><tr><td rowspan="1" colspan="1">
                  <bold>11</bold>
                </td><td rowspan="1" colspan="1">Caribbean, Lesser Antilles, Guadeloupe, Pointe Fontaine, Grande Terre, north of Port-Louis, Barracuda Cave</td><td rowspan="1" colspan="1">
                  <named-content xmlns:xlink="http://www.w3.org/1999/xlink" content-type="dwc:verbatimCoordinates" xlink:type="simple">16°27.30'N, 61°32.25'W</named-content>
                </td><td rowspan="1" colspan="1">19</td><td rowspan="1" colspan="1">30 May 2015, afternoon</td><td rowspan="1" colspan="1">PACOTILLES-2 station #573, semi-dark part of marine cave, mysids in small groups, leg. P.C.</td><td rowspan="1" colspan="1"><italic><tp:taxon-name><tp:taxon-name-part taxon-name-part-type="genus" reg="Bermudamysis">Bermudamysis</tp:taxon-name-part> <tp:taxon-name-part taxon-name-part-type="species" reg="caribbaea">caribbaea</tp:taxon-name-part></tp:taxon-name></italic> sp. nov., <italic><tp:taxon-name><tp:taxon-name-part taxon-name-part-type="genus" reg="Mysidium">Mysidium</tp:taxon-name-part> <tp:taxon-name-part taxon-name-part-type="species" reg="columbiae">columbiae</tp:taxon-name-part></tp:taxon-name></italic>, <italic><tp:taxon-name><tp:taxon-name-part taxon-name-part-type="genus" reg="Parvimysis">Parvimysis</tp:taxon-name-part> <tp:taxon-name-part taxon-name-part-type="species" reg="laminata">laminata</tp:taxon-name-part></tp:taxon-name></italic></td></tr><tr><td rowspan="1" colspan="1">
                  <bold>12</bold>
                </td><td rowspan="1" colspan="1">Caribbean, Lesser Antilles, Guadeloupe, Pointe de la Grande Vigie, Grande Terre, Amedien Cave</td><td rowspan="1" colspan="1">
                  <named-content xmlns:xlink="http://www.w3.org/1999/xlink" content-type="dwc:verbatimCoordinates" xlink:type="simple">16°30.72'N, 61°27.97'W</named-content>
                </td><td rowspan="1" colspan="1">6</td><td rowspan="1" colspan="1">31 May 2015, morning</td><td rowspan="1" colspan="1">PACOTILLES-2 station #574, dark part of marine cave, mysids solitary, leg. P.C.</td><td rowspan="1" colspan="1"><italic><tp:taxon-name><tp:taxon-name-part taxon-name-part-type="genus" reg="Heteromysis">Heteromysis</tp:taxon-name-part> <tp:taxon-name-part taxon-name-part-type="species" reg="troglophila">troglophila</tp:taxon-name-part></tp:taxon-name></italic> sp. nov.</td></tr><tr><td rowspan="1" colspan="1">
                  <bold>13</bold>
                </td><td rowspan="1" colspan="1">Caribbean, Lesser Antilles, Guadeloupe, Pointe Fontaine, Grande Terre, north of Port-Louis, Cathedral Cave</td><td rowspan="1" colspan="1">
                  <named-content xmlns:xlink="http://www.w3.org/1999/xlink" content-type="dwc:verbatimCoordinates" xlink:type="simple">16°27.74'N, 61°31.84'W</named-content>
                </td><td rowspan="1" colspan="1">18</td><td rowspan="1" colspan="1">31 May 2015, afternoon</td><td rowspan="1" colspan="1">PACOTILLES-2 station #575-1, sampled in darkest area of marine cave, huge swarms, leg. P.C.</td><td rowspan="1" colspan="1"><italic><tp:taxon-name><tp:taxon-name-part taxon-name-part-type="genus" reg="Palaumysis">Palaumysis</tp:taxon-name-part> <tp:taxon-name-part taxon-name-part-type="species" reg="antillensis">antillensis</tp:taxon-name-part></tp:taxon-name></italic> sp. nov.</td></tr><tr><td rowspan="1" colspan="1">
                  <bold>14</bold>
                </td><td rowspan="1" colspan="1">Caribbean, Lesser Antilles, Guadeloupe, Pointe Fontaine, Grande Terre, north of Port-Louis, Cathedral Cave</td><td rowspan="1" colspan="1">
                  <named-content xmlns:xlink="http://www.w3.org/1999/xlink" content-type="dwc:verbatimCoordinates" xlink:type="simple">16°27.74'N, 61°31.84'W</named-content>
                </td><td rowspan="1" colspan="1">18</td><td rowspan="1" colspan="1">31 May 2015, afternoon</td><td rowspan="1" colspan="1">PACOTILLES-2 station #575-2, dark part of marine cave, together with thousands of <italic><tp:taxon-name><tp:taxon-name-part taxon-name-part-type="genus" reg="Palaumysis">Palaumysis</tp:taxon-name-part> <tp:taxon-name-part taxon-name-part-type="species" reg="antillensis">antillensis</tp:taxon-name-part></tp:taxon-name></italic>, leg. P.C.</td><td rowspan="1" colspan="1">
                  <italic>
                    <tp:taxon-name><tp:taxon-name-part taxon-name-part-type="genus" reg="Platyops">Platyops</tp:taxon-name-part> <tp:taxon-name-part taxon-name-part-type="species" reg="sterreri">sterreri</tp:taxon-name-part></tp:taxon-name>
                  </italic>
                </td></tr><tr><td rowspan="1" colspan="1">
                  <bold>15</bold>
                </td><td rowspan="1" colspan="1">Caribbean, Leeward Antilles, west coast of Curaçao, Blue Chamber (The Cove)</td><td rowspan="1" colspan="1">
                  <named-content xmlns:xlink="http://www.w3.org/1999/xlink" content-type="dwc:verbatimCoordinates" xlink:type="simple">12°17.93'N, 69°09.26'W</named-content>
                </td><td rowspan="1" colspan="1">3</td><td rowspan="1" colspan="1">25 Feb. 2014, about 14:40, day</td><td rowspan="1" colspan="1">Mysid swarms in rock recesses and in an intertidal marine cave, leg. K.J.W.</td><td rowspan="1" colspan="1"><italic><tp:taxon-name><tp:taxon-name-part taxon-name-part-type="genus" reg="Mysidium">Mysidium</tp:taxon-name-part> <tp:taxon-name-part taxon-name-part-type="species" reg="integrum">integrum</tp:taxon-name-part></tp:taxon-name></italic>, <italic><tp:taxon-name><tp:taxon-name-part taxon-name-part-type="genus" reg="Mysidium">M.</tp:taxon-name-part> <tp:taxon-name-part taxon-name-part-type="species" reg="triangulare">triangulare</tp:taxon-name-part></tp:taxon-name></italic>, <italic><tp:taxon-name><tp:taxon-name-part taxon-name-part-type="genus" reg="Parvimysis">Parvimysis</tp:taxon-name-part> <tp:taxon-name-part taxon-name-part-type="species" reg="laminata">laminata</tp:taxon-name-part></tp:taxon-name></italic></td></tr><tr><td rowspan="1" colspan="1">
                  <bold>16</bold>
                </td><td rowspan="1" colspan="1">Caribbean, Leeward Antilles, southwest coast of Curaçao, Boca Sint Michiel, Sun Reef</td><td rowspan="1" colspan="1">
                  <named-content xmlns:xlink="http://www.w3.org/1999/xlink" content-type="dwc:verbatimCoordinates" xlink:type="simple">12°08.35'N, 68°59.89'W</named-content>
                </td><td rowspan="1" colspan="1">7–21</td><td rowspan="1" colspan="1">19 Feb. 2014, 19:30–20:30, night</td><td rowspan="1" colspan="1">Reef flat and reef slope, above sand inside rock recesses, leg. K.J.W.</td><td rowspan="1" colspan="1">
                  <italic>
                    <tp:taxon-name><tp:taxon-name-part taxon-name-part-type="genus" reg="Mysidium">Mysidium</tp:taxon-name-part> <tp:taxon-name-part taxon-name-part-type="species" reg="cubanense">cubanense</tp:taxon-name-part></tp:taxon-name>
                  </italic>
                </td></tr><tr><td rowspan="1" colspan="1">
                  <bold>17</bold>
                </td><td rowspan="1" colspan="1">Caribbean, Leeward Antilles, southwest coast of Curaçao, Boca Sint Michiel, Sun Reef</td><td rowspan="1" colspan="1">
                  <named-content xmlns:xlink="http://www.w3.org/1999/xlink" content-type="dwc:verbatimCoordinates" xlink:type="simple">12°08.35'N, 68°59.89'W</named-content>
                </td><td rowspan="1" colspan="1">7–28</td><td rowspan="1" colspan="1">20 Feb. 2014, 08:15–09:00, day</td><td rowspan="1" colspan="1">Reef flat and reef slope, small swarms in entrance of small marine caves, also in empty shell of <italic><tp:taxon-name><tp:taxon-name-part taxon-name-part-type="genus" reg="Strombus">Strombus</tp:taxon-name-part></tp:taxon-name></italic> sp., leg. K.J.W.</td><td rowspan="1" colspan="1"><italic><tp:taxon-name><tp:taxon-name-part taxon-name-part-type="genus" reg="Anchialina">Anchialina</tp:taxon-name-part> <tp:taxon-name-part taxon-name-part-type="species" reg="typica">typica</tp:taxon-name-part> <tp:taxon-name-part taxon-name-part-type="subspecies" reg="typica">typica</tp:taxon-name-part></tp:taxon-name></italic>, <italic><tp:taxon-name><tp:taxon-name-part taxon-name-part-type="genus" reg="Mysidium">Mysidium</tp:taxon-name-part> <tp:taxon-name-part taxon-name-part-type="species" reg="antillarum">antillarum</tp:taxon-name-part></tp:taxon-name></italic>, <italic><tp:taxon-name><tp:taxon-name-part taxon-name-part-type="genus" reg="Mysidium">M.</tp:taxon-name-part> <tp:taxon-name-part taxon-name-part-type="species" reg="columbiae">columbiae</tp:taxon-name-part></tp:taxon-name></italic>, <italic><tp:taxon-name><tp:taxon-name-part taxon-name-part-type="genus" reg="Mysidium">M.</tp:taxon-name-part> <tp:taxon-name-part taxon-name-part-type="species" reg="integrum">integrum</tp:taxon-name-part></tp:taxon-name></italic>, <italic><tp:taxon-name><tp:taxon-name-part taxon-name-part-type="genus" reg="Mysidium">M.</tp:taxon-name-part> <tp:taxon-name-part taxon-name-part-type="species" reg="triangulare">triangulare</tp:taxon-name-part></tp:taxon-name></italic>, <italic><tp:taxon-name><tp:taxon-name-part taxon-name-part-type="genus" reg="Parvimysis">Parvimysis</tp:taxon-name-part> <tp:taxon-name-part taxon-name-part-type="species" reg="laminata">laminata</tp:taxon-name-part></tp:taxon-name></italic>, <italic><tp:taxon-name><tp:taxon-name-part taxon-name-part-type="genus" reg="Parvimysis">P.</tp:taxon-name-part> <tp:taxon-name-part taxon-name-part-type="species" reg="brattegardi">brattegardi</tp:taxon-name-part></tp:taxon-name></italic></td></tr><tr><td rowspan="1" colspan="1">
                  <bold>18</bold>
                </td><td rowspan="1" colspan="1">Caribbean, Leeward Antilles, Curaçao, Playa Lagun</td><td rowspan="1" colspan="1">
                  <named-content xmlns:xlink="http://www.w3.org/1999/xlink" content-type="dwc:verbatimCoordinates" xlink:type="simple">12°19.09'N, 69°09.07'W</named-content>
                </td><td rowspan="1" colspan="1">5</td><td rowspan="1" colspan="1">28 Aug. 1997, day</td><td rowspan="1" colspan="1">Above sand inside small marine cave, leg. Peter Wirtz</td><td rowspan="1" colspan="1">
                  <italic>
                    <tp:taxon-name><tp:taxon-name-part taxon-name-part-type="genus" reg="Mysidium">Mysidium</tp:taxon-name-part> <tp:taxon-name-part taxon-name-part-type="species" reg="cubanense">cubanense</tp:taxon-name-part></tp:taxon-name>
                  </italic>
                </td></tr><tr><td rowspan="1" colspan="1">
                  <bold>19</bold>
                </td><td rowspan="1" colspan="1">Caribbean, Leeward Antilles, Curaçao, Playa Lagun</td><td rowspan="1" colspan="1">
                  <named-content xmlns:xlink="http://www.w3.org/1999/xlink" content-type="dwc:verbatimCoordinates" xlink:type="simple">12°19.10'N, 69°09.12'W</named-content>
                </td><td rowspan="1" colspan="1">5</td><td rowspan="1" colspan="1">28 Aug. 1997, day</td><td rowspan="1" colspan="1">Inside marine cave, leg. Peter Wirtz</td><td rowspan="1" colspan="1">
                  <italic>
                    <tp:taxon-name><tp:taxon-name-part taxon-name-part-type="genus" reg="Parvimysis">Parvimysis</tp:taxon-name-part> <tp:taxon-name-part taxon-name-part-type="species" reg="laminata">laminata</tp:taxon-name-part></tp:taxon-name>
                    <tp:taxon-name><tp:taxon-name-part taxon-name-part-type="genus" reg="Heteromysis">Heteromysis</tp:taxon-name-part> <tp:taxon-name-part taxon-name-part-type="species" reg="bermudensis">bermudensis</tp:taxon-name-part></tp:taxon-name>
                  </italic>
                </td></tr><tr><td rowspan="1" colspan="1">
                  <bold>20</bold>
                </td><td rowspan="1" colspan="1">Caribbean, Greater Antilles, S-Jamaica, Portland Ridge / Parish Claredon, Jackson Bay Cave</td><td rowspan="1" colspan="1">
                  <named-content xmlns:xlink="http://www.w3.org/1999/xlink" content-type="dwc:verbatimCoordinates" xlink:type="simple">17°44.11'N, 77°13.40'W</named-content>
                </td><td rowspan="1" colspan="1">–</td><td rowspan="1" colspan="1">Mar. 1995, day</td><td rowspan="1" colspan="1">200 m from cave entrance, 4 <abbrev xmlns:xlink="http://www.w3.org/1999/xlink" xlink:title="practical salinity units" xlink:type="simple">psu</abbrev>, leg. C.D. Schubart, don. Wulf C. Kobusch</td><td rowspan="1" colspan="1">
                  <italic>
                    <tp:taxon-name><tp:taxon-name-part taxon-name-part-type="genus" reg="Antromysis">Antromysis</tp:taxon-name-part> <tp:taxon-name-part taxon-name-part-type="species" reg="peckorum">peckorum</tp:taxon-name-part></tp:taxon-name>
                  </italic>
                </td></tr><tr><td rowspan="1" colspan="1">
                  <bold>21</bold>
                </td><td rowspan="1" colspan="1">Bahamas, Long Island, ≈260 km to the southeast of the type locality, Stevens</td><td rowspan="1" colspan="1">this island at, <named-content xmlns:xlink="http://www.w3.org/1999/xlink" content-type="dwc:verbatimCoordinates" xlink:type="simple">23°04.5'N, 75°01.2'W</named-content></td><td rowspan="1" colspan="1">45</td><td rowspan="1" colspan="1">9 Jan. 2005</td><td rowspan="1" colspan="1">Submarine cave, don. Kenneth Meland</td><td rowspan="1" colspan="1">
                  <italic>
                    <tp:taxon-name><tp:taxon-name-part taxon-name-part-type="genus" reg="Palaumysis">Palaumysis</tp:taxon-name-part> <tp:taxon-name-part taxon-name-part-type="species" reg="bahamensis">bahamensis</tp:taxon-name-part></tp:taxon-name>
                  </italic>
                </td></tr><tr><td rowspan="1" colspan="1">
                  <bold>22</bold>
                </td><td rowspan="1" colspan="1">Caribbean coast of Cuba, Isla de Pinos = Isla de la Juventud, Cueva de los Murciélagos (Bat Cave), sea distance 1500 m</td><td rowspan="1" colspan="1">this island at, <named-content xmlns:xlink="http://www.w3.org/1999/xlink" content-type="dwc:verbatimCoordinates" xlink:type="simple">21°45.00'N, 82°49.20'W</named-content></td><td rowspan="1" colspan="1">–</td><td rowspan="1" colspan="1">23 Mar. 1973</td><td rowspan="1" colspan="1">Brackish water, leg. Christian Juberthie and Nicasio Viña (Cubano-Romanian Speleological Expedition)</td><td rowspan="1" colspan="1">
                  <italic>
                    <tp:taxon-name><tp:taxon-name-part taxon-name-part-type="genus" reg="Antromysis">Antromysis</tp:taxon-name-part> <tp:taxon-name-part taxon-name-part-type="species" reg="juberthiei">juberthiei</tp:taxon-name-part></tp:taxon-name>
                  </italic>
                </td></tr><tr><td rowspan="1" colspan="1">
                  <bold>23</bold>
                </td><td rowspan="1" colspan="1">Caribbean coast of Cuba, Península de Zapata, El Brinco Cave</td><td rowspan="1" colspan="1">
                  <named-content xmlns:xlink="http://www.w3.org/1999/xlink" content-type="dwc:verbatimCoordinates" xlink:type="simple">22°04.54'N, 81°03.37'W</named-content>
                </td><td rowspan="1" colspan="1">–</td><td rowspan="1" colspan="1">29 Nov. 2014</td><td rowspan="1" colspan="1">Anchialine cave with entrance ≈390 m landwards Playa Girón, leg. Alejandro Martinez Garcia</td><td rowspan="1" colspan="1"><italic><tp:taxon-name><tp:taxon-name-part taxon-name-part-type="genus" reg="Palaumysis">Palaumysis</tp:taxon-name-part> <tp:taxon-name-part taxon-name-part-type="species" reg="antillensis">antillensis</tp:taxon-name-part></tp:taxon-name></italic> sp. nov.</td></tr><tr><td rowspan="1" colspan="1">
                  <bold>24</bold>
                </td><td rowspan="1" colspan="1">Caribbean coast of Cuba, Cueva Juanelo Piedra, brackish water lake in anchialine cave 5 km north of the Caribbean coast</td><td rowspan="1" colspan="1">
                  <named-content xmlns:xlink="http://www.w3.org/1999/xlink" content-type="dwc:verbatimCoordinates" xlink:type="simple">22°43.80'N, 82°24.42'W</named-content>
                </td><td rowspan="1" colspan="1">–</td><td rowspan="1" colspan="1">22 Nov. 1970</td><td rowspan="1" colspan="1">Leg. Traian Orghidan, Christian Juberthie, Nicasio Viña and Carlos Fundora (Cubano-Romanian Speleological Expedition)</td><td rowspan="1" colspan="1">
                  <italic>
                    <tp:taxon-name><tp:taxon-name-part taxon-name-part-type="genus" reg="Antromysis">Antromysis</tp:taxon-name-part> <tp:taxon-name-part taxon-name-part-type="species" reg="cubanica">cubanica</tp:taxon-name-part></tp:taxon-name>
                  </italic>
                </td></tr><tr><td rowspan="1" colspan="1">
                  <bold>25</bold>
                </td><td rowspan="1" colspan="1">Gulf of Mexico coast of Cuba, Playa La Habana; in front of Cuban Institute of Oceanology</td><td rowspan="1" colspan="1">estimated, <named-content xmlns:xlink="http://www.w3.org/1999/xlink" content-type="dwc:verbatimCoordinates" xlink:type="simple">23°07.24'N, 82°26.61'W</named-content></td><td rowspan="1" colspan="1">26</td><td rowspan="1" colspan="1">22 Jan. 1968</td><td rowspan="1" colspan="1">From sponges in stands of corals, marine, leg. Mihai Băcescu</td><td rowspan="1" colspan="1">
                  <italic>
                    <tp:taxon-name><tp:taxon-name-part taxon-name-part-type="genus" reg="Heteromysis">Heteromysis</tp:taxon-name-part> <tp:taxon-name-part taxon-name-part-type="species" reg="spongicola">spongicola</tp:taxon-name-part></tp:taxon-name>
                  </italic>
                </td></tr><tr><td rowspan="1" colspan="1">
                  <bold>26</bold>
                </td><td rowspan="1" colspan="1">Gulf of Mexico coast of Cuba, in front of Marine Research Center - Ciudad Habana</td><td rowspan="1" colspan="1">
                  <named-content xmlns:xlink="http://www.w3.org/1999/xlink" content-type="dwc:verbatimCoordinates" xlink:type="simple">23°08.00'N, 82°20.00'W</named-content>
                </td><td rowspan="1" colspan="1">13</td><td rowspan="1" colspan="1">13 May 1983</td><td rowspan="1" colspan="1">At the entrance of a small marine cave, leg. Manolo Ortiz, det. Mihai Băcescu</td><td rowspan="1" colspan="1">
                  <italic>
                    <tp:taxon-name><tp:taxon-name-part taxon-name-part-type="genus" reg="Mysidium">Mysidium</tp:taxon-name-part> <tp:taxon-name-part taxon-name-part-type="species" reg="cubanense">cubanense</tp:taxon-name-part></tp:taxon-name>
                  </italic>
                </td></tr><tr><td rowspan="1" colspan="1">
                  <bold>27</bold>
                </td><td rowspan="1" colspan="1">Mexico, Yucatán, 1.3 km S of Tecoh, Grutas de Tzab-Nah</td><td rowspan="1" colspan="1">
                  <named-content xmlns:xlink="http://www.w3.org/1999/xlink" content-type="dwc:verbatimCoordinates" xlink:type="simple">20°43.83'N, 89°28.47'W</named-content>
                </td><td rowspan="1" colspan="1">–</td><td rowspan="1" colspan="1">22 Apr. 1973</td><td rowspan="1" colspan="1">Anchialine cave; leg. J. Reddell &amp; D. McKenzie</td><td rowspan="1" colspan="1">
                  <italic>
                    <tp:taxon-name><tp:taxon-name-part taxon-name-part-type="genus" reg="Antromysis">Antromysis</tp:taxon-name-part> <tp:taxon-name-part taxon-name-part-type="species" reg="cenotensis">cenotensis</tp:taxon-name-part></tp:taxon-name>
                  </italic>
                </td></tr><tr><td rowspan="1" colspan="1">
                  <bold>28</bold>
                </td><td rowspan="1" colspan="1">Bermuda, Castle Grotto</td><td rowspan="1" colspan="1">
                  <named-content xmlns:xlink="http://www.w3.org/1999/xlink" content-type="dwc:verbatimCoordinates" xlink:type="simple">32°21.22'N, 64°42.84'W</named-content>
                </td><td rowspan="1" colspan="1">0.5</td><td rowspan="1" colspan="1">20 July 1982</td><td rowspan="1" colspan="1">Submarine cave, leg. T.M. Iliffe</td><td rowspan="1" colspan="1">
                  <italic>
                    <tp:taxon-name><tp:taxon-name-part taxon-name-part-type="genus" reg="Platyops">Platyops</tp:taxon-name-part> <tp:taxon-name-part taxon-name-part-type="species" reg="sterreri">sterreri</tp:taxon-name-part></tp:taxon-name>
                  </italic>
                </td></tr><tr><td rowspan="1" colspan="1">
                  <bold>29</bold>
                </td><td rowspan="1" colspan="1">Bermuda, Walsingham Cave</td><td rowspan="1" colspan="1">
                  <named-content xmlns:xlink="http://www.w3.org/1999/xlink" content-type="dwc:verbatimCoordinates" xlink:type="simple">32°20.91'N, 64°42.63'W</named-content>
                </td><td rowspan="1" colspan="1">0.5</td><td rowspan="1" colspan="1">17 Feb. 1982</td><td rowspan="1" colspan="1">Leg. T.M. Iliffe</td><td rowspan="1" colspan="1">
                  <italic>
                    <tp:taxon-name><tp:taxon-name-part taxon-name-part-type="genus" reg="Platyops">Platyops</tp:taxon-name-part> <tp:taxon-name-part taxon-name-part-type="species" reg="sterreri">sterreri</tp:taxon-name-part></tp:taxon-name>
                  </italic>
                </td></tr><tr><td rowspan="1" colspan="1">
                  <bold>30</bold>
                </td><td rowspan="1" colspan="1">Bermuda, Green Bay Cave</td><td rowspan="1" colspan="1">
                  <named-content xmlns:xlink="http://www.w3.org/1999/xlink" content-type="dwc:verbatimCoordinates" xlink:type="simple">32°19.62'N, 64°44.39'W</named-content>
                </td><td rowspan="1" colspan="1">15</td><td rowspan="1" colspan="1">31 Jan. 1984</td><td rowspan="1" colspan="1">Taken with hand net from bottom silt in the ‘Desert’, leg. T.M. Iliffe</td><td rowspan="1" colspan="1">
                  <italic>
                    <tp:taxon-name><tp:taxon-name-part taxon-name-part-type="genus" reg="Bermudamysis">Bermudamysis</tp:taxon-name-part> <tp:taxon-name-part taxon-name-part-type="species" reg="speluncola">speluncola</tp:taxon-name-part></tp:taxon-name>
                  </italic>
                </td></tr><tr><td rowspan="1" colspan="1">
                  <bold>31</bold>
                </td><td rowspan="1" colspan="1">Bermuda, Green Bay Cave</td><td rowspan="1" colspan="1">
                  <named-content xmlns:xlink="http://www.w3.org/1999/xlink" content-type="dwc:verbatimCoordinates" xlink:type="simple">32°19.62'N, 64°44.39'W</named-content>
                </td><td rowspan="1" colspan="1">15–18</td><td rowspan="1" colspan="1">28 Nov. 2000</td><td rowspan="1" colspan="1">Collected with plankton net from surface of silty sediments of Desert Room to the left of the Rat Trap, leg. T.M. Iliffe</td><td rowspan="1" colspan="1">
                  <italic>
                    <tp:taxon-name><tp:taxon-name-part taxon-name-part-type="genus" reg="Bermudamysis">Bermudamysis</tp:taxon-name-part> <tp:taxon-name-part taxon-name-part-type="species" reg="speluncola">speluncola</tp:taxon-name-part></tp:taxon-name>
                  </italic>
                </td></tr><tr><td rowspan="1" colspan="1">
                  <bold>32</bold>
                </td><td rowspan="1" colspan="1">Bermuda, Palm Cave</td><td rowspan="1" colspan="1">
                  <named-content xmlns:xlink="http://www.w3.org/1999/xlink" content-type="dwc:verbatimCoordinates" xlink:type="simple">32°20.77'N, 64°42.76'W</named-content>
                </td><td rowspan="1" colspan="1">16</td><td rowspan="1" colspan="1">13–16 Mar. 1982</td><td rowspan="1" colspan="1">Sampled with hand net from bottom silt in the Palm Cave Room, leg. T.M. Iliffe</td><td rowspan="1" colspan="1">
                  <italic>
                    <tp:taxon-name><tp:taxon-name-part taxon-name-part-type="genus" reg="Bermudamysis">Bermudamysis</tp:taxon-name-part> <tp:taxon-name-part taxon-name-part-type="species" reg="speluncola">speluncola</tp:taxon-name-part></tp:taxon-name>
                  </italic>
                </td></tr><tr><td rowspan="1" colspan="1">
                  <bold>33</bold>
                </td><td rowspan="1" colspan="1">Bermuda, Cherry Pit Cave</td><td rowspan="1" colspan="1">
                  <named-content xmlns:xlink="http://www.w3.org/1999/xlink" content-type="dwc:verbatimCoordinates" xlink:type="simple">32°20.73'N, 64°42.64'W</named-content>
                </td><td rowspan="1" colspan="1">8–12</td><td rowspan="1" colspan="1">12 Jan. 1984</td><td rowspan="1" colspan="1">Leg. T.M. Iliffe</td><td rowspan="1" colspan="1">
                  <italic>
                    <tp:taxon-name><tp:taxon-name-part taxon-name-part-type="genus" reg="Bermudamysis">Bermudamysis</tp:taxon-name-part> <tp:taxon-name-part taxon-name-part-type="species" reg="speluncola">speluncola</tp:taxon-name-part></tp:taxon-name>
                  </italic>
                </td></tr><tr><td rowspan="1" colspan="1">
                  <bold>34</bold>
                </td><td rowspan="1" colspan="1">Bermuda, Hamilton Parish, Deep Blue Cave</td><td rowspan="1" colspan="1">
                  <named-content xmlns:xlink="http://www.w3.org/1999/xlink" content-type="dwc:verbatimCoordinates" xlink:type="simple">32°20.90'N, 64°42.69'W</named-content>
                </td><td rowspan="1" colspan="1">6–15</td><td rowspan="1" colspan="1">1 Dec. 2000</td><td rowspan="1" colspan="1">Collected from surface of silty sediments and scraping of rock walls of main cavern, leg. T.M. Iliffe</td><td rowspan="1" colspan="1">
                  <italic>
                    <tp:taxon-name><tp:taxon-name-part taxon-name-part-type="genus" reg="Bermudamysis">Bermudamysis</tp:taxon-name-part> <tp:taxon-name-part taxon-name-part-type="species" reg="speluncola">speluncola</tp:taxon-name-part></tp:taxon-name>
                  </italic>
                </td></tr><tr><td rowspan="1" colspan="1">
                  <bold>35</bold>
                </td><td rowspan="1" colspan="1">Bermuda, Hamilton Parish, Grenadier Pool</td><td rowspan="1" colspan="1">
                  <named-content xmlns:xlink="http://www.w3.org/1999/xlink" content-type="dwc:verbatimCoordinates" xlink:type="simple">32°21.16'N, 64°43.15'W</named-content>
                </td><td rowspan="1" colspan="1">3–6</td><td rowspan="1" colspan="1">2 Dec. 2000</td><td rowspan="1" colspan="1">28 <abbrev xmlns:xlink="http://www.w3.org/1999/xlink" xlink:title="practical salinity units" xlink:type="simple">psu</abbrev>; mysids collected from water column of open pool and cavern, swimming in swarms in the water column, leg. T.M. Iliffe</td><td rowspan="1" colspan="1">
                  <italic>
                    <tp:taxon-name><tp:taxon-name-part taxon-name-part-type="genus" reg="Bermudamysis">Bermudamysis</tp:taxon-name-part> <tp:taxon-name-part taxon-name-part-type="species" reg="speluncola">speluncola</tp:taxon-name-part></tp:taxon-name>
                  </italic>
                </td></tr><tr><td rowspan="1" colspan="1">
                  <bold>36</bold>
                </td><td rowspan="1" colspan="1">Micronesia, Palau Archipelago, Koror Island, submarine Chandelier Cave</td><td rowspan="1" colspan="1">
                  <named-content xmlns:xlink="http://www.w3.org/1999/xlink" content-type="dwc:verbatimCoordinates" xlink:type="simple">07°20.45'N, 134°27.04'E</named-content>
                </td><td rowspan="1" colspan="1">10</td><td rowspan="1" colspan="1">8 Feb. 1985</td><td rowspan="1" colspan="1">Leg. T.M. Iliffe and D. Williams</td><td rowspan="1" colspan="1">
                  <italic>
                    <tp:taxon-name><tp:taxon-name-part taxon-name-part-type="genus" reg="Palaumysis">Palaumysis</tp:taxon-name-part> <tp:taxon-name-part taxon-name-part-type="species" reg="simonae">simonae</tp:taxon-name-part></tp:taxon-name>
                  </italic>
                </td></tr><tr><td rowspan="1" colspan="1">
                  <bold>37</bold>
                </td><td rowspan="1" colspan="1">Micronesia, Palau Archipelago, near Ngeruktabel Island, unnamed cave near Soft Coral Arch</td><td rowspan="1" colspan="1">
                  <named-content xmlns:xlink="http://www.w3.org/1999/xlink" content-type="dwc:verbatimCoordinates" xlink:type="simple">07°16.04'N, 134°22.96'E</named-content>
                </td><td rowspan="1" colspan="1">12</td><td rowspan="1" colspan="1">31 May 2002</td><td rowspan="1" colspan="1">Diver-operated hand net, leg. Sammy de Grave, don. Kenneth Meland</td><td rowspan="1" colspan="1">
                  <italic>
                    <tp:taxon-name><tp:taxon-name-part taxon-name-part-type="genus" reg="Palaumysis">Palaumysis</tp:taxon-name-part> <tp:taxon-name-part taxon-name-part-type="species" reg="simonae">simonae</tp:taxon-name-part></tp:taxon-name>
                  </italic>
                </td></tr><tr><td rowspan="1" colspan="1">
                  <bold>38</bold>
                </td><td rowspan="1" colspan="1">Micronesia, Palau Archipelago, unnamed island near Ngeruktabel Island, Ishura Cave</td><td rowspan="1" colspan="1">
                  <named-content xmlns:xlink="http://www.w3.org/1999/xlink" content-type="dwc:verbatimCoordinates" xlink:type="simple">07°14.61'N, 134°22.07'E</named-content>
                </td><td rowspan="1" colspan="1">7.5–2</td><td rowspan="1" colspan="1">24 Dec. 2001</td><td rowspan="1" colspan="1">Diver-operated hand net, leg. Tomoki Kase, don. Yukio Hanamura</td><td rowspan="1" colspan="1">
                  <italic>
                    <tp:taxon-name><tp:taxon-name-part taxon-name-part-type="genus" reg="Palaumysis">Palaumysis</tp:taxon-name-part> <tp:taxon-name-part taxon-name-part-type="species" reg="simonae">simonae</tp:taxon-name-part></tp:taxon-name>
                  </italic>
                </td></tr></tbody></table></table-wrap><fig id="F31" position="float" orientation="portrait"><object-id xmlns:xlink="http://www.w3.org/1999/xlink" content-type="doi" xlink:type="simple">10.3897/zookeys.1283.169111.figure31</object-id><object-id xmlns:xlink="http://www.w3.org/1999/xlink" content-type="arpha" xlink:type="simple">33ACE12D-E314-5A98-AE7A-2D5F0F65C212</object-id><label>Figure 31.</label><caption><p>Male habitus, eye and thoracopod 3 in <italic><tp:taxon-name><tp:taxon-name-part taxon-name-part-type="genus" reg="Platyops">Platyops</tp:taxon-name-part> <tp:taxon-name-part taxon-name-part-type="species" reg="sterreri">sterreri</tp:taxon-name-part></tp:taxon-name></italic> Băcescu &amp; Iliffe ♂ from Cathedral Cave in Guadeloupe. <bold>A</bold>. Habitus, lateral, most thoracopods broken, object artificially separated from background; <bold>B</bold>. Thoracic endopod 3; <bold>C</bold>. Left eye, dorsal; <bold>D</bold>. Cephalic area, dorsal.</p></caption><graphic xmlns:xlink="http://www.w3.org/1999/xlink" xlink:href="zookeys-1283-093_article-169111__-g031.jpg" id="oo_1694739.jpg" position="float" orientation="portrait" xlink:type="simple"><uri content-type="original_file" xlink:type="simple">https://binary.pensoft.net/fig/1694739</uri></graphic></fig><fig id="F23" position="float" orientation="portrait"><object-id xmlns:xlink="http://www.w3.org/1999/xlink" content-type="doi" xlink:type="simple">10.3897/zookeys.1283.169111.figure23</object-id><object-id xmlns:xlink="http://www.w3.org/1999/xlink" content-type="arpha" xlink:type="simple">7DBE8F1E-00AD-549D-AE7A-8341D07131A3</object-id><label>Figure 23.</label><caption><p>Anterior alimentary tract and carapace in <italic><tp:taxon-name><tp:taxon-name-part taxon-name-part-type="genus" reg="Palaumysis">Palaumysis</tp:taxon-name-part> <tp:taxon-name-part taxon-name-part-type="species" reg="antillensis">antillensis</tp:taxon-name-part></tp:taxon-name></italic> sp. nov. adult paratypes from <bold>A–D</bold>. Cathedral Cave in Guadeloupe and <bold>E</bold>. Full Moon Cave in Bequia. <bold>A</bold>. Lateral view on carapace and anterior half of alimentary tract in ♂, dashed lines enhance contours of carapace, material somewhat malformed by pressure exerted by cover glass, lower-case labels indicate anterior lateralia (<italic>al</italic>), carapace (<italic>ca</italic>), cervical sulcus (<italic>cs</italic>), dorsolateral infolding (<italic>di</italic>), foregut (<italic>fg</italic>), labrum (<italic>lb</italic>), mandible (<italic>md</italic>), midgut (<italic>mg</italic>), mouth opening (<italic>mo</italic>), esophagus (<italic>oe</italic>), post-cervical part of carapace (<italic>pca</italic>), primary cardiac filter (<italic>pf</italic>), posterior lateralia (<italic>pl</italic>) and superolaterale (<italic>sl</italic>); <bold>B</bold>. Spines of dorsolateral infoldings (<italic>di</italic>); <bold>C</bold>. Spines of anterior lateralia (<italic>al</italic>); <bold>D</bold>. Spines of posterior lateralia (<italic>pl</italic>); <bold>E</bold>. Carapace expanded on slide, ♀, dorsal view, underneath lying foregut plus part of midgut largely out of focus, lower dashed lines enhance proximal margin of projecting portions of carapace, object artificially separated from background.</p></caption><graphic xmlns:xlink="http://www.w3.org/1999/xlink" xlink:href="zookeys-1283-093_article-169111__-g023.jpg" id="oo_1694693.jpg" position="float" orientation="portrait" xlink:type="simple"><uri content-type="original_file" xlink:type="simple">https://binary.pensoft.net/fig/1694693</uri></graphic></fig><fig id="F10" position="float" orientation="portrait"><object-id xmlns:xlink="http://www.w3.org/1999/xlink" content-type="doi" xlink:type="simple">10.3897/zookeys.1283.169111.figure10</object-id><object-id xmlns:xlink="http://www.w3.org/1999/xlink" content-type="arpha" xlink:type="simple">DABEBB8C-CAB8-50F3-8625-5FC4051FCBD9</object-id><label>Figure 10.</label><caption><p>Distribution of the species of <bold>A, K, L</bold>. <tp:taxon-name><tp:taxon-name-part taxon-name-part-type="tribe" reg="Mysidetini">Mysidetini</tp:taxon-name-part></tp:taxon-name>; <bold>B, D–H</bold>. <tp:taxon-name><tp:taxon-name-part taxon-name-part-type="tribe" reg="Heteromysini">Heteromysini</tp:taxon-name-part></tp:taxon-name>; <bold>C, I, J</bold>. <tp:taxon-name><tp:taxon-name-part taxon-name-part-type="subfamily" reg="Palaumysinae">Palaumysinae</tp:taxon-name-part></tp:taxon-name> in marine caves of the Caribbean and adjacent areas. Coinciding points slightly displaced.</p></caption><graphic xmlns:xlink="http://www.w3.org/1999/xlink" xlink:href="zookeys-1283-093_article-169111__-g010.jpg" id="oo_1694680.jpg" position="float" orientation="portrait" xlink:type="simple"><uri content-type="original_file" xlink:type="simple">https://binary.pensoft.net/fig/1694680</uri></graphic></fig></tp:treatment-sec><ref-list><ref id="B110"><mixed-citation xmlns:xlink="http://www.w3.org/1999/xlink" xlink:type="simple">Shimomura M, Fujita Y (2020) A new species of the genus <italic><tp:taxon-name><tp:taxon-name-part taxon-name-part-type="genus">Heteromysoides</tp:taxon-name-part></tp:taxon-name></italic> Băcescu, 1968 (<tp:taxon-name><tp:taxon-name-part taxon-name-part-type="subphylum">Crustacea</tp:taxon-name-part></tp:taxon-name>: <tp:taxon-name><tp:taxon-name-part taxon-name-part-type="order">Mysida</tp:taxon-name-part></tp:taxon-name>) from a submarine cave on Kumejima Island, Ryukyu Islands, southwestern Japan. Proceedings of the Biological Society of Washington 133(1): 49–58. <ext-link xlink:href="10.2988/20-00004" ext-link-type="doi" xlink:type="simple">https://doi.org/10.2988/20-00004</ext-link></mixed-citation></ref><ref id="B50"><mixed-citation xmlns:xlink="http://www.w3.org/1999/xlink" xlink:type="simple">Hanamura Y, Kase T (2001b) A new species of <italic><tp:taxon-name><tp:taxon-name-part taxon-name-part-type="genus">Heteromysoides</tp:taxon-name-part></tp:taxon-name></italic> (<tp:taxon-name><tp:taxon-name-part taxon-name-part-type="order">Mysidacea</tp:taxon-name-part></tp:taxon-name>: <tp:taxon-name><tp:taxon-name-part taxon-name-part-type="family">Mysidae</tp:taxon-name-part></tp:taxon-name>) from submarine caves of Okinawa, southwestern Japan, with a key to the world species. Crustacean Research 30: 65–71. <ext-link xlink:href="10.18353/crustacea.30.0_65" ext-link-type="doi" xlink:type="simple">https://doi.org/10.18353/crustacea.30.0_65</ext-link></mixed-citation></ref><ref id="B53"><mixed-citation xmlns:xlink="http://www.w3.org/1999/xlink" xlink:type="simple">Hanamura Y, Kase T (2004) <italic><tp:taxon-name><tp:taxon-name-part taxon-name-part-type="genus">Heteromysoides</tp:taxon-name-part></tp:taxon-name></italic> (<tp:taxon-name><tp:taxon-name-part taxon-name-part-type="subphylum">Crustacea</tp:taxon-name-part></tp:taxon-name>: <tp:taxon-name><tp:taxon-name-part taxon-name-part-type="order">Mysidacea</tp:taxon-name-part></tp:taxon-name>: <tp:taxon-name><tp:taxon-name-part taxon-name-part-type="tribe">Heteromysini</tp:taxon-name-part></tp:taxon-name>) from a submarine cave on Grand Cayman, the Caribbean Sea: descriptions of a new and a rare species. Journal of Natural History 38(17): 2145–2152. <ext-link xlink:href="10.1080/00222930310001625914" ext-link-type="doi" xlink:type="simple">https://doi.org/10.1080/00222930310001625914</ext-link></mixed-citation></ref><ref id="B95"><mixed-citation xmlns:xlink="http://www.w3.org/1999/xlink" xlink:type="simple">Pesce GL, Juberthie-Jupeau L, Passelaigue F (1994) <tp:taxon-name><tp:taxon-name-part taxon-name-part-type="order">Mysidacea</tp:taxon-name-part></tp:taxon-name>. In: Juberthie C, Decu V (Eds) Encyclopaedia Biospeologica. Société Internationale de Biospéologie, Bucharest, 113–119.</mixed-citation></ref><ref id="B125"><mixed-citation xmlns:xlink="http://www.w3.org/1999/xlink" xlink:type="simple">Wittmann KJ, Ariani AP (2019) Amazonia versus Pontocaspis: a key to understanding the mineral composition of mysid statoliths (<tp:taxon-name><tp:taxon-name-part taxon-name-part-type="subphylum">Crustacea</tp:taxon-name-part></tp:taxon-name>: <tp:taxon-name><tp:taxon-name-part taxon-name-part-type="order">Mysida</tp:taxon-name-part></tp:taxon-name>). Biogeographia – The Journal of Integrative Biogeography 34: 1–15, suppl.: 1–34. <ext-link xlink:href="10.21426/B634142438" ext-link-type="doi" xlink:type="simple">https://doi.org/10.21426/B634142438</ext-link></mixed-citation></ref><ref id="B38"><mixed-citation xmlns:xlink="http://www.w3.org/1999/xlink" xlink:type="simple">Daneliya ME (2021) On the mysid crustacean genus <italic><tp:taxon-name><tp:taxon-name-part taxon-name-part-type="genus">Heteromysis</tp:taxon-name-part></tp:taxon-name></italic> (<tp:taxon-name><tp:taxon-name-part taxon-name-part-type="family">Mysidae</tp:taxon-name-part></tp:taxon-name>: <tp:taxon-name><tp:taxon-name-part taxon-name-part-type="subfamily">Heteromysinae</tp:taxon-name-part></tp:taxon-name>) of the Tasman Sea, with notes on the tribe <tp:taxon-name><tp:taxon-name-part taxon-name-part-type="tribe">Heteromysini</tp:taxon-name-part></tp:taxon-name>. Records of the Australian Museum 73(1): 1–50. <ext-link xlink:href="10.3853/j.2201-4349.73.2021.1737" ext-link-type="doi" xlink:type="simple">https://doi.org/10.3853/j.2201-4349.73.2021.1737</ext-link></mixed-citation></ref><ref id="B64"><mixed-citation xmlns:xlink="http://www.w3.org/1999/xlink" xlink:type="simple">Iliffe TM, Calderón-Gutiérrez F (2021) Bermuda’s Walsingham Caves: A global hotspot for anchialine stygobionts. Diversity 13(8): e352. <ext-link xlink:href="10.3390/d13080352" ext-link-type="doi" xlink:type="simple">https://doi.org/10.3390/d13080352</ext-link></mixed-citation></ref><ref id="B122"><mixed-citation xmlns:xlink="http://www.w3.org/1999/xlink" xlink:type="simple">Wittmann KJ (2023) Evidence and Modification of Non-Visual Eyestalk Organs in Troglobiont <tp:taxon-name><tp:taxon-name-part taxon-name-part-type="order">Mysida</tp:taxon-name-part></tp:taxon-name> and <tp:taxon-name><tp:taxon-name-part taxon-name-part-type="order">Stygiomysida</tp:taxon-name-part></tp:taxon-name> (<tp:taxon-name><tp:taxon-name-part taxon-name-part-type="subphylum">Crustacea</tp:taxon-name-part></tp:taxon-name>). <tp:taxon-name><tp:taxon-name-part taxon-name-part-type="phylum">Arthropoda</tp:taxon-name-part></tp:taxon-name> 1(4): 432–450. [+ suppl.] <ext-link xlink:href="10.3390/arthropoda1040019" ext-link-type="doi" xlink:type="simple">https://doi.org/10.3390/arthropoda1040019</ext-link></mixed-citation></ref><ref id="B96"><mixed-citation xmlns:xlink="http://www.w3.org/1999/xlink" xlink:type="simple">Petrescu I, Wittmann KJ (2009) Catalogue of the <tp:taxon-name><tp:taxon-name-part taxon-name-part-type="order">Mysida</tp:taxon-name-part></tp:taxon-name> type collection (<tp:taxon-name><tp:taxon-name-part taxon-name-part-type="subphylum">Crustacea</tp:taxon-name-part></tp:taxon-name>: <tp:taxon-name><tp:taxon-name-part taxon-name-part-type="superorder">Peracarida</tp:taxon-name-part></tp:taxon-name>) from the "Grigore Antipa” National Museum of Natural History (Bucureşti). Travaux du Muséum National d’Histoire Naturelle «Grigore Antipa» 52: 53–72. <ext-link xlink:href="10.2478/v10191-010-0008-5" ext-link-type="doi" xlink:type="simple">https://doi.org/10.2478/v10191-010-0008-5</ext-link></mixed-citation></ref><ref id="B4"><mixed-citation xmlns:xlink="http://www.w3.org/1999/xlink" xlink:type="simple">Băcescu M, Iliffe TM (1986a) <italic><tp:taxon-name><tp:taxon-name-part taxon-name-part-type="genus">Bermudamysis</tp:taxon-name-part></tp:taxon-name></italic> g.n., <italic><tp:taxon-name><tp:taxon-name-part taxon-name-part-type="genus">Platyops</tp:taxon-name-part></tp:taxon-name></italic> g.n. and other mysids from Bermudian caves. Stygologia 2(1–2): 93–104.</mixed-citation></ref></ref-list></tp:taxon-treatment>
