# Supplementary material for: Biodiversity, complete inventory, taxonomy and keys to the species of Mysidae (Crustacea, Mysida) from marine caves of the Caribbean with revision of three genera and description of three new species
Source: Zookeys. 2026 Jun 24;1283:93–204. doi: 10.3897/zookeys.1283.169111 (PMC13324533; doi:10.3897/zookeys.1283.169111)
Supplement: XML Treatment for Bermudamysis [file zookeys.1283.169111-treatment30.xml]

<!DOCTYPE tp:taxon-treatment
  PUBLIC "-//TaxonX//DTD Taxonomic Treatment Publishing DTD v0 20100105//EN" "tax-treatment-NSO.dtd">
<tp:taxon-treatment xmlns:tp="http://www.plazi.org/taxpub"><tp:treatment-meta><kwd-group><label>Taxon classification</label><kwd>
                <named-content content-type="kingdom">Animalia</named-content>
              </kwd><kwd>
                <named-content content-type="order">Mysida</named-content>
              </kwd><kwd>
                <named-content content-type="family">Mysidae</named-content>
              </kwd></kwd-group><mixed-citation publication-type="journal"><person-group><name><surname>Wittmann</surname><given-names>Karl J.</given-names></name><name><surname>Chevaldonné</surname><given-names>Pierre</given-names></name></person-group><article-title>Biodiversity, complete inventory, taxonomy and keys to the species of <tp:taxon-name><tp:taxon-name-part taxon-name-part-type="family" reg="Mysidae">Mysidae</tp:taxon-name-part></tp:taxon-name> (<tp:taxon-name><tp:taxon-name-part taxon-name-part-type="subphylum" reg="Crustacea">Crustacea</tp:taxon-name-part></tp:taxon-name>, <tp:taxon-name><tp:taxon-name-part taxon-name-part-type="order" reg="Mysida">Mysida</tp:taxon-name-part></tp:taxon-name>) from marine caves of the Caribbean with revision of three genera and description of three new species</article-title><source>Zookeys</source><day>24</day><month>06</month><year>2026</year><volume>1283</volume><fpage>93</fpage><lpage>204</lpage><pub-id pub-id-type="doi">10.3897/zookeys.1283.169111</pub-id></mixed-citation></tp:treatment-meta><tp:nomenclature><label>Genus</label><tp:taxon-name><object-id xmlns:xlink="http://www.w3.org/1999/xlink" content-type="arpha" xlink:type="simple">9C4048EB-BF75-57A8-BA9C-4F77C8C10E7D</object-id>
                		<tp:taxon-name-part taxon-name-part-type="genus" reg="Bermudamysis">Bermudamysis</tp:taxon-name-part>
                	</tp:taxon-name><tp:taxon-authority>Băcescu &amp; Iliffe, 1986</tp:taxon-authority><xref ref-type="fig" rid="F33">Figs 33</xref><xref ref-type="fig" rid="F34">, 34</xref><xref ref-type="fig" rid="F35">, 35</xref><xref ref-type="fig" rid="F36">, 36</xref><xref ref-type="fig" rid="F37">, 37</xref><xref ref-type="fig" rid="F38">, 38</xref><xref ref-type="fig" rid="F39">, 39</xref><xref ref-type="fig" rid="F40">, 40</xref><xref ref-type="fig" rid="F41">, 41</xref><xref ref-type="fig" rid="F42">, 42</xref><tp:nomenclature-citation-list><tp:nomenclature-citation><tp:taxon-name>
                  <tp:taxon-name-part taxon-name-part-type="genus" reg="Bermudamysis">Bermudamysis</tp:taxon-name-part>
                </tp:taxon-name><comment> Băcescu &amp; Iliffe, 1986a: 95, 96 (definition, short description); <xref ref-type="bibr" rid="B61">Iliffe 1992a</xref>: 623 (in list of anchialine taxa); <xref ref-type="bibr" rid="B95">Pesce et al. 1994</xref>: 117 (in list of subterranean taxa); <xref ref-type="bibr" rid="B85">Nouvel et al. 1999</xref>: 79 (morphology, taxonomy, in list of genera); <xref ref-type="bibr" rid="B106">San Vicente and Monniot 2014</xref>: 333, 341 (taxonomy, in key); <xref ref-type="bibr" rid="B131">Wittmann et al. 2014</xref>: 324, 341 (taxonomy, biogeography, transfer to <tp:taxon-name><tp:taxon-name-part taxon-name-part-type="tribe" reg="Mysidetini">Mysidetini</tp:taxon-name-part></tp:taxon-name>); <xref ref-type="bibr" rid="B38">Daneliya 2021</xref>: 6 (taxonomy, claimed transfer to <tp:taxon-name><tp:taxon-name-part taxon-name-part-type="tribe" reg="Heteromysini">Heteromysini</tp:taxon-name-part></tp:taxon-name>).</comment></tp:nomenclature-citation></tp:nomenclature-citation-list></tp:nomenclature><tp:treatment-sec sec-type="Type species"><title>Type species.</title><p><italic><tp:taxon-name><tp:taxon-name-part taxon-name-part-type="genus" reg="Bermudamysis">Bermudamysis</tp:taxon-name-part> <tp:taxon-name-part taxon-name-part-type="species" reg="speluncola">speluncola</tp:taxon-name-part></tp:taxon-name></italic> Băcescu &amp; Iliffe, 1986, by monotypy.</p></tp:treatment-sec><tp:treatment-sec sec-type="Species inventory"><title>Species inventory.</title><p><italic><tp:taxon-name><tp:taxon-name-part taxon-name-part-type="genus" reg="Bermudamysis">Bermudamysis</tp:taxon-name-part> <tp:taxon-name-part taxon-name-part-type="species" reg="speluncola">speluncola</tp:taxon-name-part></tp:taxon-name></italic> from Bermuda and <italic><tp:taxon-name><tp:taxon-name-part taxon-name-part-type="genus" reg="Bermudamysis">B.</tp:taxon-name-part> <tp:taxon-name-part taxon-name-part-type="species" reg="caribbaea">caribbaea</tp:taxon-name-part></tp:taxon-name></italic> sp. nov. from islands of the Lesser Antilles are described below and given in key to species.</p></tp:treatment-sec><tp:treatment-sec sec-type="Revised diagnosis"><title>Revised diagnosis.</title><p>Designed for inclusion of the below-described <italic><tp:taxon-name><tp:taxon-name-part taxon-name-part-type="genus" reg="Bermudamysis">B.</tp:taxon-name-part> <tp:taxon-name-part taxon-name-part-type="species" reg="caribbaea">caribbaea</tp:taxon-name-part></tp:taxon-name></italic> sp. nov. and underlining differences from the genus <italic><tp:taxon-name><tp:taxon-name-part taxon-name-part-type="genus" reg="Mysidetes">Mysidetes</tp:taxon-name-part></tp:taxon-name></italic> Holt &amp; Tattersall, 1906: <tp:taxon-name><tp:taxon-name-part taxon-name-part-type="tribe" reg="Mysidetini">Mysidetini</tp:taxon-name-part></tp:taxon-name> with well-developed eyes; antennal scale setose all around, with small apical segment, no spines, no teeth; thoracic endopod 3 normal, non-prehensile, its carpopropodus with 2–4 segments, endopods 4–8 with 3- to 6-segmented carpopropodus; female sympod 6 with vestigial oostegite; marsupial chamber formed by oostegites from sympods 7–8; penes tube-like, &lt;1/4 <abbrev xmlns:xlink="http://www.w3.org/1999/xlink" xlink:title="body length in mm" xlink:type="simple">BL</abbrev>; pleopods non-dimorphic, reduced to unsegmented setose plates with inconspicuous rudiments of pseudobranchial lobes, no spines, no teeth; distal portion of pleopods 1–4 not longer than basal portion marked by the pseudobranchial rudiments; uropods setose all around, no spines; telson terminally incised; cleft with laminae (plus one small spine subterminally on each side in the type species); lateral and terminal margins of telson with spines, no setae; nauplioid larvae with smooth cuticle all around, no cercopods.</p></tp:treatment-sec><tp:treatment-sec sec-type="Remarks"><title>Remarks.</title><p>As already discussed above for <italic><tp:taxon-name><tp:taxon-name-part taxon-name-part-type="genus" reg="Platyops">Platyops</tp:taxon-name-part></tp:taxon-name></italic>, <xref ref-type="bibr" rid="B131">Wittmann et al. (2014)</xref> placed <italic><tp:taxon-name><tp:taxon-name-part taxon-name-part-type="genus" reg="Bermudamysis">Bermudamysis</tp:taxon-name-part></tp:taxon-name></italic> within the tribe <tp:taxon-name><tp:taxon-name-part taxon-name-part-type="tribe" reg="Mysidetini">Mysidetini</tp:taxon-name-part></tp:taxon-name> mainly based on the non-prehensile structure of thoracic endopod 3. <xref ref-type="bibr" rid="B38">Daneliya (2021)</xref> transferred <italic><tp:taxon-name><tp:taxon-name-part taxon-name-part-type="genus" reg="Bermudamysis">Bermudamysis</tp:taxon-name-part></tp:taxon-name></italic> to the <tp:taxon-name><tp:taxon-name-part taxon-name-part-type="tribe" reg="Heteromysini">Heteromysini</tp:taxon-name-part></tp:taxon-name> by valuating a 2-segmented carpopropodus of thoracic endopod 3 rather than the (more complex) prehensile structure in <tp:taxon-name><tp:taxon-name-part taxon-name-part-type="tribe" reg="Heteromysini">Heteromysini</tp:taxon-name-part></tp:taxon-name> as decisive. However, <xref ref-type="bibr" rid="B4">Băcescu and Iliffe (1986a)</xref> had indicated a 2-segmented carpopropodus 3 only in drawing (fig. 1G) but a 3-segmented carpopropodus (expressed as “4-segmented tarsus”) in text (p. 97) upon original description of the type species <italic><tp:taxon-name><tp:taxon-name-part taxon-name-part-type="genus" reg="Bermudamysis">B.</tp:taxon-name-part> <tp:taxon-name-part taxon-name-part-type="species" reg="speluncola">speluncola</tp:taxon-name-part></tp:taxon-name></italic>. The different numbers are due to individual variability as confirmed by present findings of 2- to 3-segmented carpopropodites 3 in the type specimens. In addition, the here-described <italic><tp:taxon-name><tp:taxon-name-part taxon-name-part-type="genus" reg="Bermudamysis">B.</tp:taxon-name-part> <tp:taxon-name-part taxon-name-part-type="species" reg="caribbaea">caribbaea</tp:taxon-name-part></tp:taxon-name></italic> sp. nov. has 3- to 4-segmented carpopropodites 3. This indicates that segmental numbers of carpopropodites are more variable (as expected) in serial pediform endopods compared with stand-alone prehensile endopods. Consequently, <italic><tp:taxon-name><tp:taxon-name-part taxon-name-part-type="genus" reg="Bermudamysis">Bermudamysis</tp:taxon-name-part></tp:taxon-name></italic> is here retransferred to the <tp:taxon-name><tp:taxon-name-part taxon-name-part-type="tribe" reg="Mysidetini">Mysidetini</tp:taxon-name-part></tp:taxon-name>.</p><p><xref ref-type="bibr" rid="B4">Băcescu and Iliffe (1986a)</xref> provided a short diagnosis of the genus <italic><tp:taxon-name><tp:taxon-name-part taxon-name-part-type="genus" reg="Bermudamysis">Bermudamysis</tp:taxon-name-part></tp:taxon-name></italic>, regarding the marsupium by stating “Two marsupial laminae with 2 or 4 eggs, ....” and stating for the type species <italic><tp:taxon-name><tp:taxon-name-part taxon-name-part-type="genus" reg="Bermudamysis">B.</tp:taxon-name-part> <tp:taxon-name-part taxon-name-part-type="species" reg="speluncola">speluncola</tp:taxon-name-part></tp:taxon-name></italic> “It is provided with only 1 pair of oostegites and bears 2 or 4 genital produces”. The counts of oostegites are revised by the present findings (Fig. <xref ref-type="fig" rid="F36">36B–D</xref>) of two pairs of fully functional oostegites (as in most <tp:taxon-name><tp:taxon-name-part taxon-name-part-type="family" reg="Mysidae">Mysidae</tp:taxon-name-part></tp:taxon-name>) plus one pair of vestigial oostegites in the type specimens.</p><p>According to the above-revised diagnosis the genus <italic><tp:taxon-name><tp:taxon-name-part taxon-name-part-type="genus" reg="Bermudamysis">Bermudamysis</tp:taxon-name-part></tp:taxon-name></italic> differs from the genus <italic><tp:taxon-name><tp:taxon-name-part taxon-name-part-type="genus" reg="Mysidetes">Mysidetes</tp:taxon-name-part></tp:taxon-name></italic> by shorter pleopods 1–4 in both sexes, nauplioid larvae without cercopods, and by the combination of shorter penes, carpopropodus of thoracic endopods 3–8 with fewer segments and endopod of uropods without spines.</p></tp:treatment-sec><tp:treatment-sec><!--Section generated to contain objects referenced in tp:taxon-treatment.--><fig id="F33" position="float" orientation="portrait"><object-id xmlns:xlink="http://www.w3.org/1999/xlink" content-type="doi" xlink:type="simple">10.3897/zookeys.1283.169111.figure33</object-id><object-id xmlns:xlink="http://www.w3.org/1999/xlink" content-type="arpha" xlink:type="simple">D2D93790-BE90-5CBD-9928-70562A2A0FCD</object-id><label>Figure 33.</label><caption><p>Habitus of <italic><tp:taxon-name><tp:taxon-name-part taxon-name-part-type="genus" reg="Bermudamysis">Bermudamysis</tp:taxon-name-part> <tp:taxon-name-part taxon-name-part-type="species" reg="speluncola">speluncola</tp:taxon-name-part></tp:taxon-name></italic> Băcescu &amp; Iliffe, from Bermuda. <bold>A</bold>. Lectotype from Green Bay Cave and <bold>B–D</bold>. Non-types from Grenadier Pool. <bold>A</bold>. ♀ with nauplioid larvae, obliquely lateral; <bold>B</bold>. Another ♀, dorsal; <bold>C</bold>. ♂, dorsal; <bold>D</bold>. Cephalothorax of another ♂, lateral. <bold>A–D</bold>. Objects artificially separated from background.</p></caption><graphic xmlns:xlink="http://www.w3.org/1999/xlink" xlink:href="zookeys-1283-093_article-169111__-g033.jpg" id="oo_1694699.jpg" position="float" orientation="portrait" xlink:type="simple"><uri content-type="original_file" xlink:type="simple">https://binary.pensoft.net/fig/1694699</uri></graphic></fig><fig id="F34" position="float" orientation="portrait"><object-id xmlns:xlink="http://www.w3.org/1999/xlink" content-type="doi" xlink:type="simple">10.3897/zookeys.1283.169111.figure34</object-id><object-id xmlns:xlink="http://www.w3.org/1999/xlink" content-type="arpha" xlink:type="simple">6584B9C3-A353-5D1F-9966-56E66CBC6026</object-id><label>Figure 34.</label><caption><p>Antennae and telson in <italic><tp:taxon-name><tp:taxon-name-part taxon-name-part-type="genus" reg="Bermudamysis">Bermudamysis</tp:taxon-name-part> <tp:taxon-name-part taxon-name-part-type="species" reg="speluncola">speluncola</tp:taxon-name-part></tp:taxon-name></italic> Băcescu &amp; Iliffe material from Grenadier Pool in Bermuda. <bold>A</bold>. Right male antennula, dorsal; <bold>B</bold>. Left antenna with end sac of antennal gland, dorsal, setae omitted from antennal scale; <bold>C</bold>. Telson, dorsal.</p></caption><graphic xmlns:xlink="http://www.w3.org/1999/xlink" xlink:href="zookeys-1283-093_article-169111__-g034.jpg" id="oo_1694700.jpg" position="float" orientation="portrait" xlink:type="simple"><uri content-type="original_file" xlink:type="simple">https://binary.pensoft.net/fig/1694700</uri></graphic></fig><fig id="F35" position="float" orientation="portrait"><object-id xmlns:xlink="http://www.w3.org/1999/xlink" content-type="doi" xlink:type="simple">10.3897/zookeys.1283.169111.figure35</object-id><object-id xmlns:xlink="http://www.w3.org/1999/xlink" content-type="arpha" xlink:type="simple">0ADCD74C-288B-5D53-8504-451BCFD0B035</object-id><label>Figure 35.</label><caption><p>Thoracic endopods 3, 4, 7, 8 and penis in <italic><tp:taxon-name><tp:taxon-name-part taxon-name-part-type="genus" reg="Bermudamysis">Bermudamysis</tp:taxon-name-part> <tp:taxon-name-part taxon-name-part-type="species" reg="speluncola">speluncola</tp:taxon-name-part></tp:taxon-name></italic> Băcescu &amp; Iliffe adults from Grenadier Pool in Bermuda. <bold>A</bold>. Endopod 3 from praeischium to dactylus in ♀; <bold>B</bold>. Detail of (<bold>A</bold>) showing proximally spiny paradactylar seta; <bold>C–E</bold>. Endopods 4, 7, 8 in ♂; <bold>F</bold>. Penis.</p></caption><graphic xmlns:xlink="http://www.w3.org/1999/xlink" xlink:href="zookeys-1283-093_article-169111__-g035.jpg" id="oo_1694701.jpg" position="float" orientation="portrait" xlink:type="simple"><uri content-type="original_file" xlink:type="simple">https://binary.pensoft.net/fig/1694701</uri></graphic></fig><fig id="F36" position="float" orientation="portrait"><object-id xmlns:xlink="http://www.w3.org/1999/xlink" content-type="doi" xlink:type="simple">10.3897/zookeys.1283.169111.figure36</object-id><object-id xmlns:xlink="http://www.w3.org/1999/xlink" content-type="arpha" xlink:type="simple">0A71A6CA-324F-56F6-B841-FECD3537B2B5</object-id><label>Figure 36.</label><caption><p>Eye, marsupium and pleon in <italic><tp:taxon-name><tp:taxon-name-part taxon-name-part-type="genus" reg="Bermudamysis">Bermudamysis</tp:taxon-name-part> <tp:taxon-name-part taxon-name-part-type="species" reg="speluncola">speluncola</tp:taxon-name-part></tp:taxon-name></italic> Băcescu &amp; Iliffe adults from Grenadier Pool in Bermuda. <bold>A</bold>. Eye of ♂, dorsal, arrow points to <abbrev xmlns:xlink="http://www.w3.org/1999/xlink" xlink:title="Organ of Bellonci" xlink:type="simple">OB</abbrev>, object artificially separated from background; <bold>B</bold>. Vestigial oostegite 1 from thoracic sympod 6, both terminal setae marginally at focus; <bold>C</bold>. Oostegite 2 from sympod 7 with egg attached, outer = lateral aspect; <bold>D</bold>. Oostegite 3 from sympod 8, inner = mesial aspect; <bold>E</bold>. Pleon of ♀, dorsal view with focus on muscle tissue inside pleomeres, arrows point to paramedian pairs of muscle structures visible as near-pentagonal images inside pleomeres 1–3. <bold>A–E</bold>. Materials expanded on slide.</p></caption><graphic xmlns:xlink="http://www.w3.org/1999/xlink" xlink:href="zookeys-1283-093_article-169111__-g036.jpg" id="oo_1694702.jpg" position="float" orientation="portrait" xlink:type="simple"><uri content-type="original_file" xlink:type="simple">https://binary.pensoft.net/fig/1694702</uri></graphic></fig><fig id="F37" position="float" orientation="portrait"><object-id xmlns:xlink="http://www.w3.org/1999/xlink" content-type="doi" xlink:type="simple">10.3897/zookeys.1283.169111.figure37</object-id><object-id xmlns:xlink="http://www.w3.org/1999/xlink" content-type="arpha" xlink:type="simple">B78B1BB3-9AED-5D02-B7C7-F60A7D190F32</object-id><label>Figure 37.</label><caption><p>Habitus and eyes in <italic><tp:taxon-name><tp:taxon-name-part taxon-name-part-type="genus" reg="Bermudamysis">Bermudamysis</tp:taxon-name-part> <tp:taxon-name-part taxon-name-part-type="species" reg="caribbaea">caribbaea</tp:taxon-name-part></tp:taxon-name></italic> sp. nov. adult types from Barracuda Cave in Guadeloupe. <bold>A</bold>. Paratype ♀, dorsal aspect; <bold>B</bold>. Allotype ♀ with nauplioid larvae in the brood pouch, lateral; <bold>C</bold>. Eyes of paratype ♂, dorsal, arrows point to <abbrev xmlns:xlink="http://www.w3.org/1999/xlink" xlink:title="Organ of Bellonci" xlink:type="simple">OB</abbrev>; <bold>D</bold>. Habitus of holotype ♂, lateral, arrow points to tip of right penis, numerals indicate thoracic endopods 7 and 8. Objects artificially separated from background.</p></caption><graphic xmlns:xlink="http://www.w3.org/1999/xlink" xlink:href="zookeys-1283-093_article-169111__-g037.jpg" id="oo_1694703.jpg" position="float" orientation="portrait" xlink:type="simple"><uri content-type="original_file" xlink:type="simple">https://binary.pensoft.net/fig/1694703</uri></graphic></fig><fig id="F38" position="float" orientation="portrait"><object-id xmlns:xlink="http://www.w3.org/1999/xlink" content-type="doi" xlink:type="simple">10.3897/zookeys.1283.169111.figure38</object-id><object-id xmlns:xlink="http://www.w3.org/1999/xlink" content-type="arpha" xlink:type="simple">D942A696-7428-5F79-9A48-2F30A757D213</object-id><label>Figure 38.</label><caption><p>Carapace and part of cephalic appendages in <italic><tp:taxon-name><tp:taxon-name-part taxon-name-part-type="genus" reg="Bermudamysis">Bermudamysis</tp:taxon-name-part> <tp:taxon-name-part taxon-name-part-type="species" reg="caribbaea">caribbaea</tp:taxon-name-part></tp:taxon-name></italic> sp. nov., adult paratypes from Barracuda Cave in Guadeloupe. <bold>A</bold>. Left male antennula, dorsal; <bold>B</bold>. Right female antennula, ventral; <bold>C</bold>. Right antenna with antennal gland, ♂, dorsal, setae omitted from antennal scale; <bold>D</bold>. Carapace expanded on slide, ♀, dorsal; <bold>E, F</bold>. Details of (<bold>D</bold>) showing cervical (<bold>E</bold>) and caudal (<bold>F</bold>) pore groups; <bold>G</bold>. Labrum, aboral; <bold>H</bold>. Labium, obliquely lateral; <bold>I</bold>. Maxillula, caudal.</p></caption><graphic xmlns:xlink="http://www.w3.org/1999/xlink" xlink:href="zookeys-1283-093_article-169111__-g038.jpg" id="oo_1694704.jpg" position="float" orientation="portrait" xlink:type="simple"><uri content-type="original_file" xlink:type="simple">https://binary.pensoft.net/fig/1694704</uri></graphic></fig><fig id="F39" position="float" orientation="portrait"><object-id xmlns:xlink="http://www.w3.org/1999/xlink" content-type="doi" xlink:type="simple">10.3897/zookeys.1283.169111.figure39</object-id><object-id xmlns:xlink="http://www.w3.org/1999/xlink" content-type="arpha" xlink:type="simple">3DF6B93E-D792-57D0-A8AD-B4BC88D673CE</object-id><label>Figure 39.</label><caption><p>Mouthparts, marsupium and tail fan in <italic><tp:taxon-name><tp:taxon-name-part taxon-name-part-type="genus" reg="Bermudamysis">Bermudamysis</tp:taxon-name-part> <tp:taxon-name-part taxon-name-part-type="species" reg="caribbaea">caribbaea</tp:taxon-name-part></tp:taxon-name></italic> sp. nov. adult paratypes from Barracuda Cave in Guadeloupe. <bold>A</bold>. Right mandible with palpus, caudal; <bold>B</bold>. Masticatory part of right mandible, caudal; <bold>C</bold>. Masticatory part of left mandible, rostral; <bold>D</bold>. Maxilla, rostral; <bold>E, F</bold>. Oostegites 1 and 2 expanded on slide, inner (mesial) aspect; <bold>G</bold>. Caudal margin of pleon, left lateral aspect; <bold>H</bold>. Left uropods, dorsal, setae omitted; <bold>I</bold>. Telson, ventral.</p></caption><graphic xmlns:xlink="http://www.w3.org/1999/xlink" xlink:href="zookeys-1283-093_article-169111__-g039.jpg" id="oo_1694705.jpg" position="float" orientation="portrait" xlink:type="simple"><uri content-type="original_file" xlink:type="simple">https://binary.pensoft.net/fig/1694705</uri></graphic></fig><fig id="F40" position="float" orientation="portrait"><object-id xmlns:xlink="http://www.w3.org/1999/xlink" content-type="doi" xlink:type="simple">10.3897/zookeys.1283.169111.figure40</object-id><object-id xmlns:xlink="http://www.w3.org/1999/xlink" content-type="arpha" xlink:type="simple">59A70DC4-87BA-5CAA-8CFF-B0F7EE9A2C38</object-id><label>Figure 40.</label><caption><p>Foregut of <italic><tp:taxon-name><tp:taxon-name-part taxon-name-part-type="genus" reg="Bermudamysis">Bermudamysis</tp:taxon-name-part> <tp:taxon-name-part taxon-name-part-type="species" reg="caribbaea">caribbaea</tp:taxon-name-part></tp:taxon-name></italic> sp. nov. paratype ♂ from Barracuda Cave in Guadeloupe. <bold>A</bold>. Somewhat malformed foregut, dorsal, object artificially separated from background, lower case labels indicate anterior lateralia (<italic>al</italic>), dorsolateral infolding (<italic>di</italic>), midgut (<italic>mg</italic>), posterior lateralia (<italic>pl</italic>) and storage space (<italic>sp</italic>); <bold>B, C</bold>. Spines of anterior lateralia; <bold>D</bold>. Spine group of posterior lateralia; <bold>E</bold>. Spine group of dorsolateral infolding.</p></caption><graphic xmlns:xlink="http://www.w3.org/1999/xlink" xlink:href="zookeys-1283-093_article-169111__-g040.jpg" id="oo_1694706.jpg" position="float" orientation="portrait" xlink:type="simple"><uri content-type="original_file" xlink:type="simple">https://binary.pensoft.net/fig/1694706</uri></graphic></fig><fig id="F41" position="float" orientation="portrait"><object-id xmlns:xlink="http://www.w3.org/1999/xlink" content-type="doi" xlink:type="simple">10.3897/zookeys.1283.169111.figure41</object-id><object-id xmlns:xlink="http://www.w3.org/1999/xlink" content-type="arpha" xlink:type="simple">CB12D024-0D70-53A8-A18E-A9CC368E8DF4</object-id><label>Figure 41.</label><caption><p>Thoracopods 1–4, 7, 8 and penis of <italic><tp:taxon-name><tp:taxon-name-part taxon-name-part-type="genus" reg="Bermudamysis">Bermudamysis</tp:taxon-name-part> <tp:taxon-name-part taxon-name-part-type="species" reg="caribbaea">caribbaea</tp:taxon-name-part></tp:taxon-name></italic> sp. nov. adult paratypes from Barracuda Cave in Guadeloupe. <bold>A</bold>. Endopod 1 with part of sympod, rostral; <bold>B</bold>. Detail of (<bold>A</bold>) showing dactylus with nail; <bold>C</bold>. Thoracopod 2; <bold>D</bold>. Endopod 3 from praeischium to dactylus; <bold>E</bold>. Detail of (<bold>D</bold>) showing dactylus with nail; <bold>F</bold>. Detail of (<bold>D</bold>) showing proximally spiny seta on proximal segment of carpopropodus; <bold>G</bold>. Endopod 4; <bold>H</bold>. Detail of (<bold>G</bold>) showing basally spiny paradactylar seta; <bold>I</bold>. Endopod 7; <bold>J</bold>. Endopod 8 from praeischium to dactylus; <bold>K</bold>. Penis. <bold>B, E</bold>. Setae omitted from dactylus.</p></caption><graphic xmlns:xlink="http://www.w3.org/1999/xlink" xlink:href="zookeys-1283-093_article-169111__-g041.jpg" id="oo_1694707.jpg" position="float" orientation="portrait" xlink:type="simple"><uri content-type="original_file" xlink:type="simple">https://binary.pensoft.net/fig/1694707</uri></graphic></fig><fig id="F42" position="float" orientation="portrait"><object-id xmlns:xlink="http://www.w3.org/1999/xlink" content-type="doi" xlink:type="simple">10.3897/zookeys.1283.169111.figure42</object-id><object-id xmlns:xlink="http://www.w3.org/1999/xlink" content-type="arpha" xlink:type="simple">4F2A1749-EA50-5259-85DF-C993CB5E85D9</object-id><label>Figure 42.</label><caption><p>Pleopods of <italic><tp:taxon-name><tp:taxon-name-part taxon-name-part-type="genus" reg="Bermudamysis">Bermudamysis</tp:taxon-name-part> <tp:taxon-name-part taxon-name-part-type="species" reg="caribbaea">caribbaea</tp:taxon-name-part></tp:taxon-name></italic> sp. nov. adult paratypes from Barracuda Cave in Guadeloupe. <bold>A–C</bold>. Female pleopods 1, 4, 5, ventral = lateral aspect; <bold>D–H</bold>. Male pleopods 1–5, ventral = lateral aspect.</p></caption><graphic xmlns:xlink="http://www.w3.org/1999/xlink" xlink:href="zookeys-1283-093_article-169111__-g042.jpg" id="oo_1694708.jpg" position="float" orientation="portrait" xlink:type="simple"><uri content-type="original_file" xlink:type="simple">https://binary.pensoft.net/fig/1694708</uri></graphic></fig></tp:treatment-sec><ref-list><ref id="B61"><mixed-citation xmlns:xlink="http://www.w3.org/1999/xlink" xlink:type="simple">Iliffe TM (1992a) Anchialine cave biology. In: Camacho AI (Ed.) The Natural History of Biospeleology. Monografias Museo nacional de Ciencias naturales. Consejo superior de Investigaciones cientificas, 614–636.</mixed-citation></ref><ref id="B95"><mixed-citation xmlns:xlink="http://www.w3.org/1999/xlink" xlink:type="simple">Pesce GL, Juberthie-Jupeau L, Passelaigue F (1994) <tp:taxon-name><tp:taxon-name-part taxon-name-part-type="order">Mysidacea</tp:taxon-name-part></tp:taxon-name>. In: Juberthie C, Decu V (Eds) Encyclopaedia Biospeologica. Société Internationale de Biospéologie, Bucharest, 113–119.</mixed-citation></ref><ref id="B85"><mixed-citation xmlns:xlink="http://www.w3.org/1999/xlink" xlink:type="simple">Nouvel H, Casanova J-P, Lagardère J-P (1999) 4. Ordre des Mysidacés (<tp:taxon-name><tp:taxon-name-part taxon-name-part-type="order">Mysidacea</tp:taxon-name-part></tp:taxon-name> Boas 1883). In: Forest J (Ed.) Traité de Zoologie (Tome VII). Crustacés. Fasc. IIIA. Crustacés Péracarides. Mémoires de l'Institut Océanographique, Monaco 19: 39–86.</mixed-citation></ref><ref id="B106"><mixed-citation xmlns:xlink="http://www.w3.org/1999/xlink" xlink:type="simple">San Vicente C, Monniot F (2014) The ascidian-associated mysid <italic><tp:taxon-name><tp:taxon-name-part taxon-name-part-type="genus">Corellamysis</tp:taxon-name-part> <tp:taxon-name-part taxon-name-part-type="species">eltanina</tp:taxon-name-part></tp:taxon-name></italic> gen.nov., sp.nov. (<tp:taxon-name><tp:taxon-name-part taxon-name-part-type="order">Mysida</tp:taxon-name-part></tp:taxon-name>, <tp:taxon-name><tp:taxon-name-part taxon-name-part-type="family">Mysidae</tp:taxon-name-part></tp:taxon-name>, <tp:taxon-name><tp:taxon-name-part taxon-name-part-type="subfamily">Heteromysinae</tp:taxon-name-part></tp:taxon-name>): a new symbiotic relationship from the Southern Ocean. Zootaxa 3780(2): 323–346. <ext-link xlink:href="10.11646/zootaxa.3780.2.6" ext-link-type="doi" xlink:type="simple">https://doi.org/10.11646/zootaxa.3780.2.6</ext-link></mixed-citation></ref><ref id="B131"><mixed-citation xmlns:xlink="http://www.w3.org/1999/xlink" xlink:type="simple">Wittmann KJ, Ariani AP, Lagardère J-P (2014) Chapter 54. Orders <tp:taxon-name><tp:taxon-name-part taxon-name-part-type="order">Lophogastrida</tp:taxon-name-part></tp:taxon-name> Boas, 1883, <tp:taxon-name><tp:taxon-name-part taxon-name-part-type="order">Stygiomysida</tp:taxon-name-part></tp:taxon-name> Tchindonova, 1981, and <tp:taxon-name><tp:taxon-name-part taxon-name-part-type="order">Mysida</tp:taxon-name-part></tp:taxon-name> Boas, 1883 (also known collectively as <tp:taxon-name><tp:taxon-name-part taxon-name-part-type="order">Mysidacea</tp:taxon-name-part></tp:taxon-name>). In: Vaupel Klein JC von, Charmantier-Daures M, Schram FR (Eds) Treatise on Zoology - Anatomy, Taxonomy, Biology. The <tp:taxon-name><tp:taxon-name-part taxon-name-part-type="subphylum">Crustacea</tp:taxon-name-part></tp:taxon-name>. Revised and updated, as well as extended from the Traité de Zoologie. Koninklijke Brill NV, Leiden, 4B: 189–396. [colour plates 404–406.] <ext-link xlink:href="10.1163/9789004264939_006" ext-link-type="doi" xlink:type="simple">https://doi.org/10.1163/9789004264939_006</ext-link></mixed-citation></ref><ref id="B38"><mixed-citation xmlns:xlink="http://www.w3.org/1999/xlink" xlink:type="simple">Daneliya ME (2021) On the mysid crustacean genus <italic><tp:taxon-name><tp:taxon-name-part taxon-name-part-type="genus">Heteromysis</tp:taxon-name-part></tp:taxon-name></italic> (<tp:taxon-name><tp:taxon-name-part taxon-name-part-type="family">Mysidae</tp:taxon-name-part></tp:taxon-name>: <tp:taxon-name><tp:taxon-name-part taxon-name-part-type="subfamily">Heteromysinae</tp:taxon-name-part></tp:taxon-name>) of the Tasman Sea, with notes on the tribe <tp:taxon-name><tp:taxon-name-part taxon-name-part-type="tribe">Heteromysini</tp:taxon-name-part></tp:taxon-name>. Records of the Australian Museum 73(1): 1–50. <ext-link xlink:href="10.3853/j.2201-4349.73.2021.1737" ext-link-type="doi" xlink:type="simple">https://doi.org/10.3853/j.2201-4349.73.2021.1737</ext-link></mixed-citation></ref><ref id="B4"><mixed-citation xmlns:xlink="http://www.w3.org/1999/xlink" xlink:type="simple">Băcescu M, Iliffe TM (1986a) <italic><tp:taxon-name><tp:taxon-name-part taxon-name-part-type="genus">Bermudamysis</tp:taxon-name-part></tp:taxon-name></italic> g.n., <italic><tp:taxon-name><tp:taxon-name-part taxon-name-part-type="genus">Platyops</tp:taxon-name-part></tp:taxon-name></italic> g.n. and other mysids from Bermudian caves. Stygologia 2(1–2): 93–104.</mixed-citation></ref></ref-list></tp:taxon-treatment>
