# Supplementary material for: Biodiversity, complete inventory, taxonomy and keys to the species of Mysidae (Crustacea, Mysida) from marine caves of the Caribbean with revision of three genera and description of three new species
Source: Zookeys. 2026 Jun 24;1283:93–204. doi: 10.3897/zookeys.1283.169111 (PMC13324533; doi:10.3897/zookeys.1283.169111)
Supplement: XML Treatment for Bermudamysis caribbaea [file zookeys.1283.169111-treatment32.xml]

<!DOCTYPE tp:taxon-treatment
  PUBLIC "-//TaxonX//DTD Taxonomic Treatment Publishing DTD v0 20100105//EN" "tax-treatment-NSO.dtd">
<tp:taxon-treatment xmlns:tp="http://www.plazi.org/taxpub"><tp:treatment-meta><kwd-group><label>Taxon classification</label><kwd>
                <named-content content-type="kingdom">Animalia</named-content>
              </kwd><kwd>
                <named-content content-type="order">Mysida</named-content>
              </kwd><kwd>
                <named-content content-type="family">Mysidae</named-content>
              </kwd></kwd-group><mixed-citation publication-type="journal"><person-group><name><surname>Wittmann</surname><given-names>Karl J.</given-names></name><name><surname>Chevaldonné</surname><given-names>Pierre</given-names></name></person-group><article-title>Biodiversity, complete inventory, taxonomy and keys to the species of <tp:taxon-name><tp:taxon-name-part taxon-name-part-type="family" reg="Mysidae">Mysidae</tp:taxon-name-part></tp:taxon-name> (<tp:taxon-name><tp:taxon-name-part taxon-name-part-type="subphylum" reg="Crustacea">Crustacea</tp:taxon-name-part></tp:taxon-name>, <tp:taxon-name><tp:taxon-name-part taxon-name-part-type="order" reg="Mysida">Mysida</tp:taxon-name-part></tp:taxon-name>) from marine caves of the Caribbean with revision of three genera and description of three new species</article-title><source>Zookeys</source><day>24</day><month>06</month><year>2026</year><volume>1283</volume><fpage>93</fpage><lpage>204</lpage><pub-id pub-id-type="doi">10.3897/zookeys.1283.169111</pub-id></mixed-citation></tp:treatment-meta><tp:nomenclature><tp:taxon-name><object-id xmlns:xlink="http://www.w3.org/1999/xlink" content-type="arpha" xlink:type="simple">7E0C1A66-4EF4-521E-895D-AA0284FBA20A</object-id>
                		<tp:taxon-name-part taxon-name-part-type="genus" reg="Bermudamysis">Bermudamysis</tp:taxon-name-part> <tp:taxon-name-part taxon-name-part-type="species" reg="caribbaea">caribbaea</tp:taxon-name-part>
                	
                		<object-id xmlns:xlink="http://www.w3.org/1999/xlink" content-type="zoobank" xlink:type="simple">https://zoobank.org/669B8C63-DAF1-4C14-A1E2-2FE0E33594FC</object-id>
                	</tp:taxon-name><tp:taxon-status xmlns:xlink="http://www.w3.org/1999/xlink" xlink:type="simple">sp. nov.</tp:taxon-status><xref ref-type="fig" rid="F37">Figs 37</xref><xref ref-type="fig" rid="F38">, 38</xref><xref ref-type="fig" rid="F39">, 39</xref><xref ref-type="fig" rid="F40">, 40</xref><xref ref-type="fig" rid="F41">, 41</xref><xref ref-type="fig" rid="F42">, 42</xref></tp:nomenclature><tp:treatment-sec sec-type="Type material"><title>Type material.</title><p>All types from Lesser Antilles — <bold>Guadeloupe</bold>, Barracuda Cave (Station 11) • <bold><italic>holotype</italic></bold>, ♂ ad. (<abbrev xmlns:xlink="http://www.w3.org/1999/xlink" xlink:title="body length in mm" xlink:type="simple">BL</abbrev> = 2.6 mm; <named-content xmlns:xlink="http://www.w3.org/1999/xlink" content-type="dwc:institutional_code" xlink:title="Naturhistorisches Museum Wien" xlink:href="https://scientific-collections.gbif.org/institution/37a95137-fb12-4e75-b35c-ffc6e5af94f9" xlink:type="simple">NHMW</named-content>-ZOO-CR-31410) • <bold><italic>allotype</italic></bold>, ♀ ad. (<abbrev xmlns:xlink="http://www.w3.org/1999/xlink" xlink:title="body length in mm" xlink:type="simple">BL</abbrev> = 3.2 mm; <named-content xmlns:xlink="http://www.w3.org/1999/xlink" content-type="dwc:institutional_code" xlink:title="MNHN - Museum national d'Histoire naturelle" xlink:href="https://scientific-collections.gbif.org/institution/6a6ac6c5-1b8a-48db-91a2-f8661274ff80" xlink:type="simple">MNHN</named-content>-IU-2025-2825) • <bold><italic>paratypes</italic></bold>, 1 ♀ ad., 1 ♂ ad. (<named-content xmlns:xlink="http://www.w3.org/1999/xlink" content-type="dwc:institutional_code" xlink:title="MNHN - Museum national d'Histoire naturelle" xlink:href="https://scientific-collections.gbif.org/institution/6a6ac6c5-1b8a-48db-91a2-f8661274ff80" xlink:type="simple">MNHN</named-content>-IU-2025-2826) • <bold><italic>paratypes</italic></bold>, 1 ♀ ad., 1 imm. (<named-content xmlns:xlink="http://www.w3.org/1999/xlink" content-type="dwc:institutional_code" xlink:title="Naturhistorisches Museum Wien" xlink:href="https://scientific-collections.gbif.org/institution/37a95137-fb12-4e75-b35c-ffc6e5af94f9" xlink:type="simple">NHMW</named-content>-ZOO-CR-31411) • <bold><italic>paratypes</italic></bold>, 1 ♀ ad., 1 ♂ ad. (<named-content xmlns:xlink="http://www.w3.org/1999/xlink" content-type="dwc:institutional_code" xlink:title="Zoologisches Museum Hamburg" xlink:href="https://scientific-collections.gbif.org/institution/773a0d99-3ea8-4a8b-9191-accbdb47b4d3" xlink:type="simple">ZMH</named-content>-K-066758) • <bold><italic>paratypes</italic></bold>, 3 ♀♀ ad., 1 ♂ ad. (<abbrev xmlns:xlink="http://www.w3.org/1999/xlink" content-type="institution" xlink:title="Grigore Antipa National Museum of Natural History in Bucharest" xlink:type="simple">MINGA</abbrev> MYS 456).</p></tp:treatment-sec><tp:treatment-sec sec-type="Diagnosis"><title>Diagnosis.</title><p><italic><tp:taxon-name><tp:taxon-name-part taxon-name-part-type="genus" reg="Bermudamysis">Bermudamysis</tp:taxon-name-part></tp:taxon-name></italic> with triangular rostrum, distally narrowly rounded to acute, short, not reaching to half-length of basal segment of antennular trunk; antennal scale reaching to half-length of distal segment of antennular trunk, up to 1/10 its length beyond this segment; scale reaching &lt;1/10 length beyond antennal peduncle; thoracic endopods 3–8 long and slender, endopod 7 the longest, 0.4–0.6× <abbrev xmlns:xlink="http://www.w3.org/1999/xlink" xlink:title="body length in mm" xlink:type="simple">BL</abbrev>; carpopropodus of endopods 3–8 with 3 or 4, 3 or 4, 3 or 4, 4 or 5, 5 or 6 and 4 or 5 segments, respectively; penes tubular, 1/6 <abbrev xmlns:xlink="http://www.w3.org/1999/xlink" xlink:title="body length in mm" xlink:type="simple">BL</abbrev> and 1.2–1.5× length of ischium 8; each lateral margin of telson with six or seven spines only on distal 1/2–2/3; spines weakly increasing in length distally; U-shaped terminal cleft penetrating 24–35% telson length, margins of cleft with nine or ten laminae only on proximal half; distolateral lobes of telson transversely truncate, each with large spine mesially accompanied by a &lt;1/2 as long spine; telson with total of 16–18 spines.</p></tp:treatment-sec><tp:treatment-sec sec-type="Description"><title>Description.</title><p>♀♀ ad. with <abbrev xmlns:xlink="http://www.w3.org/1999/xlink" xlink:title="body length in mm" xlink:type="simple">BL</abbrev> = 2.6–3.4 mm (<italic>n</italic> = 11) and ♂♂ ad. with <abbrev xmlns:xlink="http://www.w3.org/1999/xlink" xlink:title="body length in mm" xlink:type="simple">BL</abbrev> = 2.6–2.8 mm (<italic>n</italic> = 5). Cephalothorax comprises 33–38% <abbrev xmlns:xlink="http://www.w3.org/1999/xlink" xlink:title="body length in mm" xlink:type="simple">BL</abbrev>, pleon (without telson) 48–54%, telson 10–14%, carapace (without rostrum) 28–31%, and rostrum 3–5%. Thoracic sternites without mid-ventral processes in both sexes. Pleomeres 1–5 showing 0.7–1.0, 0.6–0.9, 0.7–0.9, 0.6–0.8, and 0.7–0.8× the length of pleomere 6, respectively.</p><p><bold><italic>Carapace</italic></bold> (Fig. <xref ref-type="fig" rid="F38">38D–F</xref>). Rostrum as long as 0.5–0.8× length of terminal segment of antennular trunk. Posterior margin of carapace leaves 0.5–1 posterior thoracic somite mid-dorsally exposed. Cervical sulcus very short but distinct. Cervical pore group (Fig. <xref ref-type="fig" rid="F38">38E</xref>) formed by 11–16 pores with varying diameter (1–3 μm) arranged closely in front of the cervical sulcus. Another pore group (Fig. <xref ref-type="fig" rid="F38">38F</xref>) closely in front of the mid-posterior margin of carapace; it consists of 10–12 pores ≈1.4 μm in diameter, arranged in subgroups around a larger but indistinct, rounded structure.</p><p><bold><italic>Eyes</italic></bold> (Fig. <xref ref-type="fig" rid="F37">37</xref>). Eye length 0.23–0.30 mm (<italic>n</italic> = 11), this is 7–10% <abbrev xmlns:xlink="http://www.w3.org/1999/xlink" xlink:title="body length in mm" xlink:type="simple">BL</abbrev>. <abbrev xmlns:xlink="http://www.w3.org/1999/xlink" xlink:title="Organ of Bellonci" xlink:type="simple">OB</abbrev> completely internal, at basis of eyestalk, diameter 34–59 µm (<italic>n</italic> = 4). Cornea calotte-shaped in dorsal view, diameter of calotte 0.20–0.27 mm, length 0.14–0.18 mm, this is 0.6–0.9× length of eyestalk (cornea not included); ovoid in lateral view, length 1.2–1.5× maximum width. Pigment to varying degrees centripetally retracted from crystalline bodies of eye (Fig. <xref ref-type="fig" rid="F37">37C</xref>), thus feigning a smaller cornea upon low-power microscopy (Fig. <xref ref-type="fig" rid="F37">37B, D</xref>). According to a review by <xref ref-type="bibr" rid="B70">Land (2004)</xref>, retreated pigment is indicative of light adaption by pigment migration (a slow process) in crustaceans with superposition eyes.</p><fig id="F37" position="float" orientation="portrait"><object-id xmlns:xlink="http://www.w3.org/1999/xlink" content-type="doi" xlink:type="simple">10.3897/zookeys.1283.169111.figure37</object-id><object-id xmlns:xlink="http://www.w3.org/1999/xlink" content-type="arpha" xlink:type="simple">B78B1BB3-9AED-5D02-B7C7-F60A7D190F32</object-id><label>Figure 37.</label><caption><p>Habitus and eyes in <italic><tp:taxon-name><tp:taxon-name-part taxon-name-part-type="genus" reg="Bermudamysis">Bermudamysis</tp:taxon-name-part> <tp:taxon-name-part taxon-name-part-type="species" reg="caribbaea">caribbaea</tp:taxon-name-part></tp:taxon-name></italic> sp. nov. adult types from Barracuda Cave in Guadeloupe. <bold>A</bold>. Paratype ♀, dorsal aspect; <bold>B</bold>. Allotype ♀ with nauplioid larvae in the brood pouch, lateral; <bold>C</bold>. Eyes of paratype ♂, dorsal, arrows point to <abbrev xmlns:xlink="http://www.w3.org/1999/xlink" xlink:title="Organ of Bellonci" xlink:type="simple">OB</abbrev>; <bold>D</bold>. Habitus of holotype ♂, lateral, arrow points to tip of right penis, numerals indicate thoracic endopods 7 and 8. Objects artificially separated from background.</p></caption><graphic xmlns:xlink="http://www.w3.org/1999/xlink" xlink:href="zookeys-1283-093_article-169111__-g037.jpg" id="oo_1694703.jpg" position="float" orientation="portrait" xlink:type="simple"><uri content-type="original_file" xlink:type="simple">https://binary.pensoft.net/fig/1694703</uri></graphic></fig><fig id="F38" position="float" orientation="portrait"><object-id xmlns:xlink="http://www.w3.org/1999/xlink" content-type="doi" xlink:type="simple">10.3897/zookeys.1283.169111.figure38</object-id><object-id xmlns:xlink="http://www.w3.org/1999/xlink" content-type="arpha" xlink:type="simple">D942A696-7428-5F79-9A48-2F30A757D213</object-id><label>Figure 38.</label><caption><p>Carapace and part of cephalic appendages in <italic><tp:taxon-name><tp:taxon-name-part taxon-name-part-type="genus" reg="Bermudamysis">Bermudamysis</tp:taxon-name-part> <tp:taxon-name-part taxon-name-part-type="species" reg="caribbaea">caribbaea</tp:taxon-name-part></tp:taxon-name></italic> sp. nov., adult paratypes from Barracuda Cave in Guadeloupe. <bold>A</bold>. Left male antennula, dorsal; <bold>B</bold>. Right female antennula, ventral; <bold>C</bold>. Right antenna with antennal gland, ♂, dorsal, setae omitted from antennal scale; <bold>D</bold>. Carapace expanded on slide, ♀, dorsal; <bold>E, F</bold>. Details of (<bold>D</bold>) showing cervical (<bold>E</bold>) and caudal (<bold>F</bold>) pore groups; <bold>G</bold>. Labrum, aboral; <bold>H</bold>. Labium, obliquely lateral; <bold>I</bold>. Maxillula, caudal.</p></caption><graphic xmlns:xlink="http://www.w3.org/1999/xlink" xlink:href="zookeys-1283-093_article-169111__-g038.jpg" id="oo_1694704.jpg" position="float" orientation="portrait" xlink:type="simple"><uri content-type="original_file" xlink:type="simple">https://binary.pensoft.net/fig/1694704</uri></graphic></fig><p><bold><italic>Antennulae</italic></bold> (Fig. <xref ref-type="fig" rid="F38">38A, B</xref>). Antennular trunk of both sexes with setose apophyses and flagella, no spines, no teeth. Trunk extends 36–57% its length beyond eyes. Measured along dorsal midline, the basal segment is 47–51% trunk length, median segment 13–20%, and terminal segment 31–39%. Basal segment on basal half of its outer face with three or four small, barbed setae. Its dorsal apophysis with two or three simple barbed setae and 1–3 smooth whip setae. The slender lateral apophysis (lobe) reaching to distal margin of median segment or shortly beyond; its transverse terminal margin with three or four barbed setae and none or one smooth seta. Median segment dorsally with bifid apophysis bearing four or five barbed setae; mesial branch of this apophysis longer in males than in females. Terminal segment 0.9–1.1× as long as wide; mesial half with three or four large plumose setae in females only. Mid-dorsal apophysis with 3–5 barbed setae. In both sexes outer antennular flagellum is thicker than inner one. Male lobe well setose, somewhat longer than wide, 1/3 as long as terminal segment of trunk, inserts ventrally close to terminal margin of antennular trunk.</p><p><bold><italic>Antennae</italic></bold> (Fig. <xref ref-type="fig" rid="F38">38C</xref>). Antennal sympod with two longer than basally wide, anteriorly projecting lobes between scale and peduncle. Antennal scale length is 3.1–4.3× maximum width; apical segment contributes 12–16% to total length; scale reaching 3–10% of its length beyond antennal peduncle. Basal segment contributes 18–21% to total length of peduncle, median segment 40–43%, and terminal segment 38–42%.</p><p><bold><italic>Primary mouthparts</italic></bold> (Figs <xref ref-type="fig" rid="F38">38G</xref>, <xref ref-type="fig" rid="F38">38H</xref>, <xref ref-type="fig" rid="F39">39A–C</xref>). Labrum (Fig. <xref ref-type="fig" rid="F38">38G</xref>) not produced into a spiniform process; caudally weakly rugged and with small, stiff bristles; fields of setae on caudal and oral faces. Left and right mandibles (Fig. <xref ref-type="fig" rid="F39">39A–C</xref>) essentially alike. Proximal segment of palp 11–18% palp length, no setae. Length of median segment 2.1–2.6× its maximum width and 63–70% palp length. Mesial margin of median segment with 4–6 mostly sparsely barbed whip setae in near-median position, lateral margin almost all along with 6–9 smooth whip setae, terminal margin with two smooth whip setae. Terminal segment distally well setose, 19–23% palp length. Pars molaris with well-developed grinding surface. Pars incisiva with 2–4 teeth, digitus mobilis with two or three teeth, and pars centralis with three or four spines bearing stiff bristles. Labium (Fig. <xref ref-type="fig" rid="F38">38H</xref>) normal, comprising two hairy lobes with dense set of stiff bristles on distal third of inner face, no spines.</p><fig id="F39" position="float" orientation="portrait"><object-id xmlns:xlink="http://www.w3.org/1999/xlink" content-type="doi" xlink:type="simple">10.3897/zookeys.1283.169111.figure39</object-id><object-id xmlns:xlink="http://www.w3.org/1999/xlink" content-type="arpha" xlink:type="simple">3DF6B93E-D792-57D0-A8AD-B4BC88D673CE</object-id><label>Figure 39.</label><caption><p>Mouthparts, marsupium and tail fan in <italic><tp:taxon-name><tp:taxon-name-part taxon-name-part-type="genus" reg="Bermudamysis">Bermudamysis</tp:taxon-name-part> <tp:taxon-name-part taxon-name-part-type="species" reg="caribbaea">caribbaea</tp:taxon-name-part></tp:taxon-name></italic> sp. nov. adult paratypes from Barracuda Cave in Guadeloupe. <bold>A</bold>. Right mandible with palpus, caudal; <bold>B</bold>. Masticatory part of right mandible, caudal; <bold>C</bold>. Masticatory part of left mandible, rostral; <bold>D</bold>. Maxilla, rostral; <bold>E, F</bold>. Oostegites 1 and 2 expanded on slide, inner (mesial) aspect; <bold>G</bold>. Caudal margin of pleon, left lateral aspect; <bold>H</bold>. Left uropods, dorsal, setae omitted; <bold>I</bold>. Telson, ventral.</p></caption><graphic xmlns:xlink="http://www.w3.org/1999/xlink" xlink:href="zookeys-1283-093_article-169111__-g039.jpg" id="oo_1694705.jpg" position="float" orientation="portrait" xlink:type="simple"><uri content-type="original_file" xlink:type="simple">https://binary.pensoft.net/fig/1694705</uri></graphic></fig><p><bold><italic>Foregut</italic></bold> (Fig. <xref ref-type="fig" rid="F40">40</xref>). Gross structure as described by <xref ref-type="bibr" rid="B126">Wittmann and Abed-Navandi (2019)</xref> for <italic><tp:taxon-name><tp:taxon-name-part taxon-name-part-type="genus" reg="Heteromysis">Heteromysis</tp:taxon-name-part> <tp:taxon-name-part taxon-name-part-type="species" reg="domusmaris">domusmaris</tp:taxon-name-part></tp:taxon-name></italic>. Lateralia anteriorly with apically coronate spines (Fig. <xref ref-type="fig" rid="F40">40B</xref>) and apically pronged spines (Fig. <xref ref-type="fig" rid="F40">40C</xref>), each with loose series of small denticles along distal 1/5–1/3. Lateralia more caudally with separate group of three unilaterally serrated spines (Fig. <xref ref-type="fig" rid="F40">40D</xref>). Dorsolateral infoldings with spine group formed by a small apically toothed spine together with two long spines, the latter furnished with unequal-sized teeth along distal 2/3 of shaft (Fig. <xref ref-type="fig" rid="F40">40E</xref>). Two of three dissected foreguts were almost empty, the third one filled to ≈20% with copepod remains, mostly unidentified organic material and few mineral particles.</p><fig id="F40" position="float" orientation="portrait"><object-id xmlns:xlink="http://www.w3.org/1999/xlink" content-type="doi" xlink:type="simple">10.3897/zookeys.1283.169111.figure40</object-id><object-id xmlns:xlink="http://www.w3.org/1999/xlink" content-type="arpha" xlink:type="simple">59A70DC4-87BA-5CAA-8CFF-B0F7EE9A2C38</object-id><label>Figure 40.</label><caption><p>Foregut of <italic><tp:taxon-name><tp:taxon-name-part taxon-name-part-type="genus" reg="Bermudamysis">Bermudamysis</tp:taxon-name-part> <tp:taxon-name-part taxon-name-part-type="species" reg="caribbaea">caribbaea</tp:taxon-name-part></tp:taxon-name></italic> sp. nov. paratype ♂ from Barracuda Cave in Guadeloupe. <bold>A</bold>. Somewhat malformed foregut, dorsal, object artificially separated from background, lower case labels indicate anterior lateralia (<italic>al</italic>), dorsolateral infolding (<italic>di</italic>), midgut (<italic>mg</italic>), posterior lateralia (<italic>pl</italic>) and storage space (<italic>sp</italic>); <bold>B, C</bold>. Spines of anterior lateralia; <bold>D</bold>. Spine group of posterior lateralia; <bold>E</bold>. Spine group of dorsolateral infolding.</p></caption><graphic xmlns:xlink="http://www.w3.org/1999/xlink" xlink:href="zookeys-1283-093_article-169111__-g040.jpg" id="oo_1694706.jpg" position="float" orientation="portrait" xlink:type="simple"><uri content-type="original_file" xlink:type="simple">https://binary.pensoft.net/fig/1694706</uri></graphic></fig><p><bold><italic>Maxillula</italic></bold> (Fig. <xref ref-type="fig" rid="F38">38I</xref>) normal; distal segment terminally with 10–12 mostly weakly serrated spines; subterminally with four whip setae barbed on their distal 2/3; no pores detected. Endite of maxillula terminally with three strong, distally spiny setae accompanied by two barbed whip setae; inner and outer margins with numerous shorter, barbed whip setae.</p><p><bold><italic>Maxilla</italic></bold> (Fig. <xref ref-type="fig" rid="F39">39D</xref>) normal; terminal segment of endopod 1.7–1.9× as long as maximum width. Lateral margin of exopod all along with 10–13 plumose setae, the two apical setae 2–3× longer than the lateral setae.</p><p><bold><italic>Thoracopods</italic></bold> (general, Figs <xref ref-type="fig" rid="F37">37D</xref>, <xref ref-type="fig" rid="F41">41</xref>). Both sexes with flagellum of thoracic exopod 1 with eight segments, flagella 2–8 with nine segments. Basal plates expanded, 1.9–2.5× as long as wide in both sexes, distolateral corner well rounded (Fig. <xref ref-type="fig" rid="F41">41C</xref>). First thoracopods with leaf-like, smooth epipod. A large plumose seta present at the intersegmental joint connecting sympod 2 with the corresponding thoracic sternite; no such setae detected in remaining thoracopods. Total length of endopods, including length and slenderness of ischium, increase in series of endopods 1–7 and then decrease to endopod 8. Endopod 3 (Fig. <xref ref-type="fig" rid="F41">41D</xref>) measures 1/3 <abbrev xmlns:xlink="http://www.w3.org/1999/xlink" xlink:title="body length in mm" xlink:type="simple">BL</abbrev> and shows somewhat thicker and shorter ischium compared with endopods 4–8. Endopods 3, 4, partly also endopod 5, with one basally spiny (Fig. <xref ref-type="fig" rid="F41">41H</xref>) and several smooth paradactylar whip setae. Endopod 3 with additional basally spiny setae (Fig. <xref ref-type="fig" rid="F41">41F</xref>) on merus and carpopropodus, none on praeischium and ischium. Endopods 4, 5 only with smooth setae from praeischium to merus; endopods 6–8 all along with smooth setae. Endopod 1 with smooth, slender, weakly bent nail (Fig. <xref ref-type="fig" rid="F41">41B</xref>), endopod 2 without nail, endopods 3–8 with smooth, even more slender, weakly bent to straight nail (Fig. <xref ref-type="fig" rid="F41">41E</xref>). Nail 3 longer than nail 1, length then decreasing in series of nails 3–8. When stretched anteriorly, endopod 8 reaches to antennae, when stretched posteriorly to pleopod 5.</p><fig id="F41" position="float" orientation="portrait"><object-id xmlns:xlink="http://www.w3.org/1999/xlink" content-type="doi" xlink:type="simple">10.3897/zookeys.1283.169111.figure41</object-id><object-id xmlns:xlink="http://www.w3.org/1999/xlink" content-type="arpha" xlink:type="simple">CB12D024-0D70-53A8-A18E-A9CC368E8DF4</object-id><label>Figure 41.</label><caption><p>Thoracopods 1–4, 7, 8 and penis of <italic><tp:taxon-name><tp:taxon-name-part taxon-name-part-type="genus" reg="Bermudamysis">Bermudamysis</tp:taxon-name-part> <tp:taxon-name-part taxon-name-part-type="species" reg="caribbaea">caribbaea</tp:taxon-name-part></tp:taxon-name></italic> sp. nov. adult paratypes from Barracuda Cave in Guadeloupe. <bold>A</bold>. Endopod 1 with part of sympod, rostral; <bold>B</bold>. Detail of (<bold>A</bold>) showing dactylus with nail; <bold>C</bold>. Thoracopod 2; <bold>D</bold>. Endopod 3 from praeischium to dactylus; <bold>E</bold>. Detail of (<bold>D</bold>) showing dactylus with nail; <bold>F</bold>. Detail of (<bold>D</bold>) showing proximally spiny seta on proximal segment of carpopropodus; <bold>G</bold>. Endopod 4; <bold>H</bold>. Detail of (<bold>G</bold>) showing basally spiny paradactylar seta; <bold>I</bold>. Endopod 7; <bold>J</bold>. Endopod 8 from praeischium to dactylus; <bold>K</bold>. Penis. <bold>B, E</bold>. Setae omitted from dactylus.</p></caption><graphic xmlns:xlink="http://www.w3.org/1999/xlink" xlink:href="zookeys-1283-093_article-169111__-g041.jpg" id="oo_1694707.jpg" position="float" orientation="portrait" xlink:type="simple"><uri content-type="original_file" xlink:type="simple">https://binary.pensoft.net/fig/1694707</uri></graphic></fig><p><bold><italic>Maxillipeds</italic></bold> (Fig. <xref ref-type="fig" rid="F41">41A–C</xref>). Coxa of first maxilliped (thoracic endopod 1, Fig. <xref ref-type="fig" rid="F41">41A, B</xref>) with small endite bearing one barbed seta at tip. Basis with large, prominent endite that is densely setose on mesial margin. Ischium and merus each with one smaller, mesially setose endite. Basis of second maxilliped (thoracic endopod 2, Fig. <xref ref-type="fig" rid="F41">41C</xref>) with mesially projecting endite bearing one or two large plumose seta. In both sexes, combined praeischium plus ischium 0.5–0.7× length of merus, carpopropodus plus dactylus 1.0–1.2× merus. Dactylus very large, with dense brush formed by large numbers of normal setae and 7–9 modified setae, the latter apically bent, bearing two symmetrical series of stiff cils on either side in subbasal to median portions.</p><p><bold><italic><tp:taxon-name><tp:taxon-name-part taxon-name-part-type="genus" reg="Marsupium">Marsupium</tp:taxon-name-part></tp:taxon-name></italic></bold> (Figs <xref ref-type="fig" rid="F37">37B</xref>, <xref ref-type="fig" rid="F39">39E</xref>, <xref ref-type="fig" rid="F39">39F</xref>). Gross structure of marsupium as described above for <italic><tp:taxon-name><tp:taxon-name-part taxon-name-part-type="genus" reg="Bermudamysis">B.</tp:taxon-name-part> <tp:taxon-name-part taxon-name-part-type="species" reg="speluncola">speluncola</tp:taxon-name-part></tp:taxon-name></italic>. The vestigial oostegite 1 (Fig. <xref ref-type="fig" rid="F39">39E</xref>) with only one seta penetrating into marsupial chamber, this seta ‘hispid’ by bilateral series of minute cils along subbasal to subapical portions. Caudal third of oostegite 2 (Fig. <xref ref-type="fig" rid="F39">39F</xref>) with several hispid setae, rostral third with bilaterally well-barbed setae, central third with hispid as well as barbed setae. Oostegite 3 with only few hispid setae near conjunction with sympod; most margins of the (folded) plate with numerous setae barbed at least along distal 2/3. No setae on outer face of marsupium.</p><p><bold><italic>Penes</italic></bold> (Figs <xref ref-type="fig" rid="F37">37D</xref>, <xref ref-type="fig" rid="F41">41K</xref>) 1.1–1.4× length of ischium 7, when stretched anteriorly extending up to thoracic sympods 2–4. Tip trilobate. Penes subapically with one barbed seta, subbasally with group of three shorter barbed setae.</p><p><bold><italic>Pleopods</italic></bold> (Fig. <xref ref-type="fig" rid="F42">42</xref>). Structure as in the above genus definition. Pleopod 1 shorter than the subequal pleopods 2–4, pleopod 5 longest. Male pleopods slightly longer than corresponding female pleopods. No additional differences between sexes.</p><fig id="F42" position="float" orientation="portrait"><object-id xmlns:xlink="http://www.w3.org/1999/xlink" content-type="doi" xlink:type="simple">10.3897/zookeys.1283.169111.figure42</object-id><object-id xmlns:xlink="http://www.w3.org/1999/xlink" content-type="arpha" xlink:type="simple">4F2A1749-EA50-5259-85DF-C993CB5E85D9</object-id><label>Figure 42.</label><caption><p>Pleopods of <italic><tp:taxon-name><tp:taxon-name-part taxon-name-part-type="genus" reg="Bermudamysis">Bermudamysis</tp:taxon-name-part> <tp:taxon-name-part taxon-name-part-type="species" reg="caribbaea">caribbaea</tp:taxon-name-part></tp:taxon-name></italic> sp. nov. adult paratypes from Barracuda Cave in Guadeloupe. <bold>A–C</bold>. Female pleopods 1, 4, 5, ventral = lateral aspect; <bold>D–H</bold>. Male pleopods 1–5, ventral = lateral aspect.</p></caption><graphic xmlns:xlink="http://www.w3.org/1999/xlink" xlink:href="zookeys-1283-093_article-169111__-g042.jpg" id="oo_1694708.jpg" position="float" orientation="portrait" xlink:type="simple"><uri content-type="original_file" xlink:type="simple">https://binary.pensoft.net/fig/1694708</uri></graphic></fig><p><bold><italic>Tail fan</italic></bold> (Fig. <xref ref-type="fig" rid="F39">39G–I</xref>). Scutellum paracaudale triangular, tip acute (Fig. <xref ref-type="fig" rid="F39">39G</xref>) to narrowly rounded. Exopod of uropods 1.1–1.2× length of endopod (Fig. <xref ref-type="fig" rid="F39">39H</xref>). Exopod extends by 4–9% its length beyond endopod and 29–33% beyond telson; endopod 20–24% its length beyond telson. Diameter of fluorite statoliths 55–71 μm (<italic>n</italic> = 6). Statolith formula 2 + 3 + (2–3) + 3 + 2 = 12–13 or 2 + 3 + (2–3) + 5 = 12–13 (<italic>n</italic> = 4 statoliths from 3 specimens). Latero-apical spines of telson (Fig. <xref ref-type="fig" rid="F39">39I</xref>) 12–15% telson length; medio-apical spines 0.3–0.4× the length of latero-apical spines. Telson length 1.3–1.7× its maximum width or 1.1–1.4× length of sixth pleomere.</p></tp:treatment-sec><tp:treatment-sec sec-type="DNA data"><title>DNA data.</title><p>Only one 629 bp mitochondrial <abbrev xmlns:xlink="http://www.w3.org/1999/xlink" xlink:title="Cytochrome Oxidase I" xlink:type="simple">COI</abbrev> sequence obtained from a single individual at Barracuda Cave (GenBank <ext-link xmlns:xlink="http://www.w3.org/1999/xlink" xlink:href="PV990330" ext-link-type="gen" xlink:type="simple">PV990330</ext-link>).</p></tp:treatment-sec><tp:treatment-sec sec-type="Derivatio nominis"><title>Derivatio nominis.</title><p>The species name is a Latinized adjective with feminine ending, derived from a Kalinago language noun, referring to occurrence in the Caribbean.</p></tp:treatment-sec><tp:treatment-sec sec-type="Distribution and habitat"><title>Distribution and habitat</title><p>(Fig. <xref ref-type="fig" rid="F10">10A</xref>). Known only from the type locality in the marine sublittoral Barracuda Cave (Station 11), Guadeloupe. The mysids were observed occurring in small groups hovering above the sediment of semi-dark parts in the cave. They were reddish <italic>in situ</italic> and co-occurred with <italic><tp:taxon-name><tp:taxon-name-part taxon-name-part-type="genus" reg="Parvimysis">Parvimysis</tp:taxon-name-part> <tp:taxon-name-part taxon-name-part-type="species" reg="laminata">laminata</tp:taxon-name-part></tp:taxon-name></italic>. The observed retreated eye pigment (Fig. <xref ref-type="fig" rid="F37">37C</xref>) correlates with occurrence in light rather than dark parts. The species is classified as a troglophile based on its occurrence in somewhat lighter rather than very dark cave parts in combination with large functional eyes.</p></tp:treatment-sec><tp:treatment-sec sec-type="Remarks"><title>Remarks.</title><p>The new species differs from its only congener <italic><tp:taxon-name><tp:taxon-name-part taxon-name-part-type="genus" reg="Bermudamysis">B.</tp:taxon-name-part> <tp:taxon-name-part taxon-name-part-type="species" reg="speluncola">speluncola</tp:taxon-name-part></tp:taxon-name></italic> by carpopropodus of thoracic endopods 6–8 with 4–6 segments (vs three segments), carpopropodus of endopod 3 with three or four segments (vs two or three segments), and penes 1.2–1.5 × (vs 0.4–0.6 ×) as long as ischium 8.</p></tp:treatment-sec><tp:treatment-sec><!--Section generated to contain objects referenced in tp:taxon-treatment.--><fig id="F10" position="float" orientation="portrait"><object-id xmlns:xlink="http://www.w3.org/1999/xlink" content-type="doi" xlink:type="simple">10.3897/zookeys.1283.169111.figure10</object-id><object-id xmlns:xlink="http://www.w3.org/1999/xlink" content-type="arpha" xlink:type="simple">DABEBB8C-CAB8-50F3-8625-5FC4051FCBD9</object-id><label>Figure 10.</label><caption><p>Distribution of the species of <bold>A, K, L</bold>. <tp:taxon-name><tp:taxon-name-part taxon-name-part-type="tribe" reg="Mysidetini">Mysidetini</tp:taxon-name-part></tp:taxon-name>; <bold>B, D–H</bold>. <tp:taxon-name><tp:taxon-name-part taxon-name-part-type="tribe" reg="Heteromysini">Heteromysini</tp:taxon-name-part></tp:taxon-name>; <bold>C, I, J</bold>. <tp:taxon-name><tp:taxon-name-part taxon-name-part-type="subfamily" reg="Palaumysinae">Palaumysinae</tp:taxon-name-part></tp:taxon-name> in marine caves of the Caribbean and adjacent areas. Coinciding points slightly displaced.</p></caption><graphic xmlns:xlink="http://www.w3.org/1999/xlink" xlink:href="zookeys-1283-093_article-169111__-g010.jpg" id="oo_1694680.jpg" position="float" orientation="portrait" xlink:type="simple"><uri content-type="original_file" xlink:type="simple">https://binary.pensoft.net/fig/1694680</uri></graphic></fig></tp:treatment-sec><ref-list><ref id="B70"><mixed-citation xmlns:xlink="http://www.w3.org/1999/xlink" xlink:type="simple">Land MF (2004) Eyes and vision. In: Forest J, Vaupel Klein JC von (Eds) The <tp:taxon-name><tp:taxon-name-part taxon-name-part-type="subphylum">Crustacea</tp:taxon-name-part></tp:taxon-name>. Revised and updated from the Traité de Zoologie. E.J. Brill, Leiden, 257–299.</mixed-citation></ref><ref id="B126"><mixed-citation xmlns:xlink="http://www.w3.org/1999/xlink" xlink:type="simple">Wittmann KJ, Abed-Navandi D (2019) A new species of <italic><tp:taxon-name><tp:taxon-name-part taxon-name-part-type="genus">Heteromysis</tp:taxon-name-part></tp:taxon-name></italic> (<tp:taxon-name><tp:taxon-name-part taxon-name-part-type="order">Mysida</tp:taxon-name-part></tp:taxon-name>: <tp:taxon-name><tp:taxon-name-part taxon-name-part-type="family">Mysidae</tp:taxon-name-part></tp:taxon-name>) from public coral reef aquaria in Vienna, Austria. Crustacean Research 48: 81–97. <ext-link xlink:href="10.18353/crustacea.48.0_81" ext-link-type="doi" xlink:type="simple">https://doi.org/10.18353/crustacea.48.0_81</ext-link></mixed-citation></ref></ref-list></tp:taxon-treatment>
