# Supplementary material for: Biodiversity, complete inventory, taxonomy and keys to the species of Mysidae (Crustacea, Mysida) from marine caves of the Caribbean with revision of three genera and description of three new species
Source: Zookeys. 2026 Jun 24;1283:93–204. doi: 10.3897/zookeys.1283.169111 (PMC13324533; doi:10.3897/zookeys.1283.169111)
Supplement: XML Treatment for Chelitrapezura [file zookeys.1283.169111-treatment33.xml]

<!DOCTYPE tp:taxon-treatment
  PUBLIC "-//TaxonX//DTD Taxonomic Treatment Publishing DTD v0 20100105//EN" "tax-treatment-NSO.dtd">
<tp:taxon-treatment xmlns:tp="http://www.plazi.org/taxpub"><tp:treatment-meta><kwd-group><label>Taxon classification</label><kwd>
                <named-content content-type="kingdom">Animalia</named-content>
              </kwd><kwd>
                <named-content content-type="order">Mysida</named-content>
              </kwd><kwd>
                <named-content content-type="family">Mysidae</named-content>
              </kwd></kwd-group><mixed-citation publication-type="journal"><person-group><name><surname>Wittmann</surname><given-names>Karl J.</given-names></name><name><surname>Chevaldonné</surname><given-names>Pierre</given-names></name></person-group><article-title>Biodiversity, complete inventory, taxonomy and keys to the species of <tp:taxon-name><tp:taxon-name-part taxon-name-part-type="family" reg="Mysidae">Mysidae</tp:taxon-name-part></tp:taxon-name> (<tp:taxon-name><tp:taxon-name-part taxon-name-part-type="subphylum" reg="Crustacea">Crustacea</tp:taxon-name-part></tp:taxon-name>, <tp:taxon-name><tp:taxon-name-part taxon-name-part-type="order" reg="Mysida">Mysida</tp:taxon-name-part></tp:taxon-name>) from marine caves of the Caribbean with revision of three genera and description of three new species</article-title><source>Zookeys</source><day>24</day><month>06</month><year>2026</year><volume>1283</volume><fpage>93</fpage><lpage>204</lpage><pub-id pub-id-type="doi">10.3897/zookeys.1283.169111</pub-id></mixed-citation></tp:treatment-meta><tp:nomenclature><tp:taxon-name><object-id xmlns:xlink="http://www.w3.org/1999/xlink" content-type="arpha" xlink:type="simple">C45B1787-67DA-5B25-9FBA-AFD2028E2D7B</object-id>
                		<tp:taxon-name-part taxon-name-part-type="genus" reg="Chelitrapezura">Chelitrapezura</tp:taxon-name-part>
                	
                		<object-id xmlns:xlink="http://www.w3.org/1999/xlink" content-type="zoobank" xlink:type="simple">https://zoobank.org/33FD3ACD-0132-445A-9E7E-779D20EB0FBD</object-id>
                	</tp:taxon-name><tp:taxon-status xmlns:xlink="http://www.w3.org/1999/xlink" xlink:type="simple">gen. nov.</tp:taxon-status><xref ref-type="fig" rid="F43">Fig. 43</xref><tp:nomenclature-citation-list><tp:nomenclature-citation><tp:taxon-name>
                  <tp:taxon-name-part taxon-name-part-type="genus" reg="Heteromysoides">Heteromysoides</tp:taxon-name-part>
                </tp:taxon-name><comment>: <xref ref-type="bibr" rid="B17">Bowman 1985</xref>: 945 (partim; first description of stygobiont species).</comment></tp:nomenclature-citation><tp:nomenclature-citation><tp:taxon-name>
                  <tp:taxon-name-part taxon-name-part-type="genus" reg="Platyops">Platyops</tp:taxon-name-part>
                </tp:taxon-name><comment>: <xref ref-type="bibr" rid="B38">Daneliya 2021</xref>: 4 (partim; reassignment of <tp:taxon-name><tp:taxon-name-part taxon-name-part-type="genus" reg="Heteromysoides">Heteromysoides</tp:taxon-name-part></tp:taxon-name> species).</comment></tp:nomenclature-citation></tp:nomenclature-citation-list></tp:nomenclature><tp:treatment-sec sec-type="Type species"><title>Type species.</title><p><italic><tp:taxon-name><tp:taxon-name-part taxon-name-part-type="genus" reg="Heteromysoides">Heteromysoides</tp:taxon-name-part> <tp:taxon-name-part taxon-name-part-type="species" reg="dennisi">dennisi</tp:taxon-name-part></tp:taxon-name></italic> Bowman, 1985, by present designation. The combination <italic><tp:taxon-name><tp:taxon-name-part taxon-name-part-type="genus" reg="Platyops">Platyops</tp:taxon-name-part> <tp:taxon-name-part taxon-name-part-type="species" reg="dennisi">dennisi</tp:taxon-name-part></tp:taxon-name></italic> (Bowman, 1985) emend. <xref ref-type="bibr" rid="B38">Daneliya 2021</xref>, here recombined as <italic><tp:taxon-name><tp:taxon-name-part taxon-name-part-type="genus" reg="Chelitrapezura">Chelitrapezura</tp:taxon-name-part> <tp:taxon-name-part taxon-name-part-type="species" reg="dennisi">dennisi</tp:taxon-name-part></tp:taxon-name></italic> (Bowman, 1985), comb. nov. This species so far known only from the type locality at Grand Bahama Island, Cemetery Cave.</p></tp:treatment-sec><tp:treatment-sec sec-type="Derivatio nominis"><title>Derivatio nominis.</title><p>The genus name is a noun with feminine ending, formed by fusion of the Greek nouns χηλή (claw), τραπέζιο (trapeze) and ουρά (tail), referring to the subchelate thoracic endopod 3 in combination with the trapezoid telson as the main diagnostic characters.</p></tp:treatment-sec><tp:treatment-sec sec-type="Diagnosis"><title>Diagnosis.</title><p><tp:taxon-name><tp:taxon-name-part taxon-name-part-type="tribe" reg="Heteromysini">Heteromysini</tp:taxon-name-part></tp:taxon-name> with large, subquadrangular eyestalks, no eye papilla, small cornea implanted laterally; antennular trunk with normal setae, no flagellate spines, no backward-directed modified setae; antennal scale, pleopods and uropods setose, no spine, no teeth; thoracic endopod 3 forming a stout subchela with thick fused carpopropodus mesially armed with spines; thoracic endopods 4–8 normal, long, slender, with 2- to 4-segmented carpopropodus, praeischium without distal projection, ischium and merus without flagellate spines; penes tube-like; pleopods reduced to unsegmented setose plates with inconspicuous rudiments of pseudobranchial lobes; uropods normal, both rami undivided; telson trapezoid with bare proximal half, only distal ≤1/2 of lateral margins and terminal margin with spines.</p></tp:treatment-sec><tp:treatment-sec sec-type="Remarks"><title>Remarks.</title><p>Due to its prehensile thoracic endopod 3 with swollen unsegmented carpopropodus mesially armed with spines, <italic><tp:taxon-name><tp:taxon-name-part taxon-name-part-type="genus" reg="Platyops">Platyops</tp:taxon-name-part> <tp:taxon-name-part taxon-name-part-type="species" reg="dennisi">dennisi</tp:taxon-name-part></tp:taxon-name></italic> (Bowman, 1985) or (as originally) <italic><tp:taxon-name><tp:taxon-name-part taxon-name-part-type="genus" reg="Heteromysoides">Heteromysoides</tp:taxon-name-part> <tp:taxon-name-part taxon-name-part-type="species" reg="dennisi">dennisi</tp:taxon-name-part></tp:taxon-name></italic> Bowman, 1985, respectively, cannot remain in the genus <italic><tp:taxon-name><tp:taxon-name-part taxon-name-part-type="genus" reg="Platyops">Platyops</tp:taxon-name-part></tp:taxon-name></italic>. The combination of a strong prehensile endopod 3 and trapezoid telson does not fit with any currently known genus of the subfamily <tp:taxon-name><tp:taxon-name-part taxon-name-part-type="subfamily" reg="Heteromysinae">Heteromysinae</tp:taxon-name-part></tp:taxon-name>. This combination points to morphologically based paraphyly that arose from the integration of <italic><tp:taxon-name><tp:taxon-name-part taxon-name-part-type="genus" reg="Heteromysoides">Heteromysoides</tp:taxon-name-part> <tp:taxon-name-part taxon-name-part-type="species" reg="dennisi">dennisi</tp:taxon-name-part></tp:taxon-name></italic> into <italic><tp:taxon-name><tp:taxon-name-part taxon-name-part-type="genus" reg="Platyops">Platyops</tp:taxon-name-part></tp:taxon-name></italic> based on failed assumptions (as shown above) about the morphology of the type species <italic><tp:taxon-name><tp:taxon-name-part taxon-name-part-type="genus" reg="Platyops">P.</tp:taxon-name-part> <tp:taxon-name-part taxon-name-part-type="species" reg="sterreri">sterreri</tp:taxon-name-part></tp:taxon-name></italic> by <xref ref-type="bibr" rid="B38">Daneliya (2021)</xref>. This problem is addressed here by installing the new genus <italic><tp:taxon-name><tp:taxon-name-part taxon-name-part-type="genus" reg="Chelitrapezura">Chelitrapezura</tp:taxon-name-part></tp:taxon-name></italic> with <italic><tp:taxon-name><tp:taxon-name-part taxon-name-part-type="genus" reg="Heteromysoides">Heteromysoides</tp:taxon-name-part> <tp:taxon-name-part taxon-name-part-type="species" reg="dennisi">dennisi</tp:taxon-name-part></tp:taxon-name></italic> Bowman, 1985, as type species, this taxon then recombined as <italic><tp:taxon-name><tp:taxon-name-part taxon-name-part-type="genus" reg="Chelitrapezura">Chelitrapezura</tp:taxon-name-part> <tp:taxon-name-part taxon-name-part-type="species" reg="dennisi">dennisi</tp:taxon-name-part></tp:taxon-name></italic> (Bowman, 1985), comb. nov. The new genus differs from the four other genera of the tribe <tp:taxon-name><tp:taxon-name-part taxon-name-part-type="tribe" reg="Heteromysini">Heteromysini</tp:taxon-name-part></tp:taxon-name> and the single genus of the tribe <tp:taxon-name><tp:taxon-name-part taxon-name-part-type="tribe" reg="Harmelinellini">Harmelinellini</tp:taxon-name-part></tp:taxon-name> (namely <italic><tp:taxon-name><tp:taxon-name-part taxon-name-part-type="genus" reg="Harmelinella">Harmelinella</tp:taxon-name-part></tp:taxon-name></italic> Ledoyer, 1989) by a terminally truncate telson without cleft (Fig. <xref ref-type="fig" rid="F43">43D</xref>). It differs from all seven currently known genera of <tp:taxon-name><tp:taxon-name-part taxon-name-part-type="tribe" reg="Mysidetini">Mysidetini</tp:taxon-name-part></tp:taxon-name> by the subchelate thoracic endopod 3 with fused, mesially spinose carpopropodus (Fig. <xref ref-type="fig" rid="F43">43B</xref>). Considering the modification of endopod 3 as a more complex structure than telson shape, the genus <italic><tp:taxon-name><tp:taxon-name-part taxon-name-part-type="genus" reg="Chelitrapezura">Chelitrapezura</tp:taxon-name-part></tp:taxon-name></italic> is here affiliated to the <tp:taxon-name><tp:taxon-name-part taxon-name-part-type="tribe" reg="Heteromysini">Heteromysini</tp:taxon-name-part></tp:taxon-name>.</p><fig id="F43" position="float" orientation="portrait"><object-id xmlns:xlink="http://www.w3.org/1999/xlink" content-type="doi" xlink:type="simple">10.3897/zookeys.1283.169111.figure43</object-id><object-id xmlns:xlink="http://www.w3.org/1999/xlink" content-type="arpha" xlink:type="simple">92A5AA6F-F935-527F-AC54-96BFE91FF210</object-id><label>Figure 43.</label><caption><p>Selected diagnostic characters of <italic><tp:taxon-name><tp:taxon-name-part taxon-name-part-type="genus" reg="Chelitrapezura">Chelitrapezura</tp:taxon-name-part> <tp:taxon-name-part taxon-name-part-type="species" reg="dennisi">dennisi</tp:taxon-name-part></tp:taxon-name></italic> (Bowman). <bold>A</bold>. Eyes, dorsal; <bold>B</bold>. Thoracic endopod 3; <bold>C</bold>. Right uropods, dorsal, setae omitted; <bold>D</bold>. Telson. Modified after <xref ref-type="bibr" rid="B17">Bowman 1985</xref>.</p></caption><graphic xmlns:xlink="http://www.w3.org/1999/xlink" xlink:href="zookeys-1283-093_article-169111__-g043.jpg" id="oo_1694709.jpg" position="float" orientation="portrait" xlink:type="simple"><uri content-type="original_file" xlink:type="simple">https://binary.pensoft.net/fig/1694709</uri></graphic></fig></tp:treatment-sec><ref-list><ref id="B17"><mixed-citation xmlns:xlink="http://www.w3.org/1999/xlink" xlink:type="simple">Bowman TE (1985) <italic><tp:taxon-name><tp:taxon-name-part taxon-name-part-type="genus">Heteromysoides</tp:taxon-name-part> <tp:taxon-name-part taxon-name-part-type="species">dennisi</tp:taxon-name-part></tp:taxon-name></italic>, a new mysidacean crustacean from Cemetry Cave, Grand Bahama Island. Proceedings of the Biological Society of Washington 98(4): 945–948.</mixed-citation></ref><ref id="B38"><mixed-citation xmlns:xlink="http://www.w3.org/1999/xlink" xlink:type="simple">Daneliya ME (2021) On the mysid crustacean genus <italic><tp:taxon-name><tp:taxon-name-part taxon-name-part-type="genus">Heteromysis</tp:taxon-name-part></tp:taxon-name></italic> (<tp:taxon-name><tp:taxon-name-part taxon-name-part-type="family">Mysidae</tp:taxon-name-part></tp:taxon-name>: <tp:taxon-name><tp:taxon-name-part taxon-name-part-type="subfamily">Heteromysinae</tp:taxon-name-part></tp:taxon-name>) of the Tasman Sea, with notes on the tribe <tp:taxon-name><tp:taxon-name-part taxon-name-part-type="tribe">Heteromysini</tp:taxon-name-part></tp:taxon-name>. Records of the Australian Museum 73(1): 1–50. <ext-link xlink:href="10.3853/j.2201-4349.73.2021.1737" ext-link-type="doi" xlink:type="simple">https://doi.org/10.3853/j.2201-4349.73.2021.1737</ext-link></mixed-citation></ref></ref-list></tp:taxon-treatment>
