# Supplementary material for: Biodiversity, complete inventory, taxonomy and keys to the species of Mysidae (Crustacea, Mysida) from marine caves of the Caribbean with revision of three genera and description of three new species
Source: Zookeys. 2026 Jun 24;1283:93–204. doi: 10.3897/zookeys.1283.169111 (PMC13324533; doi:10.3897/zookeys.1283.169111)
Supplement: XML Treatment for Heteromysis [file zookeys.1283.169111-treatment35.xml]

<!DOCTYPE tp:taxon-treatment
  PUBLIC "-//TaxonX//DTD Taxonomic Treatment Publishing DTD v0 20100105//EN" "tax-treatment-NSO.dtd">
<tp:taxon-treatment xmlns:tp="http://www.plazi.org/taxpub"><tp:treatment-meta><kwd-group><label>Taxon classification</label><kwd>
                <named-content content-type="kingdom">Animalia</named-content>
              </kwd><kwd>
                <named-content content-type="order">Mysida</named-content>
              </kwd><kwd>
                <named-content content-type="family">Mysidae</named-content>
              </kwd></kwd-group><mixed-citation publication-type="journal"><person-group><name><surname>Wittmann</surname><given-names>Karl J.</given-names></name><name><surname>Chevaldonné</surname><given-names>Pierre</given-names></name></person-group><article-title>Biodiversity, complete inventory, taxonomy and keys to the species of <tp:taxon-name><tp:taxon-name-part taxon-name-part-type="family" reg="Mysidae">Mysidae</tp:taxon-name-part></tp:taxon-name> (<tp:taxon-name><tp:taxon-name-part taxon-name-part-type="subphylum" reg="Crustacea">Crustacea</tp:taxon-name-part></tp:taxon-name>, <tp:taxon-name><tp:taxon-name-part taxon-name-part-type="order" reg="Mysida">Mysida</tp:taxon-name-part></tp:taxon-name>) from marine caves of the Caribbean with revision of three genera and description of three new species</article-title><source>Zookeys</source><day>24</day><month>06</month><year>2026</year><volume>1283</volume><fpage>93</fpage><lpage>204</lpage><pub-id pub-id-type="doi">10.3897/zookeys.1283.169111</pub-id></mixed-citation></tp:treatment-meta><tp:nomenclature><label>Genus</label><tp:taxon-name><object-id xmlns:xlink="http://www.w3.org/1999/xlink" content-type="arpha" xlink:type="simple">DE23E4D5-FFFA-5E4D-9276-B06D43EB9FAD</object-id>
                		<tp:taxon-name-part taxon-name-part-type="genus" reg="Heteromysis">Heteromysis</tp:taxon-name-part>
                	</tp:taxon-name><tp:taxon-authority>S.I. Smith, 1873</tp:taxon-authority><xref ref-type="fig" rid="F44">Figs 44</xref><xref ref-type="fig" rid="F45">, 45</xref><xref ref-type="fig" rid="F46">, 46</xref><xref ref-type="fig" rid="F47">, 47</xref><xref ref-type="fig" rid="F48">, 48</xref><xref ref-type="fig" rid="F49">, 49</xref><xref ref-type="fig" rid="F50">, 50</xref><xref ref-type="fig" rid="F51">, 51</xref><tp:nomenclature-citation-list><tp:nomenclature-citation><tp:taxon-name>
                  <tp:taxon-name-part taxon-name-part-type="genus" reg="Heteromysis">Heteromysis</tp:taxon-name-part>
                </tp:taxon-name><comment> S.I. Smith, 1873: 553, 554 (original description); G.O. <xref ref-type="bibr" rid="B108">Sars 1883</xref>: 55 (synonymy); <xref ref-type="bibr" rid="B38">Daneliya 2021</xref>: 6–8 (revision, key to subgenera).</comment></tp:nomenclature-citation><tp:nomenclature-citation><tp:taxon-name>
                  <tp:taxon-name-part taxon-name-part-type="genus" reg="Chiromysis">Chiromysis</tp:taxon-name-part>
                </tp:taxon-name><comment> G.O. Sars, 1877: 56, 57 (original description of junior synonym); G.O. <xref ref-type="bibr" rid="B108">Sars 1883</xref>: 55 (in synonymy).</comment></tp:nomenclature-citation><tp:nomenclature-citation><tp:taxon-name>
                  <tp:taxon-name-part taxon-name-part-type="genus" reg="Heteromysis"/>
                </tp:taxon-name><comment> nec <tp:taxon-name><tp:taxon-name-part taxon-name-part-type="genus" reg="Heteromysis">Heteromysis</tp:taxon-name-part></tp:taxon-name> Czerniavsky, 1882a: 57 (homonym of <tp:taxon-name><tp:taxon-name-part taxon-name-part-type="genus" reg="Heteromysis">Heteromysis</tp:taxon-name-part></tp:taxon-name> S.I. Smith, diagnosis in key); <xref ref-type="bibr" rid="B34">Czerniavsky 1882b</xref>: 33 (diagnosis).</comment></tp:nomenclature-citation></tp:nomenclature-citation-list></tp:nomenclature><tp:treatment-sec sec-type="Short diagnosis"><title>Short diagnosis.</title><p><tp:taxon-name><tp:taxon-name-part taxon-name-part-type="tribe" reg="Heteromysini">Heteromysini</tp:taxon-name-part></tp:taxon-name> with cornea normal or reduced to various degrees; disto-mesial corner of terminal segment of antennular trunk with or without flagellate spine opposed by a large smooth seta, no backward-oriented modified setae at this corner; thoracic endopod 3 prehensile, mostly stout, with swollen 1- to 2-segmented carpopropodus armed with spines on mesial (= inner) margin; praeischium of thoracic endopod 8 without spiniform extension in both sexes; penes tubular; pleopods reduced to simple setose plates in both sexes, with or without flagellate spines in males; endopod of uropods armed with spines in most species; telson with well-developed cleft at least basally armed with spine-like laminae; lateral margins of telson armed with spines at least in distal portions, terminal margin of disto-lateral lobes with at least one large spine and mostly with additional spines.</p><fig id="F44" position="float" orientation="portrait"><object-id xmlns:xlink="http://www.w3.org/1999/xlink" content-type="doi" xlink:type="simple">10.3897/zookeys.1283.169111.figure44</object-id><object-id xmlns:xlink="http://www.w3.org/1999/xlink" content-type="arpha" xlink:type="simple">1A93DA59-DFAB-56DB-9745-1AF7F7C45385</object-id><label>Figure 44.</label><caption><p>Differentiation between the species of <italic><tp:taxon-name><tp:taxon-name-part taxon-name-part-type="genus" reg="Heteromysis">Heteromysis</tp:taxon-name-part></tp:taxon-name></italic> S.I. Smith, from Caribbean caves. <bold>A–C</bold>. Eyes and anterior margin of carapace (<bold>A</bold>), left uropods, dorsal (<bold>B</bold>), and telson (<bold>C</bold>) in <italic><tp:taxon-name><tp:taxon-name-part taxon-name-part-type="genus" reg="Heteromysis">H.</tp:taxon-name-part> <tp:taxon-name-part taxon-name-part-type="species" reg="spongicola">spongicola</tp:taxon-name-part></tp:taxon-name></italic> (Băcescu); <bold>D, E</bold>. Distal portion of antennular trunk (<bold>D</bold>, arrow points to apically bi-flagellate seta), and telson (<bold>E</bold>) in <italic><tp:taxon-name><tp:taxon-name-part taxon-name-part-type="genus" reg="Heteromysis">H.</tp:taxon-name-part> <tp:taxon-name-part taxon-name-part-type="species" reg="cyanogoleus">cyanogoleus</tp:taxon-name-part></tp:taxon-name></italic> Bamber; <bold>F–H</bold>. Cephalic region of female, dorsal (<bold>F</bold>), right uropods, ventral (<bold>G</bold>), and telson (<bold>H</bold>) in <italic><tp:taxon-name><tp:taxon-name-part taxon-name-part-type="genus" reg="Heteromysis">H.</tp:taxon-name-part> <tp:taxon-name-part taxon-name-part-type="species" reg="bermudensis">bermudensis</tp:taxon-name-part></tp:taxon-name></italic> G.O. Sars; <bold>I–K</bold>. Distal portion of left antennular trunk (arrow points to subapically flagellate spine), dorsal (<bold>I</bold>), right uropods, dorsal (<bold>J</bold>), and telson (<bold>K</bold>) in paratype ♀ of <italic><tp:taxon-name><tp:taxon-name-part taxon-name-part-type="genus" reg="Heteromysis">H.</tp:taxon-name-part> <tp:taxon-name-part taxon-name-part-type="species" reg="troglophila">troglophila</tp:taxon-name-part></tp:taxon-name></italic> sp. nov.; <bold>L–N</bold>. Thoracic endopod 3 (<bold>L</bold>), right uropods, dorsal (<bold>M</bold>), and telson (<bold>N</bold>) in <italic><tp:taxon-name><tp:taxon-name-part taxon-name-part-type="genus" reg="Heteromysis">H.</tp:taxon-name-part> <tp:taxon-name-part taxon-name-part-type="species" reg="floridensis">floridensis</tp:taxon-name-part></tp:taxon-name></italic> Brattegard. Modified after <xref ref-type="bibr" rid="B2">Băcescu 1968</xref> (<bold>A–C</bold>), <xref ref-type="bibr" rid="B9">Bamber 2000</xref> (<bold>D, E</bold>), <xref ref-type="bibr" rid="B21">Brattegard 1973</xref> (<bold>F–H</bold>), <xref ref-type="bibr" rid="B18">Brattegard 1969</xref> (<bold>L–N</bold>); present contribution (<bold>I–K</bold>).</p></caption><graphic xmlns:xlink="http://www.w3.org/1999/xlink" xlink:href="zookeys-1283-093_article-169111__-g044.jpg" id="oo_1694710.jpg" position="float" orientation="portrait" xlink:type="simple"><uri content-type="original_file" xlink:type="simple">https://binary.pensoft.net/fig/1694710</uri></graphic></fig></tp:treatment-sec><tp:treatment-sec sec-type="Species inventory"><title>Species inventory.</title><p>Five species from Caribbean caves are here treated and given in below key to species: <tp:taxon-name><tp:taxon-name-part taxon-name-part-type="genus" reg="Heteromysis">H.</tp:taxon-name-part> (<tp:taxon-name-part taxon-name-part-type="subgenus" reg="Heteromysis">Heteromysis</tp:taxon-name-part>) <tp:taxon-name-part taxon-name-part-type="species" reg="cyanogoleus">cyanogoleus</tp:taxon-name-part></tp:taxon-name> Bamber, 2000, <tp:taxon-name><tp:taxon-name-part taxon-name-part-type="genus" reg="Heteromysis">H.</tp:taxon-name-part> (<tp:taxon-name-part taxon-name-part-type="subgenus" reg="Olivemysis">Olivemysis</tp:taxon-name-part>) <tp:taxon-name-part taxon-name-part-type="species" reg="bermudensis">bermudensis</tp:taxon-name-part></tp:taxon-name> G.O. Sars, 1885, <tp:taxon-name><tp:taxon-name-part taxon-name-part-type="genus" reg="Heteromysis">H.</tp:taxon-name-part> (<tp:taxon-name-part taxon-name-part-type="subgenus" reg="Olivemysis">O.</tp:taxon-name-part>) <tp:taxon-name-part taxon-name-part-type="species" reg="floridensis">floridensis</tp:taxon-name-part></tp:taxon-name> Brattegard, 1969, <italic><tp:taxon-name><tp:taxon-name-part taxon-name-part-type="genus" reg="Heteromysis">H.</tp:taxon-name-part> <tp:taxon-name-part taxon-name-part-type="species" reg="spongicola">spongicola</tp:taxon-name-part></tp:taxon-name></italic> (Băcescu, 1968), and <italic><tp:taxon-name><tp:taxon-name-part taxon-name-part-type="genus" reg="Heteromysis">H.</tp:taxon-name-part> <tp:taxon-name-part taxon-name-part-type="species" reg="troglophila">troglophila</tp:taxon-name-part></tp:taxon-name></italic> sp. nov. Additional 103 species are acknowledged at world-wide scale. Type species is <italic><tp:taxon-name><tp:taxon-name-part taxon-name-part-type="genus" reg="Heteromysis">Heteromysis</tp:taxon-name-part> <tp:taxon-name-part taxon-name-part-type="species" reg="formosa">formosa</tp:taxon-name-part></tp:taxon-name></italic> S.I. Smith, 1873.</p></tp:treatment-sec><tp:treatment-sec sec-type="Remarks"><title>Remarks.</title><p><xref ref-type="bibr" rid="B2">Băcescu (1968)</xref> did not explicitly designate a type species upon installing the genus-group taxon <italic><tp:taxon-name><tp:taxon-name-part taxon-name-part-type="genus" reg="Heteromysoides">Heteromysoides</tp:taxon-name-part></tp:taxon-name></italic>. He added two species to this genus by using the wordings “<italic><tp:taxon-name><tp:taxon-name-part taxon-name-part-type="genus" reg="Heteromysoides">Heteromysoides</tp:taxon-name-part> <tp:taxon-name-part taxon-name-part-type="species" reg="spongicola">spongicola</tp:taxon-name-part></tp:taxon-name></italic> n.g. n.sp.” (in abstract and in legend of fig. 5) and “<italic><tp:taxon-name><tp:taxon-name-part taxon-name-part-type="genus" reg="Heteromysoides">Heteromysoides</tp:taxon-name-part> <tp:taxon-name-part taxon-name-part-type="species" reg="cotti">cotti</tp:taxon-name-part></tp:taxon-name></italic> (Calman, 1932)” (on p. 231). From this, <xref ref-type="bibr" rid="B38">Daneliya (2021)</xref> argued that it would be impossible to determine which of the two species could be the type species and so the name ‘<italic><tp:taxon-name><tp:taxon-name-part taxon-name-part-type="genus" reg="Heteromysoides">Heteromysoides</tp:taxon-name-part></tp:taxon-name></italic>’ would be unavailable by not matching Art. 13.3. of the Nomenclatorial Code (<xref ref-type="bibr" rid="B59">ICZN 1999</xref>). However, another article, namely Art. 13.4. is very well matched by inclusion of a single new species marked by “n.g. n.sp.”, thus deeming to confer availability. In conclusion, the type species was fixed from the very beginning as <italic><tp:taxon-name><tp:taxon-name-part taxon-name-part-type="genus" reg="Heteromysoides">Heteromysoides</tp:taxon-name-part> <tp:taxon-name-part taxon-name-part-type="species" reg="spongicola">spongicola</tp:taxon-name-part></tp:taxon-name></italic> Băcescu, 1968.</p></tp:treatment-sec><tp:treatment-sec><!--Section generated to contain objects referenced in tp:taxon-treatment.--><fig id="F45" position="float" orientation="portrait"><object-id xmlns:xlink="http://www.w3.org/1999/xlink" content-type="doi" xlink:type="simple">10.3897/zookeys.1283.169111.figure45</object-id><object-id xmlns:xlink="http://www.w3.org/1999/xlink" content-type="arpha" xlink:type="simple">6338C418-9CE2-53CA-9BFC-DC0FD0916559</object-id><label>Figure 45.</label><caption><p>Habitus of <italic><tp:taxon-name><tp:taxon-name-part taxon-name-part-type="genus" reg="Heteromysoides">Heteromysoides</tp:taxon-name-part> <tp:taxon-name-part taxon-name-part-type="species" reg="spongicola">spongicola</tp:taxon-name-part></tp:taxon-name></italic> Băcescu (now <italic><tp:taxon-name><tp:taxon-name-part taxon-name-part-type="genus" reg="Heteromysis">Heteromysis</tp:taxon-name-part> <tp:taxon-name-part taxon-name-part-type="species" reg="spongicola">spongicola</tp:taxon-name-part></tp:taxon-name></italic>) from sponge at the Gulf of Mexico coast of Cuba, paratype damaged ♀, lateral, numerals denote series of thoracic sympods 2–8.</p></caption><graphic xmlns:xlink="http://www.w3.org/1999/xlink" xlink:href="zookeys-1283-093_article-169111__-g045.jpg" id="oo_1694711.jpg" position="float" orientation="portrait" xlink:type="simple"><uri content-type="original_file" xlink:type="simple">https://binary.pensoft.net/fig/1694711</uri></graphic></fig><fig id="F46" position="float" orientation="portrait"><object-id xmlns:xlink="http://www.w3.org/1999/xlink" content-type="doi" xlink:type="simple">10.3897/zookeys.1283.169111.figure46</object-id><object-id xmlns:xlink="http://www.w3.org/1999/xlink" content-type="arpha" xlink:type="simple">1D537E96-6403-5984-98C6-2FD55C2ADB83</object-id><label>Figure 46.</label><caption><p>Female habitus and telson in <italic><tp:taxon-name><tp:taxon-name-part taxon-name-part-type="genus" reg="Heteromysis">Heteromysis</tp:taxon-name-part> <tp:taxon-name-part taxon-name-part-type="species" reg="troglophila">troglophila</tp:taxon-name-part></tp:taxon-name></italic> sp. nov. holotype ♀ with nauplioid larvae from Anse Noire Cave in Martinique. <bold>A</bold>. Habitus, lateral; <bold>B</bold>. Telson with left scutellum paracaudale (<italic>sc</italic>), dorsal; <bold>C</bold>. Cephalic region, dorsal; <bold>D</bold>. Cephalic region, lateral. <bold>A–D</bold>. Objects artificially separated from background.</p></caption><graphic xmlns:xlink="http://www.w3.org/1999/xlink" xlink:href="zookeys-1283-093_article-169111__-g046.jpg" id="oo_1694712.jpg" position="float" orientation="portrait" xlink:type="simple"><uri content-type="original_file" xlink:type="simple">https://binary.pensoft.net/fig/1694712</uri></graphic></fig><fig id="F47" position="float" orientation="portrait"><object-id xmlns:xlink="http://www.w3.org/1999/xlink" content-type="doi" xlink:type="simple">10.3897/zookeys.1283.169111.figure47</object-id><object-id xmlns:xlink="http://www.w3.org/1999/xlink" content-type="arpha" xlink:type="simple">3FDE4E90-5ED1-574C-9CFF-260B16695DE3</object-id><label>Figure 47.</label><caption><p>Male habitus and sternal process in <italic><tp:taxon-name><tp:taxon-name-part taxon-name-part-type="genus" reg="Heteromysis">Heteromysis</tp:taxon-name-part> <tp:taxon-name-part taxon-name-part-type="species" reg="troglophila">troglophila</tp:taxon-name-part></tp:taxon-name></italic> sp. nov. allotype ♂ from Amedien Cave in Guadeloupe. <bold>A</bold>. Habitus, left lateral aspect; <bold>B</bold>. Cephalothorax, right lateral aspect, lower-case labels indicate rostrum (<italic>ro</italic>), tarsus of right gnathopod (<italic>rg</italic>, exposing lateral face) and tarsus of left gnathopod (<italic>lg</italic>; exposing dorsal face); <bold>C</bold>. Triangular process from thoracic sternite 8.</p></caption><graphic xmlns:xlink="http://www.w3.org/1999/xlink" xlink:href="zookeys-1283-093_article-169111__-g047.jpg" id="oo_1694713.jpg" position="float" orientation="portrait" xlink:type="simple"><uri content-type="original_file" xlink:type="simple">https://binary.pensoft.net/fig/1694713</uri></graphic></fig><fig id="F48" position="float" orientation="portrait"><object-id xmlns:xlink="http://www.w3.org/1999/xlink" content-type="doi" xlink:type="simple">10.3897/zookeys.1283.169111.figure48</object-id><object-id xmlns:xlink="http://www.w3.org/1999/xlink" content-type="arpha" xlink:type="simple">93C21EB0-A6B1-5762-A4D2-F84801151C49</object-id><label>Figure 48.</label><caption><p>Antennae and primary mouthparts in <italic><tp:taxon-name><tp:taxon-name-part taxon-name-part-type="genus" reg="Heteromysis">Heteromysis</tp:taxon-name-part> <tp:taxon-name-part taxon-name-part-type="species" reg="troglophila">troglophila</tp:taxon-name-part></tp:taxon-name></italic> sp. nov. <bold>A, C</bold>. Paratype ♀ (<bold>A</bold>) and allotype ♂ (<bold>C</bold>) from Amedien Cave in Guadeloupe; <bold>B, E–J</bold>. Holotype ♀ from Anse Noire Cave in Martinique. <bold>A</bold>. Left female antennula and clypeus, dorsal; <bold>B</bold>. Flagellate spine from disto-mesial corner of antennular trunk in another ♀ (holotype); <bold>C</bold>. Right male antennula and clypeus, dorsal, flagella broken at basis; <bold>D</bold>. Detail of (<bold>C</bold>) showing flagellate spine; <bold>E</bold>. Right antenna with end sac of antennal gland, ventral, setae omitted from antennal scale; <bold>F</bold>. Labrum, somewhat malformed, aboral; <bold>G</bold>. Mandibular palp, caudal aspect; <bold>H, I</bold>. Masticatory parts of left (<bold>H</bold>) and right (<bold>I</bold>) mandibles, rostral; <bold>J</bold>. Labium, obliquely caudal.</p></caption><graphic xmlns:xlink="http://www.w3.org/1999/xlink" xlink:href="zookeys-1283-093_article-169111__-g048.jpg" id="oo_1694714.jpg" position="float" orientation="portrait" xlink:type="simple"><uri content-type="original_file" xlink:type="simple">https://binary.pensoft.net/fig/1694714</uri></graphic></fig><fig id="F49" position="float" orientation="portrait"><object-id xmlns:xlink="http://www.w3.org/1999/xlink" content-type="doi" xlink:type="simple">10.3897/zookeys.1283.169111.figure49</object-id><object-id xmlns:xlink="http://www.w3.org/1999/xlink" content-type="arpha" xlink:type="simple">FA80E19E-BD7D-53F4-AF53-BDF5EC8D801D</object-id><label>Figure 49.</label><caption><p>Spines of the foregut and secondary mouthparts in <italic><tp:taxon-name><tp:taxon-name-part taxon-name-part-type="genus" reg="Heteromysis">Heteromysis</tp:taxon-name-part> <tp:taxon-name-part taxon-name-part-type="species" reg="troglophila">troglophila</tp:taxon-name-part></tp:taxon-name></italic> sp. nov. <bold>A–F, J</bold>. Holotype ♀ from Anse Noire Cave in Martinique; <bold>G–I</bold>. Allotype from Amedien Cave in Guadeloupe. <bold>A, B</bold>. Spines of anterior lateralia; <bold>C</bold>. Spine group of posterior lateralia; <bold>D</bold>. Spine pair of dorsolateral infoldings; <bold>E</bold>. Maxillula, caudal; <bold>F</bold>. Maxilla, caudal; <bold>G</bold>. Sternites 1 and 2 (ventral) with thoracopod 1 (caudal) and (somewhat malformed) epipod; <bold>H</bold>. Detail of (<bold>G</bold>) showing dactylus with nail, setae omitted; <bold>I</bold>. Detail of (<bold>H</bold>) showing distal half of nail; <bold>J</bold>. Thoracic endopod 2.</p></caption><graphic xmlns:xlink="http://www.w3.org/1999/xlink" xlink:href="zookeys-1283-093_article-169111__-g049.jpg" id="oo_1694715.jpg" position="float" orientation="portrait" xlink:type="simple"><uri content-type="original_file" xlink:type="simple">https://binary.pensoft.net/fig/1694715</uri></graphic></fig><fig id="F50" position="float" orientation="portrait"><object-id xmlns:xlink="http://www.w3.org/1999/xlink" content-type="doi" xlink:type="simple">10.3897/zookeys.1283.169111.figure50</object-id><object-id xmlns:xlink="http://www.w3.org/1999/xlink" content-type="arpha" xlink:type="simple">3B9E9ED8-4791-5C10-9FEB-F64D38E8EA8A</object-id><label>Figure 50.</label><caption><p>Thoracic endopods 3, 4, 6 and penis in <italic><tp:taxon-name><tp:taxon-name-part taxon-name-part-type="genus" reg="Heteromysis">Heteromysis</tp:taxon-name-part> <tp:taxon-name-part taxon-name-part-type="species" reg="troglophila">troglophila</tp:taxon-name-part></tp:taxon-name></italic> sp. nov. <bold>A–H</bold>. Holotype ♀ from Anse Noire Cave in Martinique; <bold>I</bold>. Allotype ♂ from Amedien Cave in Guadeloupe. <bold>A</bold>. Thoracic endopod 3; <bold>B</bold>. Detail of (<bold>A</bold>) showing tarsus and distal portion of merus; <bold>C, D</bold>. Details of (<bold>B</bold>) showing dactylus with nail (<bold>C</bold>) and flagellate spine (<bold>D</bold>); <bold>E</bold>. Thoracic endopod 4; <bold>F</bold>. Detail of (<bold>E</bold>) showing dactylus with nail; <bold>G</bold>. Thoracic endopod 6 with rudimentary oostegite; <bold>H</bold>. Detail of (<bold>G</bold>) showing dactylus with nail; <bold>I</bold>. Penis. <bold>C, F, H</bold>. Setae omitted from dactylus.</p></caption><graphic xmlns:xlink="http://www.w3.org/1999/xlink" xlink:href="zookeys-1283-093_article-169111__-g050.jpg" id="oo_1694716.jpg" position="float" orientation="portrait" xlink:type="simple"><uri content-type="original_file" xlink:type="simple">https://binary.pensoft.net/fig/1694716</uri></graphic></fig><fig id="F51" position="float" orientation="portrait"><object-id xmlns:xlink="http://www.w3.org/1999/xlink" content-type="doi" xlink:type="simple">10.3897/zookeys.1283.169111.figure51</object-id><object-id xmlns:xlink="http://www.w3.org/1999/xlink" content-type="arpha" xlink:type="simple">1569509B-8FE1-59B6-8C73-9801BA0D11BB</object-id><label>Figure 51.</label><caption><p>Pleopods and thoracopod 8 with oostegite in <italic><tp:taxon-name><tp:taxon-name-part taxon-name-part-type="genus" reg="Heteromysis">Heteromysis</tp:taxon-name-part> <tp:taxon-name-part taxon-name-part-type="species" reg="troglophila">troglophila</tp:taxon-name-part></tp:taxon-name></italic> sp. nov. <bold>A–E</bold>. Allotype ♂ from Amedien Cave in Guadeloupe; <bold>F–H</bold>. Holotype ♀ from Anse Noire Cave in Martinique. <bold>A–E</bold>. Male pleopods 1–5, ventral = lateral aspect; <bold>F, G</bold>. Female pleopods 3 and 5, mesial aspect; <bold>H</bold>. Thoracopod 8 (rostral) with oostegite 3 (inner = mesial face).</p></caption><graphic xmlns:xlink="http://www.w3.org/1999/xlink" xlink:href="zookeys-1283-093_article-169111__-g051.jpg" id="oo_1694717.jpg" position="float" orientation="portrait" xlink:type="simple"><uri content-type="original_file" xlink:type="simple">https://binary.pensoft.net/fig/1694717</uri></graphic></fig></tp:treatment-sec><ref-list><ref id="B2"><mixed-citation xmlns:xlink="http://www.w3.org/1999/xlink" xlink:type="simple">Băcescu M (1968) <tp:taxon-name><tp:taxon-name-part taxon-name-part-type="tribe">Heteromysini</tp:taxon-name-part></tp:taxon-name> nouveaux des eaux cubaines: Trois espèces nouvelles de <italic><tp:taxon-name><tp:taxon-name-part taxon-name-part-type="genus">Heteromysis</tp:taxon-name-part></tp:taxon-name></italic> et <italic><tp:taxon-name><tp:taxon-name-part taxon-name-part-type="genus">Heteromysoides</tp:taxon-name-part> <tp:taxon-name-part taxon-name-part-type="species">spongicola</tp:taxon-name-part></tp:taxon-name></italic> n.g. n.sp. Revue Roumaine de Biologie – Zoologie 13(4): 221–237. <ext-link xlink:href="http://www.ibiol.ro/zoology/Volume%2013/Rev.roum.biol.-biol.anim._1968_13_2.pdf" ext-link-type="uri" xlink:type="simple">http://www.ibiol.ro/zoology/Volume%2013/Rev.roum.biol.-biol.anim._1968_13_2.pdf</ext-link></mixed-citation></ref><ref id="B9"><mixed-citation xmlns:xlink="http://www.w3.org/1999/xlink" xlink:type="simple">Bamber RN (2000) Mysids (<tp:taxon-name><tp:taxon-name-part taxon-name-part-type="subphylum">Crustacea</tp:taxon-name-part></tp:taxon-name>, <tp:taxon-name><tp:taxon-name-part taxon-name-part-type="order">Mysidacea</tp:taxon-name-part></tp:taxon-name>) from Hong Kong, with a description of a new species of <italic><tp:taxon-name><tp:taxon-name-part taxon-name-part-type="genus">Heteromysis</tp:taxon-name-part></tp:taxon-name></italic> (<tp:taxon-name><tp:taxon-name-part taxon-name-part-type="subfamily">Mysinae</tp:taxon-name-part></tp:taxon-name>: <tp:taxon-name><tp:taxon-name-part taxon-name-part-type="tribe">Heteromysini</tp:taxon-name-part></tp:taxon-name>). In: Monton B (Ed.) The Marine Flora and Fauna of Hong Kong and Southern China V. Proceedings of the Tenth International Marine Biology Workshop. Hong Kong University Press, Hong Kong, 6–26 April 1998: 57–64. <ext-link xlink:href="10.1515/9789882202191-008" ext-link-type="doi" xlink:type="simple">https://doi.org/10.1515/9789882202191-008</ext-link></mixed-citation></ref><ref id="B21"><mixed-citation xmlns:xlink="http://www.w3.org/1999/xlink" xlink:type="simple">Brattegard T (1973) <tp:taxon-name><tp:taxon-name-part taxon-name-part-type="order">Mysidacea</tp:taxon-name-part></tp:taxon-name> from shallow water on the Caribbean coast of Colombia. Sarsia 54: 1–65. <ext-link xlink:href="10.1080/00364827.1973.10411249" ext-link-type="doi" xlink:type="simple">https://doi.org/10.1080/00364827.1973.10411249</ext-link></mixed-citation></ref><ref id="B18"><mixed-citation xmlns:xlink="http://www.w3.org/1999/xlink" xlink:type="simple">Brattegard T (1969) Marine biological investigations in the Bahamas 10. <tp:taxon-name><tp:taxon-name-part taxon-name-part-type="order">Mysidacea</tp:taxon-name-part></tp:taxon-name> from shallow water in the Bahamas and southern Florida. Part 1. Sarsia 39(1): 17–106. <ext-link xlink:href="10.1080/00364827.1969.10411155" ext-link-type="doi" xlink:type="simple">https://doi.org/10.1080/00364827.1969.10411155</ext-link></mixed-citation></ref><ref id="B108"><mixed-citation xmlns:xlink="http://www.w3.org/1999/xlink" xlink:type="simple">Sars GO (1883) Oversigt af Norges Crustaceer med foreløbige Bemaerkninger over de nye eller mindre bekjendte Arter. I. (Podophthalmata - Cumácea - <tp:taxon-name><tp:taxon-name-part taxon-name-part-type="order">Isopoda</tp:taxon-name-part></tp:taxon-name> - <tp:taxon-name><tp:taxon-name-part taxon-name-part-type="order">Amphipoda</tp:taxon-name-part></tp:taxon-name>). Forhandlinger i Videnskabs-Selskabet 18(1882): 1–124. [pls 1–6.]</mixed-citation></ref><ref id="B38"><mixed-citation xmlns:xlink="http://www.w3.org/1999/xlink" xlink:type="simple">Daneliya ME (2021) On the mysid crustacean genus <italic><tp:taxon-name><tp:taxon-name-part taxon-name-part-type="genus">Heteromysis</tp:taxon-name-part></tp:taxon-name></italic> (<tp:taxon-name><tp:taxon-name-part taxon-name-part-type="family">Mysidae</tp:taxon-name-part></tp:taxon-name>: <tp:taxon-name><tp:taxon-name-part taxon-name-part-type="subfamily">Heteromysinae</tp:taxon-name-part></tp:taxon-name>) of the Tasman Sea, with notes on the tribe <tp:taxon-name><tp:taxon-name-part taxon-name-part-type="tribe">Heteromysini</tp:taxon-name-part></tp:taxon-name>. Records of the Australian Museum 73(1): 1–50. <ext-link xlink:href="10.3853/j.2201-4349.73.2021.1737" ext-link-type="doi" xlink:type="simple">https://doi.org/10.3853/j.2201-4349.73.2021.1737</ext-link></mixed-citation></ref><ref id="B34"><mixed-citation xmlns:xlink="http://www.w3.org/1999/xlink" xlink:type="simple">Czerniavsky V (1882b) Monographia Mysidarum inprimis Imperii Rossici (marin., lacustr. et fluviatilium). Fasc. 2. Trudy Sankt-Peterburgskago obshchestva estestvoispytatelei 13: 1–85. [pls I–IV.] <ext-link xlink:href="http://vliz.be/en/imis?module=ref&amp;refid=71248" ext-link-type="uri" xlink:type="simple">http://vliz.be/en/imis?module=ref&amp;refid=71248</ext-link></mixed-citation></ref><ref id="B59"><mixed-citation xmlns:xlink="http://www.w3.org/1999/xlink" xlink:type="simple">ICZN [International Commission on Zoological Nomenclature] (1999) International Code of Zoological Nomenclature (4<sup>th</sup> ed.). International Trust for Zoological Nomenclature, London, 306 pp. <ext-link xlink:href="10.5962/bhl.title.50608" ext-link-type="doi" xlink:type="simple">https://doi.org/10.5962/bhl.title.50608</ext-link></mixed-citation></ref></ref-list></tp:taxon-treatment>
