# Supplementary material for: Biodiversity, complete inventory, taxonomy and keys to the species of Mysidae (Crustacea, Mysida) from marine caves of the Caribbean with revision of three genera and description of three new species
Source: Zookeys. 2026 Jun 24;1283:93–204. doi: 10.3897/zookeys.1283.169111 (PMC13324533; doi:10.3897/zookeys.1283.169111)
Supplement: XML Treatment for Heteromysis troglophila [file zookeys.1283.169111-treatment40.xml]

<!DOCTYPE tp:taxon-treatment
  PUBLIC "-//TaxonX//DTD Taxonomic Treatment Publishing DTD v0 20100105//EN" "tax-treatment-NSO.dtd">
<tp:taxon-treatment xmlns:tp="http://www.plazi.org/taxpub"><tp:treatment-meta><kwd-group><label>Taxon classification</label><kwd>
                <named-content content-type="kingdom">Animalia</named-content>
              </kwd><kwd>
                <named-content content-type="order">Mysida</named-content>
              </kwd><kwd>
                <named-content content-type="family">Mysidae</named-content>
              </kwd></kwd-group><mixed-citation publication-type="journal"><person-group><name><surname>Wittmann</surname><given-names>Karl J.</given-names></name><name><surname>Chevaldonné</surname><given-names>Pierre</given-names></name></person-group><article-title>Biodiversity, complete inventory, taxonomy and keys to the species of <tp:taxon-name><tp:taxon-name-part taxon-name-part-type="family" reg="Mysidae">Mysidae</tp:taxon-name-part></tp:taxon-name> (<tp:taxon-name><tp:taxon-name-part taxon-name-part-type="subphylum" reg="Crustacea">Crustacea</tp:taxon-name-part></tp:taxon-name>, <tp:taxon-name><tp:taxon-name-part taxon-name-part-type="order" reg="Mysida">Mysida</tp:taxon-name-part></tp:taxon-name>) from marine caves of the Caribbean with revision of three genera and description of three new species</article-title><source>Zookeys</source><day>24</day><month>06</month><year>2026</year><volume>1283</volume><fpage>93</fpage><lpage>204</lpage><pub-id pub-id-type="doi">10.3897/zookeys.1283.169111</pub-id></mixed-citation></tp:treatment-meta><tp:nomenclature><tp:taxon-name><object-id xmlns:xlink="http://www.w3.org/1999/xlink" content-type="arpha" xlink:type="simple">24B7E7BA-206E-50E5-9BA6-B41D3757363D</object-id>
                		<tp:taxon-name-part taxon-name-part-type="genus" reg="Heteromysis">Heteromysis</tp:taxon-name-part> <tp:taxon-name-part taxon-name-part-type="species" reg="troglophila">troglophila</tp:taxon-name-part>
                	
                		<object-id xmlns:xlink="http://www.w3.org/1999/xlink" content-type="zoobank" xlink:type="simple">https://zoobank.org/E8F45B34-DC5B-4257-B36D-C477CFF6DD64</object-id>
                	</tp:taxon-name><tp:taxon-status xmlns:xlink="http://www.w3.org/1999/xlink" xlink:type="simple">sp. nov.</tp:taxon-status><xref ref-type="fig" rid="F44">Figs 44I–K</xref><xref ref-type="fig" rid="F46">, 46</xref><xref ref-type="fig" rid="F51">–51</xref><tp:nomenclature-citation-list><tp:nomenclature-citation><tp:taxon-name><tp:taxon-name-part taxon-name-part-type="genus" reg="Heteromysis">Heteromysis</tp:taxon-name-part> <tp:taxon-name-part taxon-name-part-type="species" reg="dispar">dispar</tp:taxon-name-part></tp:taxon-name><comment>: <xref ref-type="bibr" rid="B122">Wittmann 2023</xref>: table SS1 (eyestalk organs).</comment></tp:nomenclature-citation></tp:nomenclature-citation-list></tp:nomenclature><tp:treatment-sec sec-type="Type material"><title>Type material.</title><p>Lesser Antilles — <bold>Martinique</bold> • <bold><italic>holotype</italic></bold>, ♀ ad. (<abbrev xmlns:xlink="http://www.w3.org/1999/xlink" xlink:title="body length in mm" xlink:type="simple">BL</abbrev> = 4.7 mm; <named-content xmlns:xlink="http://www.w3.org/1999/xlink" content-type="dwc:institutional_code" xlink:title="Naturhistorisches Museum Wien" xlink:href="https://scientific-collections.gbif.org/institution/37a95137-fb12-4e75-b35c-ffc6e5af94f9" xlink:type="simple">NHMW</named-content>-ZOO-CR-31424) from Anse Noire Cave (Station 1) • <bold><italic>paratype</italic></bold>, 1 imm. (<abbrev xmlns:xlink="http://www.w3.org/1999/xlink" xlink:title="body length in mm" xlink:type="simple">BL</abbrev> = 2.4 mm), sampling data as for holotype — <bold>Guadeloupe</bold> • <bold><italic>allotype</italic></bold>, ♂ ad. (<abbrev xmlns:xlink="http://www.w3.org/1999/xlink" xlink:title="body length in mm" xlink:type="simple">BL</abbrev> = 2.9 mm; <named-content xmlns:xlink="http://www.w3.org/1999/xlink" content-type="dwc:institutional_code" xlink:title="Naturhistorisches Museum Wien" xlink:href="https://scientific-collections.gbif.org/institution/37a95137-fb12-4e75-b35c-ffc6e5af94f9" xlink:type="simple">NHMW</named-content>-ZOO-CR-31788), <bold><italic>paratypes</italic></bold>, 1 imm. (<abbrev xmlns:xlink="http://www.w3.org/1999/xlink" xlink:title="body length in mm" xlink:type="simple">BL</abbrev> = 1.9 mm; <named-content xmlns:xlink="http://www.w3.org/1999/xlink" content-type="dwc:institutional_code" xlink:title="Naturhistorisches Museum Wien" xlink:href="https://scientific-collections.gbif.org/institution/37a95137-fb12-4e75-b35c-ffc6e5af94f9" xlink:type="simple">NHMW</named-content>-ZOO-CR-31789), 1 ♀ ad. (<abbrev xmlns:xlink="http://www.w3.org/1999/xlink" xlink:title="body length in mm" xlink:type="simple">BL</abbrev> = 5.1 mm; ZMHK-K-066767) from Amedien Cave (Station 12).</p></tp:treatment-sec><tp:treatment-sec sec-type="Diagnosis"><title>Diagnosis.</title><p>Based on adults of both sexes. <italic><tp:taxon-name><tp:taxon-name-part taxon-name-part-type="genus" reg="Heteromysis">Heteromysis</tp:taxon-name-part></tp:taxon-name></italic> with wide-angled broadly rounded rostrum 0.2–1.0× as long as terminal segment of antennular trunk; eyes normal, cornea calotte-shaped with diameter 0.5–0.7× the length of antennular trunk; disto-mesial corner of trunk with flagellate spine characterized by a thick handle with subapically inserting flagellum, no additional modified spines (setae); appendix masculina well-developed; antennal scale with small distal segment, scale reaching to terminus of antennular trunk and 0.2–0.4× its length beyond antennal peduncle; thoracic endopod 2 without nail; carpopropodus 3, 4 with two segments and carpopropodus 5–8 with three segments; thoracic endopod 3 non-dimorphic, subchelate, with carpopropodus 3–4× longer than wide, carpus not fused with propodus, carpus furnished with three flagellate spines along distal 1/7–1/5 of its mesial margin; penes tubular, 1/2 as long as ischium 8, distally with four lobes around ejaculatory opening; pleopods reduced to simple setose plates, no spines in both sexes; uropods setose all around, no spines, endopod not curved; telson linguiform with incised terminal margin; 13–18 spines on convex distal half of each lateral margin, proximal half bare; disto-lateral lobes narrowly truncate with transverse terminal margin armed with large spine mesially accompanied by a much smaller spine and laterally by none or one medium-sized spine; V-shaped cleft penetrates 1/3 telson length, basal 1/2–3/4 of its margin furnished with 26–40 laminae; nauplioid larvae normal, with smooth cuticle all around.</p></tp:treatment-sec><tp:treatment-sec sec-type="Etymology"><title>Etymology.</title><p>The species name is a Latinized adjective with feminine ending referring to the troglophilic habit.</p></tp:treatment-sec><tp:treatment-sec sec-type="Description"><title>Description.</title><p>Body length of adult females 4.7–5.1 mm (<italic>n</italic> = 2), the only adult male 2.9 mm; female holotype and male allotype dissected. Cephalothorax comprises 29–34% <abbrev xmlns:xlink="http://www.w3.org/1999/xlink" xlink:title="body length in mm" xlink:type="simple">BL</abbrev>, pleon (without telson) 50–56%, telson 13–14%, carapace (without rostrum) 24–28%, and rostrum 1–4%. Male thoracic sternites 2, 8 with small, acute triangular, ventral processes (Figs <xref ref-type="fig" rid="F47">47C</xref>, <xref ref-type="fig" rid="F49">49G</xref>). Potential processes on male sternites 3–7 not clearly identified. No such processes in females. Pleomeres 1–5 show 0.6–0.9, 0.6–0.9, 0.7–0.9, 0.7–0.9, and 0.8–0.9× the length of pleomere 6 in both sexes. Posterior margin of carapace leaves the ultimate thoracic somite mid-dorsally exposed. Cervical sulcus indistinct. Penes (Fig. <xref ref-type="fig" rid="F50">50I</xref>) treated in Diagnosis.</p><p><bold><italic>Eyes</italic></bold> (Fig. <xref ref-type="fig" rid="F46">46A, C, D</xref>). Eyes very large, length 0.38–0.71 mm (<italic>n</italic> = 6), this is 11–15% <abbrev xmlns:xlink="http://www.w3.org/1999/xlink" xlink:title="body length in mm" xlink:type="simple">BL</abbrev>. Cornea calotte-shaped in dorsal view, diameter of calotte 0.36–0.52 mm, length 0.27–0.38 mm, this is 0.8–1.3× length of eyestalk (cornea not included); spherical in lateral view. Cornea strongly black pigmented. Eyestalk without lobes, no spiniform processes.</p><fig id="F46" position="float" orientation="portrait"><object-id xmlns:xlink="http://www.w3.org/1999/xlink" content-type="doi" xlink:type="simple">10.3897/zookeys.1283.169111.figure46</object-id><object-id xmlns:xlink="http://www.w3.org/1999/xlink" content-type="arpha" xlink:type="simple">1D537E96-6403-5984-98C6-2FD55C2ADB83</object-id><label>Figure 46.</label><caption><p>Female habitus and telson in <italic><tp:taxon-name><tp:taxon-name-part taxon-name-part-type="genus" reg="Heteromysis">Heteromysis</tp:taxon-name-part> <tp:taxon-name-part taxon-name-part-type="species" reg="troglophila">troglophila</tp:taxon-name-part></tp:taxon-name></italic> sp. nov. holotype ♀ with nauplioid larvae from Anse Noire Cave in Martinique. <bold>A</bold>. Habitus, lateral; <bold>B</bold>. Telson with left scutellum paracaudale (<italic>sc</italic>), dorsal; <bold>C</bold>. Cephalic region, dorsal; <bold>D</bold>. Cephalic region, lateral. <bold>A–D</bold>. Objects artificially separated from background.</p></caption><graphic xmlns:xlink="http://www.w3.org/1999/xlink" xlink:href="zookeys-1283-093_article-169111__-g046.jpg" id="oo_1694712.jpg" position="float" orientation="portrait" xlink:type="simple"><uri content-type="original_file" xlink:type="simple">https://binary.pensoft.net/fig/1694712</uri></graphic></fig><fig id="F47" position="float" orientation="portrait"><object-id xmlns:xlink="http://www.w3.org/1999/xlink" content-type="doi" xlink:type="simple">10.3897/zookeys.1283.169111.figure47</object-id><object-id xmlns:xlink="http://www.w3.org/1999/xlink" content-type="arpha" xlink:type="simple">3FDE4E90-5ED1-574C-9CFF-260B16695DE3</object-id><label>Figure 47.</label><caption><p>Male habitus and sternal process in <italic><tp:taxon-name><tp:taxon-name-part taxon-name-part-type="genus" reg="Heteromysis">Heteromysis</tp:taxon-name-part> <tp:taxon-name-part taxon-name-part-type="species" reg="troglophila">troglophila</tp:taxon-name-part></tp:taxon-name></italic> sp. nov. allotype ♂ from Amedien Cave in Guadeloupe. <bold>A</bold>. Habitus, left lateral aspect; <bold>B</bold>. Cephalothorax, right lateral aspect, lower-case labels indicate rostrum (<italic>ro</italic>), tarsus of right gnathopod (<italic>rg</italic>, exposing lateral face) and tarsus of left gnathopod (<italic>lg</italic>; exposing dorsal face); <bold>C</bold>. Triangular process from thoracic sternite 8.</p></caption><graphic xmlns:xlink="http://www.w3.org/1999/xlink" xlink:href="zookeys-1283-093_article-169111__-g047.jpg" id="oo_1694713.jpg" position="float" orientation="portrait" xlink:type="simple"><uri content-type="original_file" xlink:type="simple">https://binary.pensoft.net/fig/1694713</uri></graphic></fig><p><bold><italic>Antennulae</italic></bold> (Fig. <xref ref-type="fig" rid="F48">48A–D</xref>). Antennular trunk with setose apophyses and flagella, no teeth. Trunk extends 0.3–0.5× its length beyond eyes. Measured along dorsal midline, the basal segment is 41–48% trunk length, median segment 13–20%, and terminal segment 35–41%. Basal segment on basal half of its outer face with three or four small, barbed setae. Its dorsal apophysis with six barbed setae. The subrectangular lateral apophysis (lobe) reaching to the distal extremity of the median segment in dorsal view but not so in ventral view; its transverse terminal margin with 3–5 barbed setae. Median segment with dorsal apophysis bearing four barbed setae. Terminal segment 1.1–1.3× as long as wide, its mesial half with three or four large plumose setae. Shaft of the flagellate spine at disto-mesial corner with shorter and more acute distal portion in adult male (Fig. <xref ref-type="fig" rid="F48">48D</xref>) compared with that in both adult females available (Fig. <xref ref-type="fig" rid="F48">48A, B</xref>). Mid-dorsal apophysis with three or four barbed setae. Appendix masculina (dashed line in Fig. <xref ref-type="fig" rid="F48">48C</xref>) is 1/5 length of terminal segment. Appendix with brush of smooth setae. Outer antennular flagellum thicker than inner one.</p><fig id="F48" position="float" orientation="portrait"><object-id xmlns:xlink="http://www.w3.org/1999/xlink" content-type="doi" xlink:type="simple">10.3897/zookeys.1283.169111.figure48</object-id><object-id xmlns:xlink="http://www.w3.org/1999/xlink" content-type="arpha" xlink:type="simple">93C21EB0-A6B1-5762-A4D2-F84801151C49</object-id><label>Figure 48.</label><caption><p>Antennae and primary mouthparts in <italic><tp:taxon-name><tp:taxon-name-part taxon-name-part-type="genus" reg="Heteromysis">Heteromysis</tp:taxon-name-part> <tp:taxon-name-part taxon-name-part-type="species" reg="troglophila">troglophila</tp:taxon-name-part></tp:taxon-name></italic> sp. nov. <bold>A, C</bold>. Paratype ♀ (<bold>A</bold>) and allotype ♂ (<bold>C</bold>) from Amedien Cave in Guadeloupe; <bold>B, E–J</bold>. Holotype ♀ from Anse Noire Cave in Martinique. <bold>A</bold>. Left female antennula and clypeus, dorsal; <bold>B</bold>. Flagellate spine from disto-mesial corner of antennular trunk in another ♀ (holotype); <bold>C</bold>. Right male antennula and clypeus, dorsal, flagella broken at basis; <bold>D</bold>. Detail of (<bold>C</bold>) showing flagellate spine; <bold>E</bold>. Right antenna with end sac of antennal gland, ventral, setae omitted from antennal scale; <bold>F</bold>. Labrum, somewhat malformed, aboral; <bold>G</bold>. Mandibular palp, caudal aspect; <bold>H, I</bold>. Masticatory parts of left (<bold>H</bold>) and right (<bold>I</bold>) mandibles, rostral; <bold>J</bold>. Labium, obliquely caudal.</p></caption><graphic xmlns:xlink="http://www.w3.org/1999/xlink" xlink:href="zookeys-1283-093_article-169111__-g048.jpg" id="oo_1694714.jpg" position="float" orientation="portrait" xlink:type="simple"><uri content-type="original_file" xlink:type="simple">https://binary.pensoft.net/fig/1694714</uri></graphic></fig><p><bold><italic>Antennae</italic></bold> (Fig. <xref ref-type="fig" rid="F48">48E</xref>). Antennal sympod with shorter than basally wide, anteriorly projecting lobe (dashed line in Fig. <xref ref-type="fig" rid="F48">48E</xref>) above peduncle; lateral margin with small spiniform projection at some distance behind the scale. Scale length is 3–4× maximum width; apical segment is 1/10 total length. Basal segment contributes 23–26% to total length of peduncle, median segment 34–35%, and terminal segment 41–43% (<italic>n</italic> = 3).</p><p><bold><italic>Primary mouthparts</italic></bold> (Fig. <xref ref-type="fig" rid="F48">48F–J</xref>). Labrum (Fig. <xref ref-type="fig" rid="F48">48F</xref>) rostrally produced into a short distally rounded triangular process; caudally with small, stiff bristles; fields of setae on caudal and oral faces. Proximal segment of mandibular palp (Fig. <xref ref-type="fig" rid="F48">48G</xref>) contributing 8–10% palp length, no setae. Length of median segment 3× maximum width and 60–64% palp length. Lateral margin of median segment with two or three smooth whip setae in median position; rostral face of proximal half with 2–4 smaller whip setae with barbed shaft; mesial margin almost all along with 6–9 smooth whip setae; terminal margin with one or two setae. Terminal segment distally well setose, 27–30% palp length. Pars molaris with moderately strong grinding surface in both mandibles. Other parts strongly differing between left and right mandibles (Fig. <xref ref-type="fig" rid="F48">48H, I</xref>). Left mandible (Fig. <xref ref-type="fig" rid="F48">48H</xref>) with pars incisiva and digitus mobilis each with four blunt teeth, pars centralis with seven or eight comparatively small spines bearing stiff bristles. Pars incisiva of right mandible (Fig. <xref ref-type="fig" rid="F48">48I</xref>) with three blunt teeth, digitus mobilis representing a large triangular tooth, and pars centralis with four large acute spines bearing stiff bristles. Labium (Fig. <xref ref-type="fig" rid="F48">48J</xref>) normal, composed by two lobes with stiff bristles and setae on distal fourth, no spines.</p><p><bold><italic>Foregut</italic></bold> (Fig. <xref ref-type="fig" rid="F49">49A–D</xref>). Gross structure as described by <xref ref-type="bibr" rid="B126">Wittmann and Abed-Navandi (2019)</xref> for <italic><tp:taxon-name><tp:taxon-name-part taxon-name-part-type="genus" reg="Heteromysis">Heteromysis</tp:taxon-name-part> <tp:taxon-name-part taxon-name-part-type="species" reg="domusmaris">domusmaris</tp:taxon-name-part></tp:taxon-name></italic>. Lateralia anteriorly with apically coronate spines (Fig. <xref ref-type="fig" rid="F49">49B</xref>) and apically pronged spines (Fig. <xref ref-type="fig" rid="F49">49A</xref>), each with loose series of small denticles along distal 1/3–1/2. Lateralia more caudally with separate cluster of 6–8 bilaterally serrated spines (Fig. <xref ref-type="fig" rid="F49">49C</xref>). Dorsolateral infoldings with spine group formed by a large spine serrated by dense series of small teeth and additional one or two smaller spines with fewer, larger, loosely set teeth (Fig. <xref ref-type="fig" rid="F49">49D</xref>). Both dissected foreguts were empty.</p><fig id="F49" position="float" orientation="portrait"><object-id xmlns:xlink="http://www.w3.org/1999/xlink" content-type="doi" xlink:type="simple">10.3897/zookeys.1283.169111.figure49</object-id><object-id xmlns:xlink="http://www.w3.org/1999/xlink" content-type="arpha" xlink:type="simple">FA80E19E-BD7D-53F4-AF53-BDF5EC8D801D</object-id><label>Figure 49.</label><caption><p>Spines of the foregut and secondary mouthparts in <italic><tp:taxon-name><tp:taxon-name-part taxon-name-part-type="genus" reg="Heteromysis">Heteromysis</tp:taxon-name-part> <tp:taxon-name-part taxon-name-part-type="species" reg="troglophila">troglophila</tp:taxon-name-part></tp:taxon-name></italic> sp. nov. <bold>A–F, J</bold>. Holotype ♀ from Anse Noire Cave in Martinique; <bold>G–I</bold>. Allotype from Amedien Cave in Guadeloupe. <bold>A, B</bold>. Spines of anterior lateralia; <bold>C</bold>. Spine group of posterior lateralia; <bold>D</bold>. Spine pair of dorsolateral infoldings; <bold>E</bold>. Maxillula, caudal; <bold>F</bold>. Maxilla, caudal; <bold>G</bold>. Sternites 1 and 2 (ventral) with thoracopod 1 (caudal) and (somewhat malformed) epipod; <bold>H</bold>. Detail of (<bold>G</bold>) showing dactylus with nail, setae omitted; <bold>I</bold>. Detail of (<bold>H</bold>) showing distal half of nail; <bold>J</bold>. Thoracic endopod 2.</p></caption><graphic xmlns:xlink="http://www.w3.org/1999/xlink" xlink:href="zookeys-1283-093_article-169111__-g049.jpg" id="oo_1694715.jpg" position="float" orientation="portrait" xlink:type="simple"><uri content-type="original_file" xlink:type="simple">https://binary.pensoft.net/fig/1694715</uri></graphic></fig><p><bold><italic>Maxillula</italic></bold> (Fig. <xref ref-type="fig" rid="F49">49E</xref>) normal; distal segment terminally with 9–12 strong spines, at least three of which armed with two or three minute subapical teeth; this segment subterminally with two setae furnished with long barbs on their proximal half; no pores detected. Endite terminally with five strong setae bearing stiff bristles; inner margin with one and outer margin with two whip setae, both margins also armed with stiff bristles.</p><p><bold><italic>Maxilla</italic></bold> (Fig. <xref ref-type="fig" rid="F49">49F</xref>) normal; terminal segment of endopod 1.8–2.1× as long as maximum width. Lateral margin of exopod all along with eight or nine plumose setae, not counting the apical seta and its mesially adjoining seta which are 1/3 longer than average lateral setae.</p><p><bold><italic>Thoracopods</italic></bold> (general; Figs <xref ref-type="fig" rid="F49">49G–J</xref>, <xref ref-type="fig" rid="F50">50A–H</xref>, <xref ref-type="fig" rid="F51">51H</xref>). Flagellum of thoracic exopod 1 with eight segments (Fig. <xref ref-type="fig" rid="F49">49G</xref>), exopods 2–8 with nine segments (Fig. <xref ref-type="fig" rid="F51">51H</xref>). Basal plates expanded, 1.5–2.3× as long as wide, distolateral corner well rounded (Figs <xref ref-type="fig" rid="F49">49G</xref>, <xref ref-type="fig" rid="F51">51H</xref>). Thoracopod 1 with leaf-like epipod bearing none or one seta. Total length of endopods, including length of ischium, increases in series of endopods 1–6 and then decreases weakly to endopod 8. Endopod 3 (Fig. <xref ref-type="fig" rid="F50">50A</xref>) measures 1/4 <abbrev xmlns:xlink="http://www.w3.org/1999/xlink" xlink:title="body length in mm" xlink:type="simple">BL</abbrev> and shows somewhat thicker and shorter ischium compared with endopods 4–8. Endopods 4–8 only with smooth paradactylar setae, none on endopod 3. Endopod 1 with strong, weakly bent nail bilaterally lined with stiff bristles (Fig. <xref ref-type="fig" rid="F49">49H, I</xref>) along part of distal half; endopod 2 without nail, endopods 4–8 with smooth, more slender, weakly bent nail (Fig. <xref ref-type="fig" rid="F50">50F, H</xref>). Nail 3 approx. as long as nail 1 but 1.4–1.6× as thick at basis, nails 4–8 are 4–15% shorter and only 1/2 as thick as nail 3. When stretched anteriorly, endopod 8 reaches to labrum or clypeus, when stretched posteriorly to pleomeres 3 or 4.</p><fig id="F50" position="float" orientation="portrait"><object-id xmlns:xlink="http://www.w3.org/1999/xlink" content-type="doi" xlink:type="simple">10.3897/zookeys.1283.169111.figure50</object-id><object-id xmlns:xlink="http://www.w3.org/1999/xlink" content-type="arpha" xlink:type="simple">3B9E9ED8-4791-5C10-9FEB-F64D38E8EA8A</object-id><label>Figure 50.</label><caption><p>Thoracic endopods 3, 4, 6 and penis in <italic><tp:taxon-name><tp:taxon-name-part taxon-name-part-type="genus" reg="Heteromysis">Heteromysis</tp:taxon-name-part> <tp:taxon-name-part taxon-name-part-type="species" reg="troglophila">troglophila</tp:taxon-name-part></tp:taxon-name></italic> sp. nov. <bold>A–H</bold>. Holotype ♀ from Anse Noire Cave in Martinique; <bold>I</bold>. Allotype ♂ from Amedien Cave in Guadeloupe. <bold>A</bold>. Thoracic endopod 3; <bold>B</bold>. Detail of (<bold>A</bold>) showing tarsus and distal portion of merus; <bold>C, D</bold>. Details of (<bold>B</bold>) showing dactylus with nail (<bold>C</bold>) and flagellate spine (<bold>D</bold>); <bold>E</bold>. Thoracic endopod 4; <bold>F</bold>. Detail of (<bold>E</bold>) showing dactylus with nail; <bold>G</bold>. Thoracic endopod 6 with rudimentary oostegite; <bold>H</bold>. Detail of (<bold>G</bold>) showing dactylus with nail; <bold>I</bold>. Penis. <bold>C, F, H</bold>. Setae omitted from dactylus.</p></caption><graphic xmlns:xlink="http://www.w3.org/1999/xlink" xlink:href="zookeys-1283-093_article-169111__-g050.jpg" id="oo_1694716.jpg" position="float" orientation="portrait" xlink:type="simple"><uri content-type="original_file" xlink:type="simple">https://binary.pensoft.net/fig/1694716</uri></graphic></fig><fig id="F51" position="float" orientation="portrait"><object-id xmlns:xlink="http://www.w3.org/1999/xlink" content-type="doi" xlink:type="simple">10.3897/zookeys.1283.169111.figure51</object-id><object-id xmlns:xlink="http://www.w3.org/1999/xlink" content-type="arpha" xlink:type="simple">1569509B-8FE1-59B6-8C73-9801BA0D11BB</object-id><label>Figure 51.</label><caption><p>Pleopods and thoracopod 8 with oostegite in <italic><tp:taxon-name><tp:taxon-name-part taxon-name-part-type="genus" reg="Heteromysis">Heteromysis</tp:taxon-name-part> <tp:taxon-name-part taxon-name-part-type="species" reg="troglophila">troglophila</tp:taxon-name-part></tp:taxon-name></italic> sp. nov. <bold>A–E</bold>. Allotype ♂ from Amedien Cave in Guadeloupe; <bold>F–H</bold>. Holotype ♀ from Anse Noire Cave in Martinique. <bold>A–E</bold>. Male pleopods 1–5, ventral = lateral aspect; <bold>F, G</bold>. Female pleopods 3 and 5, mesial aspect; <bold>H</bold>. Thoracopod 8 (rostral) with oostegite 3 (inner = mesial face).</p></caption><graphic xmlns:xlink="http://www.w3.org/1999/xlink" xlink:href="zookeys-1283-093_article-169111__-g051.jpg" id="oo_1694717.jpg" position="float" orientation="portrait" xlink:type="simple"><uri content-type="original_file" xlink:type="simple">https://binary.pensoft.net/fig/1694717</uri></graphic></fig><p><bold><italic>Maxillipeds</italic></bold> (Fig. <xref ref-type="fig" rid="F49">49G–J</xref>). Coxa of first maxilliped (thoracic endopod 1, Fig. <xref ref-type="fig" rid="F49">49G–I</xref>) with small endite bearing one barbed seta at tip. Basis with comparatively small endite (dashed line in Fig. <xref ref-type="fig" rid="F49">49G</xref>) that is densely setose on mesial and terminal margins. Ischium to dactylus without endite. Intersegmental joint between thoracic sternite 2 and sympod 2 with large barbed seta as long as 1.2× combined length of praeischium plus ischium of endopod 2. This seta accompanied by a small whip seta with many long barbs (Fig. <xref ref-type="fig" rid="F49">49G</xref>). Basis of second maxilliped (thoracic endopod 2, Fig. <xref ref-type="fig" rid="F49">49J</xref>) with mesially projecting endite bearing 1–3 large plumose setae. Combined praeischium plus ischium 0.7× length of merus, carpopropodus plus dactylus 1.2–1.3× merus. Dactylus large, with dense brush formed by large numbers of normal setae and 6–9 modified setae, the latter apically bent, bearing two symmetrical series of stiff cils on either side between 1/5–2/3 length from basis.</p><p><bold><italic>Gnathopods</italic></bold> (Fig. <xref ref-type="fig" rid="F50">50A–D</xref>). Thoracic endopod 3 non-dimorphic, forming a strong subchela. Basis with weakly distinct endite bearing one or two barbed setae. Ischium and merus strong, as normal in gnathopods. Ischium 2.7–3.3× as long as wide; merus 4.4–4.6× as long as wide and 1.6–1.7× length of ischium. Carpopropodus 0.8–0.9× the length of merus and 1.2–1.5× ischium. Length of carpus 2.7–2.9× maximum width. Carpus with two flagellate spines at disto-mesial corner and a single flagellate spine at 1/7–1/5 carpus length proximally from this corner on the mesial margin. Propodus 1/6–1/5 carpus length, mesially with two smooth setae and one bilaterally barbed seta. Dactylus 1/10 carpus length, distally with three long and one or two short smooth setae flanking the nail.</p><p><bold><italic><tp:taxon-name><tp:taxon-name-part taxon-name-part-type="genus" reg="Marsupium">Marsupium</tp:taxon-name-part></tp:taxon-name></italic></bold> (Figs <xref ref-type="fig" rid="F46">46A</xref>, <xref ref-type="fig" rid="F50">50G</xref>, <xref ref-type="fig" rid="F51">51H</xref>). The vestigial oostegite 1 (Fig. <xref ref-type="fig" rid="F50">50G</xref>) without seta. Oostegite 2 with four setae near conjunction with sympod 7, these setae all along hispid by minute stiff barbs; caudal fourth of lower margin with four smooth setae, rostral 3/4 with series of numerous well-barbed setae, most of which unilaterally barbed, only few setae bilaterally barbed. Lower margin of oostegite 3 (Fig. <xref ref-type="fig" rid="F51">51H</xref>) most caudally with three hispid setae, rostrally followed by dense series of unilaterally barbed setae until rostral fourth of the margin with transition from unilaterally to bilaterally barbed. No setae on outer face of marsupium.</p><p><bold><italic>Pleopods</italic></bold> (Fig. <xref ref-type="fig" rid="F51">51A–G</xref>) non-dimorphic, representing setose plates in both sexes, no spines, no teeth. Length increases continuously by an increment of ≈1/15 upon each step from pleopod 1 to 4, whereas 9/10 from 4 to 5. Pleopod 5 (without setae) measures 7% <abbrev xmlns:xlink="http://www.w3.org/1999/xlink" xlink:title="body length in mm" xlink:type="simple">BL</abbrev> in both sexes. Absolute size differences of pleopods related to different <abbrev xmlns:xlink="http://www.w3.org/1999/xlink" xlink:title="body length in mm" xlink:type="simple">BL</abbrev> are compensated in Fig. <xref ref-type="fig" rid="F51">51</xref> by using inversely proportional scale length for male with <abbrev xmlns:xlink="http://www.w3.org/1999/xlink" xlink:title="body length in mm" xlink:type="simple">BL</abbrev> = 2.9 mm (panels A–E) vs female with 4.7 mm (panels F, G).</p><p><bold><italic>Tail fan</italic></bold> (Figs <xref ref-type="fig" rid="F44">44J</xref>, <xref ref-type="fig" rid="F44">44K</xref>, <xref ref-type="fig" rid="F46">46B</xref>). Scutellum paracaudale right-angled triangular with blunt tip (Fig. <xref ref-type="fig" rid="F46">46B</xref>). Exopod of uropods 1.2–1.4× length of endopod (Fig. <xref ref-type="fig" rid="F44">44J</xref>). Exopod extends by 20–27% its length beyond endopod and 31–38% beyond telson; endopod 9–17% its length beyond telson. Diameter of fluorite statoliths 77–126 μm (<italic>n</italic> = 6). Statolith formula (2–3) + (1–2) + (0–1) + (5–6) + (4–7) = 13–18 (n = 4). Telson length 1.8–2.0× its maximum width and 1.2–1.4× length of sixth pleomere. Spines at lateral telson margins increase continuously in length distally up to 1/2 length of the spine series and then decrease weakly again in continuous series; the pattern is analogous for the laminae in the cleft (Fig. <xref ref-type="fig" rid="F46">46B</xref>). The large terminal spines of the distal lobes of the telson (Figs <xref ref-type="fig" rid="F44">44K</xref>, <xref ref-type="fig" rid="F46">46B</xref>) measure 15–17% telson length; the disto-mesial spines 0.3–0.4× the length of the large apical spines.</p></tp:treatment-sec><tp:treatment-sec sec-type="Larvae"><title>Larvae.</title><p>The female with <abbrev xmlns:xlink="http://www.w3.org/1999/xlink" xlink:title="body length in mm" xlink:type="simple">BL</abbrev> 4.7 mm carried five nauplioid larvae at substage N2, the female with <abbrev xmlns:xlink="http://www.w3.org/1999/xlink" xlink:title="body length in mm" xlink:type="simple">BL</abbrev> 5.1 mm three larvae at substage N1. Nauplioids with normal gross morphology, body and antennae with smooth cuticle all around, no caudal furca, no spines, no setae.</p></tp:treatment-sec><tp:treatment-sec sec-type="DNA data"><title>DNA data.</title><p>A 623 bp mitochondrial <abbrev xmlns:xlink="http://www.w3.org/1999/xlink" xlink:title="Cytochrome Oxidase I" xlink:type="simple">COI</abbrev> sequence was obtained from a single specimen from Amedien Cave (GenBank <ext-link xmlns:xlink="http://www.w3.org/1999/xlink" xlink:href="PV990328" ext-link-type="gen" xlink:type="simple">PV990328</ext-link>). The 801 bp sequence of nuclear <abbrev xmlns:xlink="http://www.w3.org/1999/xlink" xlink:title="nuclear 18S ribosomal DNA" xlink:type="simple">18S</abbrev> (GenBank <ext-link xmlns:xlink="http://www.w3.org/1999/xlink" xlink:href="PV990201" ext-link-type="gen" xlink:type="simple">PV990201</ext-link>) of <italic><tp:taxon-name><tp:taxon-name-part taxon-name-part-type="genus" reg="Heteromysis">H.</tp:taxon-name-part> <tp:taxon-name-part taxon-name-part-type="species" reg="troglophila">troglophila</tp:taxon-name-part></tp:taxon-name></italic> displays highest similarities with other <abbrev xmlns:xlink="http://www.w3.org/1999/xlink" xlink:title="nuclear 18S ribosomal DNA" xlink:type="simple">18S</abbrev> sequences available for <italic><tp:taxon-name><tp:taxon-name-part taxon-name-part-type="genus" reg="Heteromysis">Heteromysis</tp:taxon-name-part></tp:taxon-name></italic> species in GenBank, closest to an unidentified Japanese species (GenBank <ext-link xmlns:xlink="http://www.w3.org/1999/xlink" xlink:href="AM422515" ext-link-type="gen" xlink:type="simple">AM422515</ext-link>) from which it differs by 2%.</p></tp:treatment-sec><tp:treatment-sec sec-type="Distribution and habitat"><title>Distribution and habitat</title><p>(Fig. <xref ref-type="fig" rid="F10">10H</xref>). Type locality is Martinique, semi-dark area of the Anse Noire Cave, <named-content xmlns:xlink="http://www.w3.org/1999/xlink" content-type="dwc:verbatimCoordinates" xlink:type="simple">14°31.70'N, 61°05.30'W</named-content>, 4 m depth (Station 1), where the mysids occurred in small groups. In Guadeloupe they dwelled solitarily in the dark zone of the Amedien Cave (Station 12), displaying a somewhat reddish color <italic>in situ</italic>. Total distribution range 15–<named-content xmlns:xlink="http://www.w3.org/1999/xlink" content-type="dwc:verbatimCoordinates" xlink:type="simple">17°N, 61°W</named-content>, depth 4–6 m.</p></tp:treatment-sec><tp:treatment-sec sec-type="Remarks"><title>Remarks.</title><p>Arguments for affiliation with the genus <italic><tp:taxon-name><tp:taxon-name-part taxon-name-part-type="genus" reg="Heteromysis">Heteromysis</tp:taxon-name-part></tp:taxon-name></italic> arise from a single flagellate spine at the disto-mesial corner of the antennular trunk, subchelate thoracic endopod 3, normal endopod 8 and reduced setose pleopods in both sexes. Affiliation at subgenus level is unclear.</p><p>The new species appears closely related to <italic><tp:taxon-name><tp:taxon-name-part taxon-name-part-type="genus" reg="Heteromysis">H.</tp:taxon-name-part> <tp:taxon-name-part taxon-name-part-type="species" reg="dispar">dispar</tp:taxon-name-part></tp:taxon-name></italic> Brattegard, 1970, from the Florida Keys based on telson structure and on penis with four lobes. The penis structure of <italic><tp:taxon-name><tp:taxon-name-part taxon-name-part-type="genus" reg="Heteromysis">H.</tp:taxon-name-part> <tp:taxon-name-part taxon-name-part-type="species" reg="dispar">dispar</tp:taxon-name-part></tp:taxon-name></italic> was first described by Wittmann (2013: fig. 4e). That species differs from the new species by triangular vs broadly rounded rostrum; antennal peduncle reaching halfway vs 2/3–3/4 along antennal scale; thoracic endopod 2 with short nail vs no nail developed; each lateral margin of telson along distal half with 7–11 vs 13–18 spines.</p><p>A very similar telson is also found in <italic><tp:taxon-name><tp:taxon-name-part taxon-name-part-type="genus" reg="Heteromysis">H.</tp:taxon-name-part> <tp:taxon-name-part taxon-name-part-type="species" reg="gymnura">gymnura</tp:taxon-name-part></tp:taxon-name></italic> W.M. Tattersall, 1922, from the northern Indian Ocean (W.M. <xref ref-type="bibr" rid="B112">Tattersall 1922</xref>; <xref ref-type="bibr" rid="B125">Wittmann and Ariani 2019</xref>). The distribution is discussed in <xref ref-type="bibr" rid="B119">Wittmann (2013)</xref> and the pleopod structure in <xref ref-type="bibr" rid="B127">Wittmann and Abed-Navandi (2021)</xref>. <italic><tp:taxon-name><tp:taxon-name-part taxon-name-part-type="genus" reg="Heteromysis">Heteromysis</tp:taxon-name-part> <tp:taxon-name-part taxon-name-part-type="species" reg="gymnura">gymnura</tp:taxon-name-part></tp:taxon-name></italic> differs from the new species by larger eyes and triangular rostrum; unsegmented antennal scale vs presence of a small distal segment; carpopropodus of thoracic endopod 4 with three vs two segments; telson cleft with ≈50 vs 26–40 laminae.</p><p>A similar telson structure is also found in <italic><tp:taxon-name><tp:taxon-name-part taxon-name-part-type="genus" reg="Heteromysis">H.</tp:taxon-name-part> <tp:taxon-name-part taxon-name-part-type="species" reg="komaii">komaii</tp:taxon-name-part></tp:taxon-name></italic> Fukuoka, 2005, from coastal waters of Japan (<xref ref-type="bibr" rid="B44">Fukuoka 2005</xref>). It differs from the new species by antennal peduncle reaching to distal 3/7 of antennal scale; carpopropodus of thoracic endopod 3 with two vs three flagellate spines; nearly straight vs distinctly convex distal half of lateral margins of telson; each lateral margin with 10–12 vs 13–18 spines; distally more widely open telson cleft; penes distally with two vs four lobes.</p></tp:treatment-sec><tp:treatment-sec><!--Section generated to contain objects referenced in tp:taxon-treatment.--><fig id="F44" position="float" orientation="portrait"><object-id xmlns:xlink="http://www.w3.org/1999/xlink" content-type="doi" xlink:type="simple">10.3897/zookeys.1283.169111.figure44</object-id><object-id xmlns:xlink="http://www.w3.org/1999/xlink" content-type="arpha" xlink:type="simple">1A93DA59-DFAB-56DB-9745-1AF7F7C45385</object-id><label>Figure 44.</label><caption><p>Differentiation between the species of <italic><tp:taxon-name><tp:taxon-name-part taxon-name-part-type="genus" reg="Heteromysis">Heteromysis</tp:taxon-name-part></tp:taxon-name></italic> S.I. Smith, from Caribbean caves. <bold>A–C</bold>. Eyes and anterior margin of carapace (<bold>A</bold>), left uropods, dorsal (<bold>B</bold>), and telson (<bold>C</bold>) in <italic><tp:taxon-name><tp:taxon-name-part taxon-name-part-type="genus" reg="Heteromysis">H.</tp:taxon-name-part> <tp:taxon-name-part taxon-name-part-type="species" reg="spongicola">spongicola</tp:taxon-name-part></tp:taxon-name></italic> (Băcescu); <bold>D, E</bold>. Distal portion of antennular trunk (<bold>D</bold>, arrow points to apically bi-flagellate seta), and telson (<bold>E</bold>) in <italic><tp:taxon-name><tp:taxon-name-part taxon-name-part-type="genus" reg="Heteromysis">H.</tp:taxon-name-part> <tp:taxon-name-part taxon-name-part-type="species" reg="cyanogoleus">cyanogoleus</tp:taxon-name-part></tp:taxon-name></italic> Bamber; <bold>F–H</bold>. Cephalic region of female, dorsal (<bold>F</bold>), right uropods, ventral (<bold>G</bold>), and telson (<bold>H</bold>) in <italic><tp:taxon-name><tp:taxon-name-part taxon-name-part-type="genus" reg="Heteromysis">H.</tp:taxon-name-part> <tp:taxon-name-part taxon-name-part-type="species" reg="bermudensis">bermudensis</tp:taxon-name-part></tp:taxon-name></italic> G.O. Sars; <bold>I–K</bold>. Distal portion of left antennular trunk (arrow points to subapically flagellate spine), dorsal (<bold>I</bold>), right uropods, dorsal (<bold>J</bold>), and telson (<bold>K</bold>) in paratype ♀ of <italic><tp:taxon-name><tp:taxon-name-part taxon-name-part-type="genus" reg="Heteromysis">H.</tp:taxon-name-part> <tp:taxon-name-part taxon-name-part-type="species" reg="troglophila">troglophila</tp:taxon-name-part></tp:taxon-name></italic> sp. nov.; <bold>L–N</bold>. Thoracic endopod 3 (<bold>L</bold>), right uropods, dorsal (<bold>M</bold>), and telson (<bold>N</bold>) in <italic><tp:taxon-name><tp:taxon-name-part taxon-name-part-type="genus" reg="Heteromysis">H.</tp:taxon-name-part> <tp:taxon-name-part taxon-name-part-type="species" reg="floridensis">floridensis</tp:taxon-name-part></tp:taxon-name></italic> Brattegard. Modified after <xref ref-type="bibr" rid="B2">Băcescu 1968</xref> (<bold>A–C</bold>), <xref ref-type="bibr" rid="B9">Bamber 2000</xref> (<bold>D, E</bold>), <xref ref-type="bibr" rid="B21">Brattegard 1973</xref> (<bold>F–H</bold>), <xref ref-type="bibr" rid="B18">Brattegard 1969</xref> (<bold>L–N</bold>); present contribution (<bold>I–K</bold>).</p></caption><graphic xmlns:xlink="http://www.w3.org/1999/xlink" xlink:href="zookeys-1283-093_article-169111__-g044.jpg" id="oo_1694710.jpg" position="float" orientation="portrait" xlink:type="simple"><uri content-type="original_file" xlink:type="simple">https://binary.pensoft.net/fig/1694710</uri></graphic></fig><fig id="F10" position="float" orientation="portrait"><object-id xmlns:xlink="http://www.w3.org/1999/xlink" content-type="doi" xlink:type="simple">10.3897/zookeys.1283.169111.figure10</object-id><object-id xmlns:xlink="http://www.w3.org/1999/xlink" content-type="arpha" xlink:type="simple">DABEBB8C-CAB8-50F3-8625-5FC4051FCBD9</object-id><label>Figure 10.</label><caption><p>Distribution of the species of <bold>A, K, L</bold>. <tp:taxon-name><tp:taxon-name-part taxon-name-part-type="tribe" reg="Mysidetini">Mysidetini</tp:taxon-name-part></tp:taxon-name>; <bold>B, D–H</bold>. <tp:taxon-name><tp:taxon-name-part taxon-name-part-type="tribe" reg="Heteromysini">Heteromysini</tp:taxon-name-part></tp:taxon-name>; <bold>C, I, J</bold>. <tp:taxon-name><tp:taxon-name-part taxon-name-part-type="subfamily" reg="Palaumysinae">Palaumysinae</tp:taxon-name-part></tp:taxon-name> in marine caves of the Caribbean and adjacent areas. Coinciding points slightly displaced.</p></caption><graphic xmlns:xlink="http://www.w3.org/1999/xlink" xlink:href="zookeys-1283-093_article-169111__-g010.jpg" id="oo_1694680.jpg" position="float" orientation="portrait" xlink:type="simple"><uri content-type="original_file" xlink:type="simple">https://binary.pensoft.net/fig/1694680</uri></graphic></fig></tp:treatment-sec><ref-list><ref id="B2"><mixed-citation xmlns:xlink="http://www.w3.org/1999/xlink" xlink:type="simple">Băcescu M (1968) <tp:taxon-name><tp:taxon-name-part taxon-name-part-type="tribe">Heteromysini</tp:taxon-name-part></tp:taxon-name> nouveaux des eaux cubaines: Trois espèces nouvelles de <italic><tp:taxon-name><tp:taxon-name-part taxon-name-part-type="genus">Heteromysis</tp:taxon-name-part></tp:taxon-name></italic> et <italic><tp:taxon-name><tp:taxon-name-part taxon-name-part-type="genus">Heteromysoides</tp:taxon-name-part> <tp:taxon-name-part taxon-name-part-type="species">spongicola</tp:taxon-name-part></tp:taxon-name></italic> n.g. n.sp. Revue Roumaine de Biologie – Zoologie 13(4): 221–237. <ext-link xlink:href="http://www.ibiol.ro/zoology/Volume%2013/Rev.roum.biol.-biol.anim._1968_13_2.pdf" ext-link-type="uri" xlink:type="simple">http://www.ibiol.ro/zoology/Volume%2013/Rev.roum.biol.-biol.anim._1968_13_2.pdf</ext-link></mixed-citation></ref><ref id="B9"><mixed-citation xmlns:xlink="http://www.w3.org/1999/xlink" xlink:type="simple">Bamber RN (2000) Mysids (<tp:taxon-name><tp:taxon-name-part taxon-name-part-type="subphylum">Crustacea</tp:taxon-name-part></tp:taxon-name>, <tp:taxon-name><tp:taxon-name-part taxon-name-part-type="order">Mysidacea</tp:taxon-name-part></tp:taxon-name>) from Hong Kong, with a description of a new species of <italic><tp:taxon-name><tp:taxon-name-part taxon-name-part-type="genus">Heteromysis</tp:taxon-name-part></tp:taxon-name></italic> (<tp:taxon-name><tp:taxon-name-part taxon-name-part-type="subfamily">Mysinae</tp:taxon-name-part></tp:taxon-name>: <tp:taxon-name><tp:taxon-name-part taxon-name-part-type="tribe">Heteromysini</tp:taxon-name-part></tp:taxon-name>). In: Monton B (Ed.) The Marine Flora and Fauna of Hong Kong and Southern China V. Proceedings of the Tenth International Marine Biology Workshop. Hong Kong University Press, Hong Kong, 6–26 April 1998: 57–64. <ext-link xlink:href="10.1515/9789882202191-008" ext-link-type="doi" xlink:type="simple">https://doi.org/10.1515/9789882202191-008</ext-link></mixed-citation></ref><ref id="B21"><mixed-citation xmlns:xlink="http://www.w3.org/1999/xlink" xlink:type="simple">Brattegard T (1973) <tp:taxon-name><tp:taxon-name-part taxon-name-part-type="order">Mysidacea</tp:taxon-name-part></tp:taxon-name> from shallow water on the Caribbean coast of Colombia. Sarsia 54: 1–65. <ext-link xlink:href="10.1080/00364827.1973.10411249" ext-link-type="doi" xlink:type="simple">https://doi.org/10.1080/00364827.1973.10411249</ext-link></mixed-citation></ref><ref id="B18"><mixed-citation xmlns:xlink="http://www.w3.org/1999/xlink" xlink:type="simple">Brattegard T (1969) Marine biological investigations in the Bahamas 10. <tp:taxon-name><tp:taxon-name-part taxon-name-part-type="order">Mysidacea</tp:taxon-name-part></tp:taxon-name> from shallow water in the Bahamas and southern Florida. Part 1. Sarsia 39(1): 17–106. <ext-link xlink:href="10.1080/00364827.1969.10411155" ext-link-type="doi" xlink:type="simple">https://doi.org/10.1080/00364827.1969.10411155</ext-link></mixed-citation></ref><ref id="B122"><mixed-citation xmlns:xlink="http://www.w3.org/1999/xlink" xlink:type="simple">Wittmann KJ (2023) Evidence and Modification of Non-Visual Eyestalk Organs in Troglobiont <tp:taxon-name><tp:taxon-name-part taxon-name-part-type="order">Mysida</tp:taxon-name-part></tp:taxon-name> and <tp:taxon-name><tp:taxon-name-part taxon-name-part-type="order">Stygiomysida</tp:taxon-name-part></tp:taxon-name> (<tp:taxon-name><tp:taxon-name-part taxon-name-part-type="subphylum">Crustacea</tp:taxon-name-part></tp:taxon-name>). <tp:taxon-name><tp:taxon-name-part taxon-name-part-type="phylum">Arthropoda</tp:taxon-name-part></tp:taxon-name> 1(4): 432–450. [+ suppl.] <ext-link xlink:href="10.3390/arthropoda1040019" ext-link-type="doi" xlink:type="simple">https://doi.org/10.3390/arthropoda1040019</ext-link></mixed-citation></ref><ref id="B126"><mixed-citation xmlns:xlink="http://www.w3.org/1999/xlink" xlink:type="simple">Wittmann KJ, Abed-Navandi D (2019) A new species of <italic><tp:taxon-name><tp:taxon-name-part taxon-name-part-type="genus">Heteromysis</tp:taxon-name-part></tp:taxon-name></italic> (<tp:taxon-name><tp:taxon-name-part taxon-name-part-type="order">Mysida</tp:taxon-name-part></tp:taxon-name>: <tp:taxon-name><tp:taxon-name-part taxon-name-part-type="family">Mysidae</tp:taxon-name-part></tp:taxon-name>) from public coral reef aquaria in Vienna, Austria. Crustacean Research 48: 81–97. <ext-link xlink:href="10.18353/crustacea.48.0_81" ext-link-type="doi" xlink:type="simple">https://doi.org/10.18353/crustacea.48.0_81</ext-link></mixed-citation></ref><ref id="B112"><mixed-citation xmlns:xlink="http://www.w3.org/1999/xlink" xlink:type="simple">Tattersall WM (1922) Indian <tp:taxon-name><tp:taxon-name-part taxon-name-part-type="order">Mysidacea</tp:taxon-name-part></tp:taxon-name>. Records of the Indian Museum 24(4): 445–504. <ext-link xlink:href="10.26515/rzsi/v24/i4/1922/162711" ext-link-type="doi" xlink:type="simple">https://doi.org/10.26515/rzsi/v24/i4/1922/162711</ext-link></mixed-citation></ref><ref id="B125"><mixed-citation xmlns:xlink="http://www.w3.org/1999/xlink" xlink:type="simple">Wittmann KJ, Ariani AP (2019) Amazonia versus Pontocaspis: a key to understanding the mineral composition of mysid statoliths (<tp:taxon-name><tp:taxon-name-part taxon-name-part-type="subphylum">Crustacea</tp:taxon-name-part></tp:taxon-name>: <tp:taxon-name><tp:taxon-name-part taxon-name-part-type="order">Mysida</tp:taxon-name-part></tp:taxon-name>). Biogeographia – The Journal of Integrative Biogeography 34: 1–15, suppl.: 1–34. <ext-link xlink:href="10.21426/B634142438" ext-link-type="doi" xlink:type="simple">https://doi.org/10.21426/B634142438</ext-link></mixed-citation></ref><ref id="B119"><mixed-citation xmlns:xlink="http://www.w3.org/1999/xlink" xlink:type="simple">Wittmann KJ (2013) Comparative morphology of the external male genitalia in <tp:taxon-name><tp:taxon-name-part taxon-name-part-type="order">Lophogastrida</tp:taxon-name-part></tp:taxon-name>, <tp:taxon-name><tp:taxon-name-part taxon-name-part-type="order">Stygiomysida</tp:taxon-name-part></tp:taxon-name>, and <tp:taxon-name><tp:taxon-name-part taxon-name-part-type="order">Mysida</tp:taxon-name-part></tp:taxon-name> (<tp:taxon-name><tp:taxon-name-part taxon-name-part-type="subphylum">Crustacea</tp:taxon-name-part></tp:taxon-name>, <tp:taxon-name><tp:taxon-name-part taxon-name-part-type="subclass">Eumalacostraca</tp:taxon-name-part></tp:taxon-name>). Zoomorphology 132(4): 389–401. <ext-link xlink:href="10.1007/s00435-013-0198-z" ext-link-type="doi" xlink:type="simple">https://doi.org/10.1007/s00435-013-0198-z</ext-link></mixed-citation></ref><ref id="B127"><mixed-citation xmlns:xlink="http://www.w3.org/1999/xlink" xlink:type="simple">Wittmann KJ, Abed-Navandi D (2021) Four new species of <italic><tp:taxon-name><tp:taxon-name-part taxon-name-part-type="genus">Heteromysis</tp:taxon-name-part></tp:taxon-name></italic> (<tp:taxon-name><tp:taxon-name-part taxon-name-part-type="subphylum">Crustacea</tp:taxon-name-part></tp:taxon-name>: <tp:taxon-name><tp:taxon-name-part taxon-name-part-type="order">Mysida</tp:taxon-name-part></tp:taxon-name>) from public aquaria in Hawaii, Florida, and Western to Central Europe. European Journal of Taxonomy 735: 133–175, video in suppl. <ext-link xlink:href="10.5852/ejt.2021.735.1247" ext-link-type="doi" xlink:type="simple">https://doi.org/10.5852/ejt.2021.735.1247</ext-link></mixed-citation></ref><ref id="B44"><mixed-citation xmlns:xlink="http://www.w3.org/1999/xlink" xlink:type="simple">Fukuoka K (2005) A new species of <italic><tp:taxon-name><tp:taxon-name-part taxon-name-part-type="genus">Heteromysis</tp:taxon-name-part></tp:taxon-name></italic> (<tp:taxon-name><tp:taxon-name-part taxon-name-part-type="order">Mysida</tp:taxon-name-part></tp:taxon-name>, <tp:taxon-name><tp:taxon-name-part taxon-name-part-type="family">Mysidae</tp:taxon-name-part></tp:taxon-name>) associated with sponges, from the Uraga Channel, central Japan, with notes on distribution and habitat within the genus <italic><tp:taxon-name><tp:taxon-name-part taxon-name-part-type="genus">Heteromysis</tp:taxon-name-part></tp:taxon-name></italic>. Crustaceana 77(2004, 11): 1353–1373. <ext-link xlink:href="10.1163/1568540043165976" ext-link-type="doi" xlink:type="simple">https://doi.org/10.1163/1568540043165976</ext-link></mixed-citation></ref></ref-list></tp:taxon-treatment>
